# Supplementary material for: Genome-wide discovery and characterization of terpene synthases contributing to strawberry aroma metabolism
Source: Plant Physiol. 2026 May 22;201(3):kiag292. doi: 10.1093/plphys/kiag292 (PMC13368613; doi:10.1093/plphys/kiag292)
Supplement: kiag292_Supplementary_Data [file kiag292_supplementary_data.zip]

Archive with 8 entries (8 files):
- PLPHYS-2025-1377_R2 Supplementary Data S1.xlsx
- PLPHYS-2025-1377_R2 Supplementary Data S2.xlsx
- PLPHYS-2025-1377_R2 Supplementary Data S3.xlsx
- PLPHYS-2025-1377_R2 Supplementary Figures.pdf
- PLPHYS-2025-1377_R2 Supplementary Table S1.xlsx
- PLPHYS-2025-1377_R2 Supplementary Table S2.xlsx
- PLPHYS-2025-1377_R2 Supplementary Table S4.xlsx
- PLPHYS-2025-1377_R2 Supplementary Tables.pdf
