# Supplementary material for: Genome-wide discovery and characterization of terpene synthases contributing to strawberry aroma metabolism
Source: Plant Physiol. 2026 May 22;201(3):kiag292. doi: 10.1093/plphys/kiag292 (PMC13368613; doi:10.1093/plphys/kiag292)
Supplement: kiag292_Supplementary_Data [file kiag292_supplementary_data.zip › PLPHYS-2025-1377_R2 Supplementary Data S1.xlsx]

## Sheet: FieldPeakAreaNormalized
	Alias	UC_ID	Species	Subspecies	Classification	Release	Origin	Geographry	Project	Year	Harvest	Block	Subsample	TechRep	2Ethylfuran	EthylPropinoate	MethylButyrate	MethylIsobutylKetone	Methyl2MethylButyrate	MethylIsovalerate	aPinene	EthylButyrate	IsopropylButyrate	MethylThiolacetate	Ethyl2MethylButyrate	EthylIsovalerate	ButylAcetate	MethylValerate	Hexanal	bPinene	2ButenoicAcidMethylEsterE	2Penten1olAcetateZ	3Pentanol	IsoamylAcetate	2PentenalE	2Butylfuran	EthylPentanoate	3Hexenal	MethylIsohexanoate	bMyrcene	Pent1en3ol	IsobutylButyrate	PentylAcetate	4,4Dimethylpent2enal	2Heptanone	Heptanal	MethylHexanoate	DLimonene	EthylIsocaproate
1	UC-06	PI551514	F.vesca	Fxa	F.vesca	1810	Bred in CA West coast, south/central states/Mexico	NorthAmerica	D	1	2	1	A	1	69865.2	0	19071.8	0	19016.2	665115	32797.9	665115	0	0	2814.64	0	21036.8	0	480976	3416.87	0	0	0	0	21123.4	1988.95	0	50196.6	30121.4	0	27160.4	0	4411.71	2371.66	95391.2	0	20859.3	2165.69	0
2	UC-06	PI551514	F.vesca	Fxa	F.vesca	1810	Bred in CA West coast, south/central states/Mexico	NorthAmerica	D	1	3	1	A	1	43413.7	18652	60367.4	0	16945.8	1.50938e+06	102733	1.49531e+06	0	0	3110.29	0	30818.9	0	160992	19071.8	0	0	0	0	34747.3	0	5515.17	0	0	0	0	29465.7	20707.9	0	464691	0	443331	27016.5	0
3	UC-06	PI551514	F.vesca	Fxa	F.vesca	1810	Bred in CA West coast, south/central states/Mexico	NorthAmerica	D	1	3	1	B	1	36934.5	12169.3	11545.6	0	18763.1	604544	29444.7	604544	0	0	5446.56	0	12895.9	0	533170	3461.1	0	0	0	0	27805.8	1817.32	0	82571.5	46871.5	0	22455.3	0	33383.1	0	15482.9	18912.6	10817.8	2646.28	0
4	UC-06	PI551514	F.vesca	Fxa	F.vesca	1810	Bred in CA West coast, south/central states/Mexico	NorthAmerica	D	1	4	1	A	1	1120.23	0	432.059	0	281.046	17441.2	688.412	17273.2	0	0	121.015	0	670.4	0	8513.14	87.1895	0	0	0	0	445.683	37.7682	0	373.587	0	0	0	635.117	214.565	0	6637.07	0	1430.65	89.5663	0
5	UC-06	PI551514	F.vesca	Fxa	F.vesca	1810	Bred in CA West coast, south/central states/Mexico	NorthAmerica	D	1	4	1	B	1	1229.79	583.164	1788.19	0	351.246	69826.8	2307.34	69463	0	0	244.094	0	1882.55	0	11516.7	297.256	0	108.721	0	0	2058.04	70.7231	272.872	0	0	0	0	1301.54	583.835	0	36571.1	0	13891	1205.06	0
6	UC-06	PI551514	F.vesca	Fxa	F.vesca	1810	Bred in CA West coast, south/central states/Mexico	NorthAmerica	D	1	5	1	A	1	1359.51	679.887	1350.99	0	744.07	23198.9	1231.38	23198.9	0	0	46.337	28.2939	709.876	0	11860.6	94.742	0	21.3633	0	53.4378	1047.06	0	0	324.64	0	0	690.312	0	291.794	0	2040.76	0	726.782	128.666	0
7	UC-06	PI551514	F.vesca	Fxa	F.vesca	1810	Bred in CA West coast, south/central states/Mexico	NorthAmerica	D	1	6	1	A	1	737.632	3024.64	4198.01	0	647.659	179820	4396.36	0	0	0	1011.57	1011.57	7508.73	0	6315.74	680.872	0	171.032	0	0	4231.46	0	910.881	0	0	0	0	0	2933.53	0	44239.1	0	36220	1662.01	0
8	UC-06	PI551514	F.vesca	Fxa	F.vesca	1810	Bred in CA West coast, south/central states/Mexico	NorthAmerica	D	1	6	1	B	1	946.162	1254.1	3555.72	0	411.801	98336.4	1210.27	98278.8	0	0	846.898	527.212	2968.8	0	5034.96	152.088	0	0	0	3360.01	0	0	489.629	0	0	0	0	2821.82	524.228	0	26382.5	0	38714.9	0	0
9	UC-06	PI551514	F.vesca	Fxa	F.vesca	1810	Bred in CA West coast, south/central states/Mexico	NorthAmerica	D	1	6	1	C	1	634.835	2460.95	8182.4	0	338.752	155567	1371.85	0	0	0	1022.55	1022.55	6404.32	0	5711.55	243.994	0	0	0	3713.79	0	0	467.497	0	0	0	0	2016.65	605.593	0	51557	0	31564.8	1900.2	0
10	UC-06	PI551514	F.vesca	Fxa	F.vesca	1810	Bred in CA West coast, south/central states/Mexico	NorthAmerica	D	2	2	1	A	1	665.199	372.328	1621.92	0	738.545	15544.5	189.292	15544.5	0	0	201.876	534.802	534.802	0	15520.5	0	0	454.642	0	358.874	101.298	0	0	56.5795	0	0	726.477	0	495.814	303.089	257.146	0	264.847	0	0
11	UC-06	PI551514	F.vesca	Fxa	F.vesca	1810	Bred in CA West coast, south/central states/Mexico	NorthAmerica	D	2	2	1	B	1	5637.8	0	1335.21	0	1355.38	2022.72	1485.82	2022.72	0	0	369.292	0	0	0	29719.1	0	0	0	187.937	0	739.753	0	0	415.787	0	0	2783.38	0	180.229	0	193.008	0	202.782	0	0
12	UC-06	PI551514	F.vesca	Fxa	F.vesca	1810	Bred in CA West coast, south/central states/Mexico	NorthAmerica	D	2	2	1	C	1	1262.99	1588.97	16051.8	0	4517.48	87714.7	4885.33	87714.7	0	0	0	2941.24	2941.24	0	12568.5	1173.32	0	0	0	6685.59	0	0	136.499	0	0	0	0	2021.14	176.92	0	28199.5	0	51569.4	0	0
13	UC-06	PI551514	F.vesca	Fxa	F.vesca	1810	Bred in CA West coast, south/central states/Mexico	NorthAmerica	D	2	3	1	A	1	665.625	0	12204.9	0	0	30419.5	3001.63	30419.5	0	0	0	1072.92	1072.92	0	2132.52	697.639	0	0	0	0	1744.47	0	0	0	0	144.914	279.88	0	83.8662	0	32804.3	0	26737.5	0	0
14	UC-06	PI551514	F.vesca	Fxa	F.vesca	1810	Bred in CA West coast, south/central states/Mexico	NorthAmerica	D	2	3	1	B	1	273.332	0	697.887	0	0	3463.38	481.476	3463.38	0	0	53.4439	76.1346	76.1346	0	870.711	101.487	0	0	0	20.5965	89.0774	5.08045	0	0	10.2426	26.7763	156.003	0	70.7858	0	3686.12	0	461.975	0	0
15	UC-06	PI551514	F.vesca	Fxa	F.vesca	1810	Bred in CA West coast, south/central states/Mexico	NorthAmerica	D	2	3	1	C	1	36.1092	33.9392	8987.03	0	87.2068	41866.9	5878.27	41866.9	0	0	0	1435.92	1435.92	0	1612.3	848.036	0	0	0	444.812	1144.42	0	0	0	0	403.033	367.335	0	346.402	0	23777.4	0	9503.69	0	0
16	UC-06	PI551514	F.vesca	Fxa	F.vesca	1810	Bred in CA West coast, south/central states/Mexico	NorthAmerica	D	2	5	1	A	1	1967.31	0	561.583	0	843.141	3751.47	690.019	3751.47	0	0	375.798	149.273	0	0	41670.4	0	0	0	0	1659.33	0	0	0	100.584	0	0	1844.08	0	188.427	0	342.454	0	365.985	0	0
17	UC-04	PI551498	F.vesca	Fxa	F.vesca	1812	CA bred; Asia-Temperate, Europe	NorthAmerica	D	1	2	1	A	1	488.023	0	47772.2	0	0	70945.2	0	68187.9	0	0	2871.37	2871.37	0	0	181246	0	0	0	0	0	3122.64	0	0	1139.59	0	0	1810.25	0	1449.05	0	1482.89	1362.64	61622.1	0	0
18	UC-04	PI551498	F.vesca	Fxa	F.vesca	1812	CA bred; Asia-Temperate, Europe	NorthAmerica	D	1	3	1	A	1	0	3196.52	225421	0	0	998040	0	995277	0	0	38987	18500.9	5704.33	44914.5	230495	0	1067.92	0	0	0	23303.4	0	5355.93	0	0	0	0	15937.4	9712.43	0	1733.79	1774.27	480383	0	0
19	UC-04	PI551498	F.vesca	Fxa	F.vesca	1812	CA bred; Asia-Temperate, Europe	NorthAmerica	D	1	4	1	A	1	0	81.5006	53282.4	0	0	29558.1	0	27314	0	0	1028.57	567.276	170.002	3469.9	11166.6	0	138.869	0	0	0	974.523	0	187.991	0	0	0	0	137.543	504.025	0	431.851	0	57747.9	0	0
20	UC-04	PI551498	F.vesca	Fxa	F.vesca	1812	CA bred; Asia-Temperate, Europe	NorthAmerica	D	1	4	1	B	1	21.4191	43.3033	37395.4	0	0	27602.2	0	25227.8	0	0	471.434	471.434	186.186	0	22112.6	0	103.287	0	0	0	942.144	0	0	243.367	0	0	0	163.13	643.959	0	200.713	253.096	39736.5	0	0
21	UC-04	PI551498	F.vesca	Fxa	F.vesca	1812	CA bred; Asia-Temperate, Europe	NorthAmerica	D	1	4	1	C	1	0	1194.04	103201	0	0	238252	0	237256	0	0	7898.11	3103.59	1265.81	6141.97	32429.4	0	235.636	0	0	0	4660.55	0	1580.68	0	0	0	0	1427.41	768.333	0	1841.44	0	165255	0	0
22	UC-04	PI551498	F.vesca	Fxa	F.vesca	1812	CA bred; Asia-Temperate, Europe	NorthAmerica	D	1	6	1	A	1	173.857	488.259	146886	4745.08	0	87799	0	82859.4	36962.8	0	3252.24	3108.48	1324.87	0	160448	0	1204.54	0	0	0	4098.53	160.564	0	1748.97	367.285	0	0	824.646	2522.4	0	1623.33	1494.16	191470	0	0
23	UC-04	PI551498	F.vesca	Fxa	F.vesca	1812	CA bred; Asia-Temperate, Europe	NorthAmerica	D	1	6	1	B	1	72.2434	0	2499.92	0	0	1537.81	0	1312.19	1452.33	0	119.055	55.1271	0	0	29637.6	0	0	0	0	0	419.599	0	0	276.275	55.3588	0	175.86	0	343.43	0	0	182.668	1229.19	0	0
24	UC-04	PI551498	F.vesca	Fxa	F.vesca	1812	CA bred; Asia-Temperate, Europe	NorthAmerica	D	2	3	1	A	1	2841.9	0	30596.5	0	6687.73	13781.9	30147.9	13781.9	0	0	426.08	17078.7	17078.7	0	184146	9252.49	0	0	0	14089.8	0	0	0	0	0	0	0	4931.04	0	0	394527	0	120644	0	0
25	UC-04	PI551498	F.vesca	Fxa	F.vesca	1812	CA bred; Asia-Temperate, Europe	NorthAmerica	D	2	3	1	B	1	25781.6	12648.3	74782.7	0	16054.5	842195	0	818674	0	0	42263	34614.2	27168.2	0	846502	0	6594.51	0	0	66969.8	0	612.205	2185.26	0	4430.79	0	0	88481.9	0	0	491328	0	347358	0	33508.6
26	Harris_Springs	17X004P001	F.virginiana	platypetala	F.virginiana	1819	CA	NorthAmerica	D	1	5	1	A	1	84.8509	0	67.1385	0	0	164.607	0	58.9205	0	0	45.6969	0	0	0	10886.9	0	0	0	0	40.57	124.228	23.2927	0	236.827	0	0	111.035	0	69.2327	73.1336	0	207.226	0	0	0
27	Harris_Springs	17X004P001	F.virginiana	platypetala	F.virginiana	1819	CA	NorthAmerica	D	1	5	1	B	1	128.686	0	0	0	0	56.1395	289.387	56.1395	0	0	90.8976	0	20.1162	0	19760.6	1023.49	0	0	0	164.352	270.73	65.2578	0	426.62	0	0	273.662	0	0	175.798	0	450.488	0	76.9252	0
28	Harris_Springs	17X004P001	F.virginiana	platypetala	F.virginiana	1819	CA	NorthAmerica	D	1	6	1	A	1	127.296	0	713.591	71.6877	0	6260.76	0	6175.66	0	0	1442.28	1358.01	0	0	3940.2	0	0	0	0	994.11	0	51.9413	0	47.144	0	0	0	288.044	211.849	0	190.455	157.983	4176.54	0	0
29	Harris_Springs	17X004P001	F.virginiana	platypetala	F.virginiana	1819	CA	NorthAmerica	D	1	6	1	B	1	129.719	54.9621	1909.5	244.189	99.3443	9742.82	0	9248.23	0	0	2721.65	2262.16	0	0	4542.3	0	0	0	0	1867.6	0	129.79	0	0	0	0	0	208.278	275.623	0	155.722	118.328	4473.06	0	0
30	JP_95-9-6	PI612320	F.virginiana	grayana	F.virginiana	1820	Georgia, East and central States	NorthAmerica	D	1	4	1	A	1	214.376	0	905.804	0	230.374	10148.9	0	9296.73	0	0	4128.56	4110.25	1964.7	0	30468.7	0	0	0	0	2987.88	0	351.159	0	984.176	0	0	0	232.113	746.697	439.892	0	968.599	5180.57	214.698	0
31	JP_95-9-6	PI612320	F.virginiana	grayana	F.virginiana	1820	Georgia, East and central States	NorthAmerica	D	1	4	1	B	1	177.169	119.821	5935.67	522.47	121.384	95089.9	0	93801.7	0	0	16563.9	16432.3	2315.38	0	40336.8	0	0	0	0	3471.74	0	334.434	2412.97	0	0	0	0	480.432	675.273	399.057	698.41	1089.58	36816.4	0	0
32	JP_95-9-6	PI612320	F.virginiana	grayana	F.virginiana	1820	Georgia, East and central States	NorthAmerica	D	1	4	1	C	1	214.697	166.595	14576.8	514.015	0	111846	0	109791	0	0	23168.7	23153	0	0	40707	0	0	0	0	0	3454.95	442.664	2412.81	0	0	0	0	301.306	651.871	335.096	1106.66	1434.22	65433.9	0	0
33	JP_95-9-6	PI612320	F.virginiana	grayana	F.virginiana	1820	Georgia, East and central States	NorthAmerica	D	1	5	1	A	1	1249.77	0	1091.58	0	1128.43	2663.29	0	1564.77	915.768	0	1650.28	561.102	0	0	42903.8	773.912	0	0	0	0	596.432	386.887	0	0	268.328	0	671.934	0	0	146.181	0	1703.43	2841	1110.7	0
34	JP_95-9-6	PI612320	F.virginiana	grayana	F.virginiana	1820	Georgia, East and central States	NorthAmerica	D	1	5	1	B	1	1751.32	0	2745.47	0	1365.6	11997.8	0	9942.2	2049	0	6028.59	3739.92	0	0	111139	0	0	0	0	1675.56	0	947.323	0	0	611.439	0	1455.62	0	404.631	652.361	0	5642.19	7704.97	2208.71	0
35	JP_95-9-6	PI612320	F.virginiana	grayana	F.virginiana	1820	Georgia, East and central States	NorthAmerica	D	1	6	1	A	1	112.127	442.863	5088.62	0	274.607	98879.7	0	97575.1	0	0	36490.8	34349.9	0	3808.82	23450.8	0	0	0	0	4490.42	0	193.054	4484.1	0	0	0	0	1128.76	1019.05	0	501.582	821.15	43371.9	0	0
36	JP_95-9-6	PI612320	F.virginiana	grayana	F.virginiana	1820	Georgia, East and central States	NorthAmerica	D	2	2	1	A	1	355.576	1216.92	60193.2	0	3434.75	383238	0	370730	0	0	100142	78045.1	0	0	114227	0	0	0	0	11073.8	0	5746.72	126.387	0	0	0	0	1955.63	1697.54	0	0	2389.86	303243	0	0
37	JP_95-9-6	PI612320	F.virginiana	grayana	F.virginiana	1820	Georgia, East and central States	NorthAmerica	D	2	2	1	B	1	769.097	0	383.11	0	414.112	2289.67	0	1393.71	0	0	663.743	1441.94	882.063	0	52689.8	0	0	0	0	2428.36	1033.11	521.734	0	1167.64	243.976	0	538.605	0	2085.67	0	0	900.262	1415.51	0	0
38	JP_95-9-6	PI612320	F.virginiana	grayana	F.virginiana	1820	Georgia, East and central States	NorthAmerica	D	2	2	1	C	1	906.18	2578.67	73316.9	0	3199.28	488325	0	475092	0	0	126106	95499.3	0	0	136760	0	0	0	0	14363.8	4019.34	1572.4	15638.9	0	0	0	0	3252.72	5582.71	0	0	3739.02	348779	0	0
39	JP_95-9-6	PI612320	F.virginiana	grayana	F.virginiana	1820	Georgia, East and central States	NorthAmerica	D	2	3	1	A	1	2062.22	2726.97	11529.2	0	1130.92	206483	0	201277	0	0	89851.3	76221.5	0	0	141458	0	0	0	0	29751.6	0	2573.51	5471.71	0	0	0	0	6663.2	7436.88	0	0	3087.27	99158.1	0	0
40	JP_95-9-6	PI612320	F.virginiana	grayana	F.virginiana	1820	Georgia, East and central States	NorthAmerica	D	2	3	1	B	1	913.623	6321.55	22004.3	0	1496.42	218302	0	211020	0	0	79816.2	56187.6	0	0	81898.2	0	0	0	0	21363.4	0	0	3590.4	0	0	0	0	3595.65	3721.4	0	0	1451.16	64561.7	0	0
41	JP_95-9-6	PI612320	F.virginiana	grayana	F.virginiana	1820	Georgia, East and central States	NorthAmerica	D	2	3	1	C	1	701.389	1269.63	36470.6	0	684.266	305982	0	294215	0	0	87796.6	74072.7	0	0	105905	0	0	0	0	14651	3710.5	1428.1	9467.97	0	0	0	0	1972.5	4190.33	0	0	1874.89	168755	0	0
42	KY-17	PI616574	F.virginiana	grayana	F.virginiana	1821	Kentucky, East and central States	NorthAmerica	D	1	4	1	A	1	116.527	0	1222.41	226.33	75.0029	2454.83	0	2337.55	0	0	273.029	161.879	1648.67	0	9309.38	0	0	16.1571	0	651.422	0	113.582	0	150.781	0	0	139.205	0	467.521	196.194	2645.16	0	25581.7	0	0
43	KY-17	PI616574	F.virginiana	grayana	F.virginiana	1821	Kentucky, East and central States	NorthAmerica	D	1	5	1	A	1	149.307	0	7635.34	2363.26	0	16021.3	0	15294.6	0	0	1553.04	1399.16	9810.14	0	10938.1	0	0	169.011	0	4821.02	0	121.6	0	761.864	0	0	223.483	0	787.391	0	5062.44	0	47699.2	0	0
44	KY-17	PI616574	F.virginiana	grayana	F.virginiana	1821	Kentucky, East and central States	NorthAmerica	D	1	5	1	B	1	100.603	0	5303.01	891.729	0	30741.8	0	30582.1	0	0	832.815	791.552	3569.89	0	11031.7	0	0	21.3508	0	0	1313.88	55.5914	0	536.027	0	0	259.678	0	601.831	0	7789.8	0	47653.1	0	0
45	KY-17	PI616574	F.virginiana	grayana	F.virginiana	1821	Kentucky, East and central States	NorthAmerica	D	2	3	1	A	1	1026.77	0	58134.7	2788.99	0	29672.4	0	27851.9	0	0	1927.96	12444.8	11483.8	0	79752.1	0	1383.57	0	0	5535.77	2507.09	800.163	0	704.346	274.53	0	1895.79	406.933	2989.72	0	17235.4	0	561893	0	0
46	KY-17	PI616574	F.virginiana	grayana	F.virginiana	1821	Kentucky, East and central States	NorthAmerica	D	2	3	1	B	1	615.869	0	14672	3558.28	1370.39	40546.5	0	38291.8	0	0	7287.14	23844.3	17734.4	0	47779	0	316.543	1915.34	0	20023	0	0	1499.2	0	0	0	1208.68	75.4927	9095.53	0	5796.4	0	75935.7	0	0
47	KY-17	PI616574	F.virginiana	grayana	F.virginiana	1821	Kentucky, East and central States	NorthAmerica	D	2	3	1	C	1	45.7307	0	31118.6	13386.2	0	263360	0	259864	0	0	37553.9	49798.5	21026.5	0	198975	0	0	2037.84	0	24499	0	1874.34	3007.3	0	0	0	0	6743.97	9747.7	0	21483.1	0	203736	0	0
48	LH_18-2	PI551876	F.virginiana	glauca	F.virginiana	1822	Wyoming. Pacifc coast and midwest?	NorthAmerica	D	1	5	1	A	1	364.581	0	215.926	0	61.3889	1050.48	0	781.587	0	0	271.551	189.846	231.935	0	12939	0	0	136.86	0	2360.93	0	139.577	0	426.282	43.8382	0	102.018	0	1438.81	0	131.884	457.681	5276.57	0	0
49	LH_18-2	PI551876	F.virginiana	glauca	F.virginiana	1822	Wyoming. Pacifc coast and midwest?	NorthAmerica	D	1	5	1	B	1	588.664	0	1997.15	0	780.166	3759.7	0	2826	0	0	708.587	400.376	865.213	0	24296.6	0	0	248.492	0	5922.47	0	216.78	0	648.33	107.343	0	196.771	0	3002.68	0	316.119	668.885	36316.9	0	0
50	LH_18-2	PI551876	F.virginiana	glauca	F.virginiana	1822	Wyoming. Pacifc coast and midwest?	NorthAmerica	D	1	6	1	A	1	384.368	0	3500.29	36.1115	304.04	35272.1	0	35069.7	0	0	3943.41	2985.31	1231.21	0	8649.24	0	0	37.0617	0	15543.1	0	454.768	624.828	0	132.069	0	0	638.953	340.611	165.884	2387.16	0	54852.2	0	0
51	LH_18-2	PI551876	F.virginiana	glauca	F.virginiana	1822	Wyoming. Pacifc coast and midwest?	NorthAmerica	D	1	6	1	B	1	604.69	0	1951.04	278.817	0	8256.12	0	8040.06	0	0	531.455	151.727	309.088	0	19231.5	0	0	0	0	0	3806.05	301.408	229.311	0	30.7513	0	391.139	0	212.411	139.652	6145.11	0	41336	0	0
52	NC_95-11-1	PI616691	F.virginiana	virginiana	F.virginiana	1823	South Carolina North and East North America	NorthAmerica	D	1	2	1	A	1	7.88018	13.8232	199.401	79.2265	70.8821	887.397	0	804.561	0	0	450.1	302.258	0	0	1268.9	0	0	0	0	0	70.2783	0	0	5.42587	0	0	0	78.1242	7.94404	0	61.0243	33.4561	691.932	0	0
53	NC_95-11-1	PI616691	F.virginiana	virginiana	F.virginiana	1823	South Carolina North and East North America	NorthAmerica	D	1	4	1	A	1	141.441	88.6299	2791.22	766.797	0	11825.8	0	10925.3	0	0	4691.23	2925.71	0	0	13893.5	0	23.7729	48.5245	0	861.485	0	79.9828	0	231.15	0	0	0	492.482	334.306	0	573.086	454.416	12138.4	0	0
54	NC_95-11-1	PI616691	F.virginiana	virginiana	F.virginiana	1823	South Carolina North and East North America	NorthAmerica	D	1	4	1	B	1	148.878	310.869	3074.84	730.263	624.411	30987.1	0	30207.2	0	0	14062	8704.45	0	0	15002.2	0	0	0	0	0	1775.5	41.8924	195.976	0	0	0	0	1141.62	228.621	0	1361.65	657.067	24712.7	0	0
55	NC_95-11-1	PI616691	F.virginiana	virginiana	F.virginiana	1823	South Carolina North and East North America	NorthAmerica	D	1	5	1	A	1	0	0	8046.07	996.372	0	26928.4	0	25942.3	0	0	5063.74	4433.83	1803.62	0	19548	0	199.664	0	0	0	1291.63	58.9673	0	330.656	0	0	0	485.999	177.861	0	1597.5	0	25231.5	0	0
56	NC_95-11-1	PI616691	F.virginiana	virginiana	F.virginiana	1823	South Carolina North and East North America	NorthAmerica	D	1	5	1	B	1	325.375	398.116	20781.2	1389.23	1832.68	69305.8	0	65860.3	0	0	14889.6	11368.6	4483.11	0	34921.1	690.243	0	0	0	0	2650.13	67.8851	0	589.575	0	0	0	919.104	229.273	0	2369.14	0	59864.8	4521.1	0
57	NC_95-11-1	PI616691	F.virginiana	virginiana	F.virginiana	1823	South Carolina North and East North America	NorthAmerica	D	1	5	1	C	1	149.195	625.819	22007.7	572.598	1222.55	84435.3	0	82615.1	0	0	12955.1	9622.27	3762.55	0	35629.6	0	152.792	0	0	3519.29	0	82.6758	0	616.223	0	0	0	1358.02	373.95	0	2102.94	0	65568.4	0	0
58	NC_95-11-1	PI616691	F.virginiana	virginiana	F.virginiana	1823	South Carolina North and East North America	NorthAmerica	D	1	6	1	A	1	127.919	215.4	1284.65	0	1192.28	9414.07	0	8837.45	0	0	4913.04	3225.89	0	0	12381.7	0	0	0	0	1000.01	0	45.0242	0	187.08	33.0729	0	0	495.016	154.935	0	128.4	186.163	9077.73	0	0
59	NC_95-11-1	PI616691	F.virginiana	virginiana	F.virginiana	1823	South Carolina North and East North America	NorthAmerica	D	1	6	1	B	1	147.303	771.101	2422.28	0	2218.93	33346.6	0	32806.2	0	0	11689.9	8446.27	2569.64	0	17149.1	0	0	0	0	2594.22	0	72.5647	354.435	0	71.3757	0	0	848.083	279.455	0	336.624	223.043	18268.9	0	0
60	NC_95-11-1	PI616691	F.virginiana	virginiana	F.virginiana	1823	South Carolina North and East North America	NorthAmerica	D	2	2	1	A	1	2563.79	0	1464.48	0	911.638	2332.74	0	440.084	77.52	0	461.356	0	0	0	109706	0	0	0	0	825.849	2951.83	0	0	5548.73	0	0	5935.12	0	692.897	0	0	5741.21	0	0	0
61	NC_95-11-1	PI616691	F.virginiana	virginiana	F.virginiana	1823	South Carolina North and East North America	NorthAmerica	D	2	2	1	B	1	1412.07	0	0	0	511.73	1120.26	0	203.608	62.908	0	478.602	279.788	0	0	67663.3	0	0	0	0	646.74	654.953	252.809	0	930.441	0	0	1234.38	0	1980.08	0	0	2646.41	0	0	0
62	NC_95-11-1	PI616691	F.virginiana	virginiana	F.virginiana	1823	South Carolina North and East North America	NorthAmerica	D	2	3	1	A	1	794.644	0	0	0	238.811	582.232	0	170.372	75.5327	0	181.655	0	0	0	31959.3	0	0	0	0	115.252	376.029	148.461	0	655.595	0	0	1138.87	0	0	0	0	379.939	237.165	52.4639	0
63	NC_95-11-1	PI616691	F.virginiana	virginiana	F.virginiana	1823	South Carolina North and East North America	NorthAmerica	D	2	3	1	B	1	2035.01	0	0	0	229.517	891.469	0	178.453	151.193	0	594.211	0	0	0	47631.4	0	990.302	0	0	0	1315	0	0	1755.5	0	0	4409.57	0	0	0	0	838.077	1395.86	459.242	0
64	NC_95-11-1	PI616691	F.virginiana	virginiana	F.virginiana	1823	South Carolina North and East North America	NorthAmerica	D	2	3	1	C	1	3400.49	3206.57	25848.5	0	5308.32	205627	0	199479	0	0	60211.9	53826.9	9109.98	0	170570	0	2879.33	0	0	23766.6	0	1286.88	2097.07	0	0	0	0	9077.65	6454.9	0	3690.15	3473.14	232437	0	0
65	NC_95-21-5	PI616720	F.virginiana	grayana	F.virginiana	1824	Mississippi, East and central States	NorthAmerica	D	1	3	1	A	1	95.8951	0	0	0	0	53.426	0	53.426	0	0	39.938	0	0	0	5070.13	0	0	0	30.5212	0	93.289	0	0	33.2852	0	0	215.904	0	0	0	0	44.4597	60.6754	0	0
66	NC_95-21-5	PI616720	F.virginiana	grayana	F.virginiana	1824	Mississippi, East and central States	NorthAmerica	D	1	4	1	A	1	0	79.4336	2892.28	0	181.923	63965.1	0	63903.5	0	0	4182.94	2158.2	0	0	3655.26	0	0	0	0	0	380.997	10.4156	603.305	0	0	0	0	1029.67	0	0	1354.89	0	39996.3	0	0
67	NC_95-21-5	PI616720	F.virginiana	grayana	F.virginiana	1824	Mississippi, East and central States	NorthAmerica	D	1	4	1	B	1	12.8426	27.7323	4432.22	0	169.257	35605.1	0	35533.9	0	0	2591.08	1125.11	0	0	4152.97	0	8.01146	0	0	0	240.168	9.66302	409.38	0	40.1723	0	0	275.389	0	0	1392.79	0	38368	0	0
68	NC_95-21-5	PI616720	F.virginiana	grayana	F.virginiana	1824	Mississippi, East and central States	NorthAmerica	D	1	4	1	C	1	0	71.6861	4521.56	0	148.07	54505	0	0	0	0	2514.74	1435.42	0	0	3597.28	0	0	0	0	0	418.258	0	756.23	0	0	0	0	548.973	0	0	1531.42	0	57400.2	0	0
69	NC_95-21-5	PI616720	F.virginiana	grayana	F.virginiana	1824	Mississippi, East and central States	NorthAmerica	D	1	5	1	A	1	0	1886.5	12044.3	0	1720.22	148078	0	0	0	0	33243.5	12685.9	4382.34	0	27417.8	363.084	0	0	0	0	1156.98	0	2677.02	0	46.5614	0	0	3431.48	0	0	579.876	910.917	64388.9	0	0
70	NC_95-21-5	PI616720	F.virginiana	grayana	F.virginiana	1824	Mississippi, East and central States	NorthAmerica	D	2	3	1	A	1	1265.87	20378.6	183357	6403.25	10274.2	1.40913e+06	0	1.38154e+06	0	0	597393	389271	0	0	234155	0	0	0	0	26976.7	0	769.631	4806.17	0	853.711	0	0	18587.5	0	0	11923.1	0	775161	0	0
71	NC_95-21-5	PI616720	F.virginiana	grayana	F.virginiana	1824	Mississippi, East and central States	NorthAmerica	D	2	3	1	B	1	790.443	1765.76	128591	0	4710.87	921621	0	916762	0	0	144048	72854.5	12586.7	0	213546	0	2778.72	0	0	8100.4	0	428.488	11059.1	0	1236.25	0	0	17492.9	3758.77	0	40608.4	0	1.15457e+06	0	0
72	NC_95-21-5	PI616720	F.virginiana	grayana	F.virginiana	1824	Mississippi, East and central States	NorthAmerica	D	2	3	1	C	1	1513.53	0	0	0	119.136	1019.52	0	477.107	0	0	765.093	0	0	0	56201.4	0	0	0	216.818	0	941.413	386.69	0	1355.11	433.368	0	2956.14	0	109.04	0	0	1657.66	4754.68	0	0
73	NC_96-14-1	PI616902	F.virginiana	virginiana	F.virginiana	1825	North Carolina North and East North America	NorthAmerica	D	1	4	1	A	1	506.786	0	2629.11	0	1012.75	4580.57	0	3367.69	0	0	348.499	195.506	127.623	0	42200.8	0	522.821	0	0	0	1171.29	213.927	0	1633.12	1213.26	0	946.796	0	254.972	293.093	0	1251.95	3291.9	0	0
74	NC_96-14-1	PI616902	F.virginiana	virginiana	F.virginiana	1825	North Carolina North and East North America	NorthAmerica	D	1	4	1	B	1	171.528	121.47	7875.04	1124.3	0	33319.6	0	32105.9	0	0	4097.93	3569.07	1579.94	0	28064.2	0	228.249	0	0	0	1168.36	134.074	0	654.131	0	0	648.953	0	229.305	184.847	533.135	857.108	9786.93	0	0
75	NC_96-14-1	PI616902	F.virginiana	virginiana	F.virginiana	1825	North Carolina North and East North America	NorthAmerica	D	1	4	1	C	1	172.994	378.739	9751.18	2749.94	0	70180.6	0	68320.7	0	0	10809.1	9577.82	3808.98	0	32009.7	0	0	0	0	0	1646.89	121.987	0	557.673	74.4876	0	808.486	0	253.559	178.608	1133.45	1155.8	12178.3	0	0
76	NC_96-14-1	PI616902	F.virginiana	virginiana	F.virginiana	1825	North Carolina North and East North America	NorthAmerica	D	1	5	1	A	1	159.759	554.207	40749.1	5673.33	0	129485	0	122726	0	0	17113.6	13011.9	6487.02	0	50739.8	0	371.481	0	0	0	2702.18	77.1149	0	652.4	128.66	0	0	821.61	158.726	120.638	1618.45	1425.85	46584.5	0	0
77	NC_96-14-1	PI616902	F.virginiana	virginiana	F.virginiana	1825	North Carolina North and East North America	NorthAmerica	D	1	5	1	B	1	226.017	338.062	42545.6	7961.52	0	97710.7	0	91310.2	0	0	9851.73	9231.73	3039.54	0	48711.7	0	120.011	0	0	0	2766.63	220.59	0	886.751	270.767	0	0	891.876	333.207	197.767	1804.41	1318.51	50304.1	0	0
78	NC_96-14-1	PI616902	F.virginiana	virginiana	F.virginiana	1825	North Carolina North and East North America	NorthAmerica	D	1	5	1	C	1	100.513	771.983	27763.4	7476.94	0	146736	0	141270	0	0	42509.5	25952	0	0	38045.2	852.459	0	0	0	0	2430.22	111.743	0	554.018	0	0	0	791.226	224.011	114.622	2168.04	1225.75	34952.9	0	0
79	NC_96-14-1	PI616902	F.virginiana	virginiana	F.virginiana	1825	North Carolina North and East North America	NorthAmerica	D	1	6	1	A	1	187.797	932.377	39137.1	3697.05	0	96727.8	0	87800.8	0	0	21472.6	16203.1	9736.23	0	43319.9	0	191.308	0	0	0	7633.56	272.882	0	493.879	256.462	0	0	1816.11	218.759	156.031	1117.43	1253.64	48248.9	0	0
80	NC_96-14-1	PI616902	F.virginiana	virginiana	F.virginiana	1825	North Carolina North and East North America	NorthAmerica	D	1	6	1	B	1	0	96.5548	17295.3	1287.5	0	34904.6	0	32544.4	0	0	4341.77	3667.77	1692.06	0	17048.4	0	37.2555	0	0	0	1441.59	54.587	0	399.284	95.5509	0	0	339.375	28.7665	0	656.144	397.152	24471.7	0	0
81	NC_96-14-1	PI616902	F.virginiana	virginiana	F.virginiana	1825	North Carolina North and East North America	NorthAmerica	D	1	6	1	C	1	141.036	2436.2	11010.2	2505.03	0	103477	0	94058.2	0	0	84332.7	58723	0	0	46096.7	0	0	49.2911	0	8225.3	0	198.338	0	882.17	202.815	0	0	3917.12	771.693	0	282.824	761.98	29751	0	0
82	NC_96-14-1	PI616902	F.virginiana	virginiana	F.virginiana	1825	North Carolina North and East North America	NorthAmerica	D	2	2	1	A	1	2262.27	0	39076.4	4142.31	0	51459	0	43063.4	0	0	5299.66	5721.67	2685.35	0	136590	0	2453.55	0	0	2451.14	3164.94	1911.75	0	1086.86	0	0	2691.05	0	2358.72	0	0	5717.02	67761.1	0	0
83	NC_96-14-1	PI616902	F.virginiana	virginiana	F.virginiana	1825	North Carolina North and East North America	NorthAmerica	D	2	2	1	B	1	927.365	373.379	30226	3031.82	0	49443.9	0	44643.3	0	0	5020.06	4847.31	1335.63	0	58226.3	0	1328.57	0	0	2132.11	0	2179.56	0	522.249	0	0	1826.54	476.959	2195.65	1442.03	2811.44	0	58449.1	0	0
84	NC_96-14-1	PI616902	F.virginiana	virginiana	F.virginiana	1825	North Carolina North and East North America	NorthAmerica	D	2	2	1	C	1	2137.06	0	15520.1	1922.22	0	26642.5	0	22947.8	0	0	1939.6	1788.11	411.391	0	109475	0	1234.53	0	0	801.131	1876.83	1587.52	0	720.465	0	0	2079.22	0	1790.47	0	0	4563.81	27200.1	0	0
85	NC_96-14-1	PI616902	F.virginiana	virginiana	F.virginiana	1825	North Carolina North and East North America	NorthAmerica	D	2	3	1	A	1	3453.3	1556.13	86799.5	15497.1	0	326377	0	306504	0	0	38517.8	38534.2	8200.34	0	430361	0	3810.25	4170.97	0	12768.1	9976.28	2777.27	0	4088.04	610.037	0	0	31002.2	11601.4	0	10214.7	13703.2	528386	0	0
86	NC_96-14-1	PI616902	F.virginiana	virginiana	F.virginiana	1825	North Carolina North and East North America	NorthAmerica	D	2	3	1	B	1	2059.01	1365.7	182842	12663.8	0	181100	0	142671	0	0	19515	21087.6	4550.32	0	244827	0	8679.68	0	0	9874.22	6564.71	2244.95	0	2115.25	995.352	0	16699.4	0	6662.86	0	5445.88	6295.02	761224	0	0
87	NC_96-14-1	PI616902	F.virginiana	virginiana	F.virginiana	1825	North Carolina North and East North America	NorthAmerica	D	2	3	1	C	1	1665.02	23236.6	271802	64586.2	0	1.33981e+06	0	1.27527e+06	0	0	565954	399184	0	0	435502	0	12217.3	0	0	68587.6	0	2786.09	3531.93	0	2619.72	0	0	48687.7	14463.5	0	36377.9	0	818321	0	0
88	NC_96-14-1	PI616902	F.virginiana	virginiana	F.virginiana	1825	North Carolina North and East North America	NorthAmerica	D	2	4	1	A	1	3024.15	0	18510.2	0	2261.9	64050.4	0	59815.8	0	0	8372.01	6967.89	1200.03	0	89944	0	963.825	0	0	2052.33	2020.15	543.696	0	2372.88	650.646	0	5380.4	0	843.732	0	0	1652.08	41360.3	0	0
89	NC_96-14-1	PI616902	F.virginiana	virginiana	F.virginiana	1825	North Carolina North and East North America	NorthAmerica	D	2	4	1	B	1	1316.19	0	8934.18	0	311.854	7289.07	0	5370.91	0	0	1195.1	955.662	349.092	0	57222.3	0	1322.65	0	250.838	1257.15	1409.36	0	0	2238.76	0	0	2975.94	0	516.605	0	0	609.131	14856.7	0	0
90	NC_96-14-1	PI616902	F.virginiana	virginiana	F.virginiana	1825	North Carolina North and East North America	NorthAmerica	D	2	5	1	A	1	675.207	258.945	7993.96	1786.98	337.98	24972.3	0	22585.4	0	0	5864.54	4698.35	787.607	0	56253.9	0	483.572	634.157	0	2330.54	1373.35	426.473	0	429.5	0	0	0	2141.82	631.257	0	0	1150.28	13700	0	0
91	NC_96-14-1	PI616902	F.virginiana	virginiana	F.virginiana	1825	North Carolina North and East North America	NorthAmerica	D	2	5	1	B	1	388.617	334.217	20334.3	925.173	1143.12	47308.1	0	37971.8	0	0	18015.3	16147.1	0	0	44257.1	0	551.532	282.49	0	4959.62	1991.66	0	0	397.462	95.9998	0	0	2514.2	704.763	0	0	710.354	57956.7	0	0
92	NC_96-14-1	PI616902	F.virginiana	virginiana	F.virginiana	1825	North Carolina North and East North America	NorthAmerica	D	2	5	1	C	1	383.131	728.502	11524.2	437.194	755.127	37314.5	0	32967.2	0	0	12015.9	9643.62	0	0	27944.6	0	430.612	0	0	2781.48	1054.12	0	0	295.323	0	0	0	2413.05	677.721	0	0	530.635	30783.1	0	0
93	NC_96-20-3	PI616789	F.virginiana	virginiana	F.virginiana	1826	Alabama North and East North America	NorthAmerica	D	1	4	1	A	1	145.251	0	3695.75	0	266.275	11362.2	0	10249	0	0	2296.09	2128.31	1851.58	0	13938.6	0	26.959	63.3242	0	3640.64	0	60.1409	0	121.35	0	0	0	333.264	493.696	201.653	122.841	289.874	18351.4	0	0
94	NC_96-20-3	PI616789	F.virginiana	virginiana	F.virginiana	1826	Alabama North and East North America	NorthAmerica	D	1	4	1	B	1	77.0362	48.6885	2893.76	0	232.071	45022.9	0	44351.5	0	0	3877.89	3877.89	2146.2	0	11619.9	0	0	43.6422	0	2990.57	0	132.897	0	347.682	0	0	0	334.761	431.149	141.225	462.088	337.267	14150.1	0	0
95	NC_96-20-3	PI616789	F.virginiana	virginiana	F.virginiana	1826	Alabama North and East North America	NorthAmerica	D	1	4	1	C	1	84.2811	87.0549	5925.78	280.863	112.284	91342.4	0	90488.3	0	0	5729.2	5088.02	4190.35	0	11829.9	0	0	52.6135	0	3513.35	0	130.685	655.324	0	0	0	0	603.409	488.726	167.146	1385.94	0	34696.5	0	0
96	NC_96-20-3	PI616789	F.virginiana	virginiana	F.virginiana	1826	Alabama North and East North America	NorthAmerica	D	1	5	1	A	1	0	149.182	12740.2	331.401	458.399	56967.6	0	0	0	0	18764.7	16075.6	6708.55	0	5331.63	0	16.9508	0	0	0	2319.61	0	206.296	0	17.6405	0	0	576.9	74.9479	0	1245.79	0	40820.2	0	0
97	NC_96-20-3	PI616789	F.virginiana	virginiana	F.virginiana	1826	Alabama North and East North America	NorthAmerica	D	1	5	1	B	1	0	196.094	15702.5	583.066	776.631	78908	0	0	0	0	24917.9	20440.2	9607.58	0	7330.73	0	0	0	0	0	2584.07	35.481	398.664	0	0	0	0	696.322	224.043	0	1897.23	0	50296.9	0	0
98	NC_96-20-3	PI616789	F.virginiana	virginiana	F.virginiana	1826	Alabama North and East North America	NorthAmerica	D	1	5	1	C	1	17.8379	72.5844	25725.5	1029.92	693.19	101442	0	0	0	0	29313	28499.1	12333	0	11827.4	71.4607	0	0	0	0	3764.71	37.4096	411.062	0	69.2703	0	0	972.623	169.484	0	2115.23	0	67104.2	0	0
99	NC_96-20-3	PI616789	F.virginiana	virginiana	F.virginiana	1826	Alabama North and East North America	NorthAmerica	D	1	6	1	A	1	69.4463	116.525	12849.4	677.492	0	75103.2	0	71540.1	0	0	26784.4	25204.7	10360.1	0	13958.4	0	0	68.7095	0	7717.76	0	0	0	442.02	149.897	0	0	796.836	450.297	0	1155.01	0	62506.6	0	0
100	NC_96-20-3	PI616789	F.virginiana	virginiana	F.virginiana	1826	Alabama North and East North America	NorthAmerica	D	1	6	1	B	1	170.727	0	3999.73	0	246.407	8138.48	0	7194.44	0	0	2294.87	2079.2	1504.43	0	3591.93	0	0	34.8335	0	2703.75	0	0	0	114.654	0	0	0	243.72	122.807	0	74.2569	101.549	16128.8	0	0
101	NC_96-33-1	PI616815	F.virginiana	virginiana	F.virginiana	1827	Alabama North and East North America	NorthAmerica	D	1	4	1	A	1	5.67786	0	19.1576	291.352	0	141.78	0	79.8072	0	0	188.955	174.819	0	0	748.847	0	0	0	0	19.8159	13.6474	2.04567	0	2.18479	0	0	27.2538	0	1.26212	0.942768	0	20.4593	37.5833	0	0
102	NC_96-33-1	PI616815	F.virginiana	virginiana	F.virginiana	1827	Alabama North and East North America	NorthAmerica	D	1	5	1	A	1	651.237	1266.53	5185.21	7705.99	0	68563.4	0	66393.4	0	0	48308.3	31426.6	0	0	35268	454.32	0	0	0	2193.58	0	126.812	340.985	0	0	0	0	829.364	338.314	0	1161.67	1315.2	9953.67	606.284	0
103	NC_96-33-1	PI616815	F.virginiana	virginiana	F.virginiana	1827	Alabama North and East North America	NorthAmerica	D	1	6	1	A	1	80.1221	0	445.26	519.874	0	1479.6	0	664.648	0	0	840.418	659.934	0	0	38565.7	0	0	0	0	438.515	817.138	103.54	0	644.589	235.791	0	1448.94	0	84.608	0	0	942.523	831.631	0	0
104	NC_96-33-1	PI616815	F.virginiana	virginiana	F.virginiana	1827	Alabama North and East North America	NorthAmerica	D	2	2	1	A	1	769.619	0	3828.72	267.751	0	12004.7	0	10295.5	0	0	4302.33	5172.82	978.915	0	58709.2	0	0	1116.57	324.251	7610.85	2093.92	1067.52	0	713.65	0	0	978.183	0	2497.58	0	0	1011.36	20682.7	0	0
105	NC_96-33-1	PI616815	F.virginiana	virginiana	F.virginiana	1827	Alabama North and East North America	NorthAmerica	D	2	2	1	B	1	212.468	0	186.085	114.362	0	374.302	0	155.531	58.3315	0	190.483	0	0	0	10433.5	0	0	44.5968	30.9425	490.119	211.991	98.9245	0	105.717	0	0	329.668	0	278.797	0	0	133.185	643.653	0	0
106	NC_96-35-2	PI612323	F.virginiana	virginiana	F.virginiana	1828	Alabama North and East North America	NorthAmerica	D	1	4	1	A	1	33.3651	40.1164	4626.4	0	0	46824.3	0	46458.9	0	0	7599.74	7267.22	0	0	18193.4	0	0	0	0	0	992.541	36.534	0	833.51	0	0	0	308.912	221.408	0	828.867	0	16499.8	0	0
107	NC_96-35-2	PI612323	F.virginiana	virginiana	F.virginiana	1828	Alabama North and East North America	NorthAmerica	D	1	4	1	B	1	15.5674	197.95	5066.6	216.91	0	79118.7	0	78729.9	0	0	15003.6	13488.1	0	0	18491.6	0	25.7712	0	0	0	1421.39	47.5979	790.185	0	0	0	0	487.305	144.495	0	3760.25	0	37425.6	0	0
108	NC_96-35-2	PI612323	F.virginiana	virginiana	F.virginiana	1828	Alabama North and East North America	NorthAmerica	D	1	4	1	C	1	0	67.3456	6373.66	733.997	0	81553.4	0	0	0	0	12927	12927	0	0	21602.5	0	0	0	0	772.745	195.013	0	1010.8	0	0	0	0	0	306.433	0	1457.58	0	32374.7	0	0
109	NC_96-35-2	PI612323	F.virginiana	virginiana	F.virginiana	1828	Alabama North and East North America	NorthAmerica	D	1	5	1	A	1	19.8409	25.283	175.259	0	0	1451.46	0	1351.69	0	0	391.435	328.747	0	0	6063.85	14.3393	0	5.86256	0	550.943	0	0	0	69.9943	0	0	164.62	0	50.1037	0	0	106.349	2545.32	0	0
110	NC_96-35-2	PI612323	F.virginiana	virginiana	F.virginiana	1828	Alabama North and East North America	NorthAmerica	D	1	5	1	B	1	4.70634	53.2725	9387.56	1307.61	0	35985	0	33779.2	0	0	12499.5	11942	0	0	10370.9	0	0	0	0	1563.4	0	342.851	0	157.189	118.102	0	0	161.222	216.419	0	1288.71	0	54521.1	0	0
111	NC_96-35-2	PI612323	F.virginiana	virginiana	F.virginiana	1828	Alabama North and East North America	NorthAmerica	D	1	6	1	A	1	0	0	9939.14	754.164	0	7431.36	0	6087.01	1576.42	0	1501.93	1406.61	0	0	14160.5	0	87.0305	0	0	931.629	451.405	0	0	160.679	182.134	0	0	147.376	109.068	0	342.483	0	37379.2	0	0
112	NC_96-35-2	PI612323	F.virginiana	virginiana	F.virginiana	1828	Alabama North and East North America	NorthAmerica	D	1	6	1	B	1	0	229.862	1381.62	0	18.9946	24856.6	0	24472.1	0	0	12274	11565.3	0	0	15867.6	0	0	0	0	858.678	281.503	0	0	285.41	84.3035	0	0	150.397	83.3724	37.7738	50.4524	156.64	14561.8	0	0
113	NC_96-35-2	PI612323	F.virginiana	virginiana	F.virginiana	1828	Alabama North and East North America	NorthAmerica	D	2	2	1	A	1	575.622	0	2386.11	0	1076.32	21779	0	20102.7	0	0	8267.74	12586	4963.69	0	58250.8	0	334.635	2101.15	0	6866.33	0	551.976	0	580.422	0	0	0	1419.49	9524.95	0	0	1168.53	31236.9	0	0
114	NC_96-35-2	PI612323	F.virginiana	virginiana	F.virginiana	1828	Alabama North and East North America	NorthAmerica	D	2	2	1	B	1	2340.55	0	23076.8	0	2011.87	166352	0	160782	0	0	29954.5	42952.8	16808.4	0	203792	0	0	4141.97	0	17301.1	0	2686.24	0	1860.21	414.998	0	0	4357.27	14570.6	0	0	7978.84	129008	0	0
115	NC_96-35-2	PI612323	F.virginiana	virginiana	F.virginiana	1828	Alabama North and East North America	NorthAmerica	D	2	2	1	C	1	452.37	0	5207.4	0	563.718	33135.2	0	32087	0	0	4714.99	6717.5	2820.34	0	30350.6	0	0	515.803	0	3736.56	0	288.877	0	335.21	33.9945	0	0	757.184	3769.87	0	0	1118.2	38172.8	0	0
116	RH_30	PI612499	F.virginiana	virginiana	F.virginiana	1829	Minnesota, North and East North America	NorthAmerica	D	1	5	1	A	1	141.064	0	1318.24	0	314.801	2470.65	0	1927.84	0	0	328.602	244.101	128.205	0	16445.4	0	0	135.678	0	0	588.627	88.4278	0	192.233	0	0	189.363	0	115.233	76.1491	131.706	703.366	5576.33	0	0
117	RH_30	PI612499	F.virginiana	virginiana	F.virginiana	1829	Minnesota, North and East North America	NorthAmerica	D	1	5	1	B	1	55.6635	0	348.67	0	0	991.224	0	768.261	0	0	188.852	135.061	61.214	0	4195.66	0	0	12.9986	0	116.413	113.836	37.4719	0	111.627	0	0	92.2241	0	49.5549	25.7339	111.794	164.84	0	73.2935	0
118	RH_30	PI612499	F.virginiana	virginiana	F.virginiana	1829	Minnesota, North and East North America	NorthAmerica	D	1	6	1	A	1	119.793	0	0	0	116.559	336.357	0	130.5	0	0	79.1723	0	0	0	16528.2	0	0	0	0	202.787	443.142	82.3088	0	282.78	93.7036	0	344.836	0	243.517	169.41	0	742.286	0	0	0
119	RH_30	PI612499	F.virginiana	virginiana	F.virginiana	1829	Minnesota, North and East North America	NorthAmerica	D	2	5	1	A	1	3067.34	1314.34	33815	0	7390.15	88082.1	0	75115.4	0	0	16846	17866.9	6695.09	0	304878	0	0	4410.09	0	58850.6	0	3151.06	0	0	0	0	14890.2	0	25483.3	0	0	14465.1	404557	0	0
120	RH_30	PI612499	F.virginiana	virginiana	F.virginiana	1829	Minnesota, North and East North America	NorthAmerica	D	2	5	1	B	1	10206.3	0	42422.9	0	7212.88	112301	0	99344.5	0	0	18745.4	16520.6	2822.18	0	378981	0	0	3389.55	0	16819.5	6687	3905.72	0	0	0	0	7423.33	0	2797.05	0	0	6563.2	243216	0	0
121	RH_30	PI612499	F.virginiana	virginiana	F.virginiana	1829	Minnesota, North and East North America	NorthAmerica	D	2	5	1	C	1	8171.13	0	0	0	1174.64	1504.59	0	0	1166.1	0	4261.38	0	0	0	162016	0	0	0	0	590.675	2978.78	0	0	2079.71	0	0	11110.4	0	14005.3	0	0	5349.21	6588.63	0	591.915
122	Fredrk._9	PI612493	F.virginiana	F.virginiana	F.virginiana	1831	Ontario, Canada	NorthAmerica	D	1	3	1	A	1	1155.49	0	5651.8	9424.77	0	42296.3	0	29664.5	0	0	57432.3	49914.6	0	0	93341.1	0	1203.94	0	777.896	16252.8	0	0	0	1752.94	0	0	5518.99	380.578	3883.88	0	0	2074.72	6652.13	0	0
123	Fredrk._9	PI612493	F.virginiana	F.virginiana	F.virginiana	1831	Ontario, Canada	NorthAmerica	D	1	4	1	A	1	0.402957	0	1.03777	0	0	5.00063	0	1.64227	0	0	5.53739	5.53739	0	0	112.115	0	0	0.584789	0.637293	9.48207	7.41078	0	0	2.13637	0	0	6.90064	0	1.79956	0	0	2.42526	1.17094	0	0
124	Fredrk._9	PI612493	F.virginiana	F.virginiana	F.virginiana	1831	Ontario, Canada	NorthAmerica	D	1	5	1	A	1	2296.8	0	3883.82	0	12700.3	25883	0	10012.3	8343.8	0	5081.48	0	0	0	313453	0	0	16447.2	0	2026.38	20939.5	0	0	1722.49	0	0	16325.6	0	0	0	349.018	17207.9	11960.4	0	0
125	Fredrk._9	PI612493	F.virginiana	F.virginiana	F.virginiana	1831	Ontario, Canada	NorthAmerica	D	1	6	1	A	1	46.3751	0	650.424	54.3012	0	2880.78	0	1789.89	0	0	2634.59	2527.41	0	0	14923.4	0	0	0	0	2167.96	0	82.5907	0	292.939	125.196	0	146.173	0	548.389	0	0	485.557	874.679	0	0
126	Fredrk._9	PI612493	F.virginiana	F.virginiana	F.virginiana	1831	Ontario, Canada	NorthAmerica	D	1	6	1	B	1	61.8086	0	1192.44	0	45.1328	4869.19	0	2944.13	0	0	3345.52	3304.04	0	0	12292.6	0	0	0	0	2125.53	0	0	0	419.739	101.063	0	392.369	0	871.513	0	0	272.287	1606.28	0	0
127	Fredrk._9	PI612493	F.virginiana	F.virginiana	F.virginiana	1831	Ontario, Canada	NorthAmerica	D	1	6	1	C	1	52.4224	383.639	3230.72	144.143	338.085	18123.2	0	14187	0	0	16318	14044.2	0	0	17965.3	0	0	0	0	1673.02	0	0	0	250.779	130.649	0	0	250.953	131.723	0	0	473.759	8189.89	0	0
128	Fredrk._9	PI612493	F.virginiana	F.virginiana	F.virginiana	1831	Ontario, Canada	NorthAmerica	D	2	3	1	A	1	1107.64	0	990.349	0	239.309	3635.15	0	309.08	0	0	814.933	814.933	0	0	58210.5	0	123.127	0	964.213	10176.9	0	0	0	873.316	383.975	0	6070.44	0	2201.87	0	0	486.174	1034.34	0	0
129	Fredrk._9	PI612493	F.virginiana	F.virginiana	F.virginiana	1831	Ontario, Canada	NorthAmerica	D	2	3	1	B	1	546.639	0	1059.79	0	368.731	1493.65	0	335.588	0	0	63.6911	0	0	0	37593.1	0	0	0	70.1405	302.748	335.849	85.2106	0	921.701	0	0	3520.55	0	0	0	0	220.715	6589.41	0	0
130	Fredrk._9	PI612493	F.virginiana	F.virginiana	F.virginiana	1831	Ontario, Canada	NorthAmerica	D	2	3	1	C	1	612.565	2645.76	95508.8	0	7511.31	282502	0	215074	0	0	176915	158325	0	0	141880	0	483.776	1015.27	0	48599.3	0	0	0	0	816.871	0	0	9431.01	8610.42	0	0	8251.54	104593	0	0
131	Fredrk._9	PI612493	F.virginiana	F.virginiana	F.virginiana	1831	Ontario, Canada	NorthAmerica	D	2	5	1	A	1	978.571	0	2073.72	0	2574.15	8628.43	0	1244.04	0	0	729.876	309.786	0	0	48230.3	0	422.378	0	254.122	3337.49	1539.85	0	0	971.479	0	0	2763.94	0	1008.66	0	0	0	5465.22	0	0
132	Hinesburg	PI552277	F.virginiana	virginiana	F.virginiana	1832	Vermont	NorthAmerica	D	1	5	1	A	1	167.188	0	781.969	0	233.907	4220.53	0	3778.18	0	0	1206.13	881.946	235.319	0	16550.3	0	0	127.128	0	306.3	230.306	113.763	0	434.174	0	0	302.105	0	177.056	157.759	0	432.997	14804.8	0	0
133	Hinesburg	PI552277	F.virginiana	virginiana	F.virginiana	1832	Vermont	NorthAmerica	D	1	5	1	B	1	64.1471	56.8981	2517.77	0	104.267	16688.3	0	16386.9	0	0	4080.9	3573.56	0	0	11236.3	0	0	72.0909	0	0	507.586	111.064	0	240.047	38.2705	0	0	129.898	99.1547	126.631	334.421	410.281	17555.4	0	0
134	Hinesburg	PI552277	F.virginiana	virginiana	F.virginiana	1832	Vermont	NorthAmerica	D	1	5	1	C	1	68.9035	157.526	1650.92	0	145.218	27572.3	0	27325.5	0	0	6556.77	5835.89	0	0	9340.8	0	0	0	0	0	693.051	82.6963	341.068	0	0	0	0	209.37	99.774	78.6875	547.748	338.944	18317.1	0	0
135	Hinesburg	PI552277	F.virginiana	virginiana	F.virginiana	1832	Vermont	NorthAmerica	D	1	6	1	A	1	54.202	22.387	1389.31	97.6719	38.5377	7263.5	0	7080.05	0	0	1478.33	1328.97	0	0	7131	0	0	0	0	0	280.004	29.5727	0	104.752	0	0	106.773	0	77.4906	71.3118	890.643	0	0	0	0
136	Hinesburg	PI552277	F.virginiana	virginiana	F.virginiana	1832	Vermont	NorthAmerica	D	1	6	1	B	1	132.449	122.904	5104.13	307.722	228.3	55924	0	55033.4	0	0	14864.9	13602.6	0	0	14051.5	0	0	0	0	0	1095.17	92.2023	1269.21	0	69.2475	0	0	364.213	475.851	148.688	1736.35	678.656	70833.9	0	0
137	Hinesburg	PI552277	F.virginiana	virginiana	F.virginiana	1832	Vermont	NorthAmerica	D	1	6	1	C	1	81.3277	46.7021	629.638	0	113.111	2869.67	0	2675.31	0	0	1073.14	918.487	0	0	7983.24	0	0	42.9721	0	463.388	0	106.416	0	108.451	13.143	0	0	89.6974	167.052	110.201	144.928	234.306	0	0	0
138	Hinesburg	PI552277	F.virginiana	virginiana	F.virginiana	1832	Vermont	NorthAmerica	D	2	3	1	A	1	448.757	0	0	98.8195	0	2032.87	0	1614.99	0	0	1326.89	0	0	5918.35	31173.2	0	0	0	0	0	166.678	134.56	0	88.7879	0	0	515.229	0	0	0	0	553.823	1049.09	0	0
139	Hinesburg	PI552277	F.virginiana	virginiana	F.virginiana	1832	Vermont	NorthAmerica	D	2	4	1	A	1	1313.85	968.897	3131.41	559.257	287.834	28911.8	0	27948.6	0	0	7237.67	2972.52	0	0	62625.6	0	0	737.286	0	3608.66	1688.92	0	0	581.925	0	0	3381.05	0	2237.58	0	0	1560.74	24509.5	0	0
140	Hinesburg	PI552277	F.virginiana	virginiana	F.virginiana	1832	Vermont	NorthAmerica	D	2	5	1	A	1	1687.93	2121.05	162763	29750	0	526027	0	495931	0	0	90231.7	42854.9	0	0	290661	0	0	2948.64	0	18594.1	6794.33	4063.85	593.747	0	3325.87	0	9976.64	0	5767.23	2744.12	0	4538.23	2.25127e+06	0	0
144	UC-11	PI551495	F.virginiana	Fxa	F.virginiana	1834	Bred in CA North and East North America	NorthAmerica	D	1	4	1	A	1	39.3298	0	408.206	72.8114	0	15429	0	15381	0	0	824.187	798.533	79.4005	0	4581.37	0	0	0	0	0	130.515	21.8144	245.984	0	0	0	0	316.374	20.1633	41.9136	3546.41	0	6708.82	0	0
145	UC-11	PI551495	F.virginiana	Fxa	F.virginiana	1834	Bred in CA North and East North America	NorthAmerica	D	1	4	1	B	1	169.24	0	428.347	147.271	0	6458.42	0	6265.59	0	0	1190.83	958.492	0	0	17500.6	0	0	0	0	81.6132	185.281	130.678	0	491.567	0	0	0	655.105	47.0213	240.738	3678.27	0	6708.36	0	0
146	UC-11	PI551495	F.virginiana	Fxa	F.virginiana	1834	Bred in CA North and East North America	NorthAmerica	D	1	5	1	A	1	61.8306	0	2021.03	505.803	0	22101.1	0	21835.4	0	0	6369.55	6038.04	0	0	14432.1	0	72.0554	0	0	0	383.391	42.7914	318.869	0	0	0	0	1078.66	64.9904	129.508	3849.1	0	22048	0	0
147	UC-11	PI551495	F.virginiana	Fxa	F.virginiana	1834	Bred in CA North and East North America	NorthAmerica	D	1	5	1	B	1	65.0992	0	2343.97	377.355	0	11025.8	0	10653.2	0	0	2534.08	2324.06	0	0	15208.6	0	42.8605	0	0	0	306.253	69.9826	0	316.584	0	0	0	589.348	42.9721	142.92	2586.21	0	29760.1	0	0
148	UC-11	PI551495	F.virginiana	Fxa	F.virginiana	1834	Bred in CA North and East North America	NorthAmerica	D	1	5	1	C	1	66.1825	0	3907.26	429.287	0	23841.5	0	23534.9	0	0	3667.22	3655.7	0	0	13771.2	0	24.7767	0	0	0	347.558	46.9922	329.739	0	41.1792	0	0	677.922	35.0286	93.7996	5017.29	0	31136.7	0	0
149	UC-11	PI551495	F.virginiana	Fxa	F.virginiana	1834	Bred in CA North and East North America	NorthAmerica	D	1	6	1	A	1	140.032	63.9485	2833.07	573.466	134.871	29117.6	0	28327.9	0	0	12692.5	10467.5	0	0	13546	0	100.566	0	0	0	1232.1	86.3223	147.594	0	0	0	0	1889.31	219.26	211.9	3743.72	0	35421.6	0	0
150	UC-11	PI551495	F.virginiana	Fxa	F.virginiana	1834	Bred in CA North and East North America	NorthAmerica	D	1	6	1	B	1	25.4926	13.9459	1163.35	157.684	0	19427.3	0	19305.4	0	0	6116.58	5380.09	0	0	5026.34	0	75.5655	0	0	0	226.85	0	225.95	0	0	0	0	565.12	12.861	11.2658	1268.73	0	12314	0	0
151	UC-11	PI551495	F.virginiana	Fxa	F.virginiana	1834	Bred in CA North and East North America	NorthAmerica	D	1	6	1	C	1	99.8572	0	4532.58	740.191	0	52833.3	0	52416.2	0	0	15079.8	13706.1	0	0	15207.8	0	0	0	0	538.829	0	0	497.015	0	0	0	0	1412.18	0	0	10930.8	0	52326.2	0	0
152	UC-11	PI551495	F.virginiana	Fxa	F.virginiana	1834	Bred in CA North and East North America	NorthAmerica	D	2	4	1	A	1	2739.15	0	847.228	0	0	3022.54	0	1784.82	0	0	1362.25	561.025	0	0	156720	0	0	0	0	1137.58	1030.36	593.392	0	1581.47	0	0	3178.36	0	1028.68	0	0	1906.25	18981.8	0	0
153	UC-12	PI551497	F.virginiana	Fxa	F.virginiana	1835	Bred in CA North and East North America	NorthAmerica	D	1	3	1	A	1	0	310.503	27758	7945.57	0	438056	0	434378	0	0	82235.3	66897.9	0	0	130029	0	0	0	0	0	3423.93	0	5814.89	0	0	0	0	7819.48	2200.39	934.257	59120.5	0	395710	0	0
154	UC-12	PI551497	F.virginiana	Fxa	F.virginiana	1835	Bred in CA North and East North America	NorthAmerica	D	1	6	1	A	1	54.0659	0	785.332	0	112.057	862.731	0	719.719	0	0	197.926	177.309	49.9098	0	10431.7	0	201.392	0	0	712.626	0	29.3118	0	113.554	50.6329	0	0	648.697	97.9119	69.9431	109.372	217.066	6919.69	0	0
155	UC-12	PI551497	F.virginiana	Fxa	F.virginiana	1835	Bred in CA North and East North America	NorthAmerica	D	1	6	1	B	1	33.6041	0	1878.97	805.758	0	9393.07	0	8091.68	0	0	2483.32	2408.86	0	0	18487.6	0	80.3997	0	0	0	563.313	0	0	165.673	0	0	0	1645.03	101.739	0	2242.76	0	54970.2	0	0
156	Ambato	PI551736	F.chiloensis	chiloensis	F.chiloensis	1844	Ecuador	SouthAmerica	D	1	4	1	A	1	288.162	0	414.012	0	0	2100.5	0	1498.38	0	0	337.19	135.158	174.674	0	30240.7	0	0	0	0	276.378	471.718	136.924	0	346.628	0	0	321.382	0	2276.73	0	399.421	1123.83	1107.91	0	0
157	Ambato	PI551736	F.chiloensis	chiloensis	F.chiloensis	1844	Ecuador	SouthAmerica	D	1	4	1	B	1	369.376	0	857.314	0	326.477	3027.56	0	2468.51	0	0	511.391	0	271.743	0	47101.7	0	0	0	38.5094	0	1164.56	238.006	0	594.223	0	0	486.039	0	2342.5	0	1021.53	1976.95	3068.71	0	0
158	Ambato	PI551736	F.chiloensis	chiloensis	F.chiloensis	1844	Ecuador	SouthAmerica	D	1	5	1	A	1	97.5815	0	677.537	0	0	1314.99	0	986.268	0	0	140.822	80.276	199.517	0	23825.6	0	0	0	0	156.527	197.389	24.542	0	261.078	0	0	174.281	0	256.487	0	133.357	412.904	2171.73	0	0
159	Ambato	PI551736	F.chiloensis	chiloensis	F.chiloensis	1844	Ecuador	SouthAmerica	D	1	5	1	B	1	298.133	180.808	6286.53	1337.77	0	59791.3	0	58709.4	0	0	3102.8	2854.66	996.915	0	34762.2	0	0	0	0	0	2734.41	135.79	697.843	0	0	0	0	446.504	1053.5	0	8489.29	0	20794.4	0	0
160	Ambato	PI551736	F.chiloensis	chiloensis	F.chiloensis	1844	Ecuador	SouthAmerica	D	2	3	1	A	1	0	8083.95	42990.3	0	645.87	914760	0	914018	0	0	107899	85226.1	17823.6	0	244819	0	890.164	0	0	71240.3	0	2796.61	9660.44	0	0	0	0	109030	11697.9	0	79222.1	0	912910	0	0
161	Ambato	PI551736	F.chiloensis	chiloensis	F.chiloensis	1844	Ecuador	SouthAmerica	D	2	3	1	B	1	3353.91	0	54692.9	0	1894.14	142595	0	139689	0	0	3851.66	5264.8	3234.95	0	271162	0	2693.56	0	363.725	6174.94	5177.95	2253.59	0	1695.81	314.115	0	3426.26	0	14960.8	0	45280.5	0	146746	0	0
162	Ambato	PI551736	F.chiloensis	chiloensis	F.chiloensis	1844	Ecuador	SouthAmerica	D	2	3	1	C	1	1239.55	0	20412.8	0	306.903	30450.5	0	29715.7	5852.97	1765.78	932.43	1498.03	893.203	0	67205.8	0	45.8823	0	0	1009.85	751.316	195.121	0	483.528	153.859	0	669.384	0	1808.99	0	10915.8	0	43839.4	0	0
163	Ambato	PI551736	F.chiloensis	chiloensis	F.chiloensis	1844	Ecuador	SouthAmerica	D	2	4	1	A	1	1372.45	0	494.724	0	1144.3	2521.24	0	1316.38	581.557	0	745.437	561.909	561.909	0	91672.8	0	0	0	158.912	906.897	1069.17	321.947	0	658.432	176.781	0	1317.23	0	5228	0	0	2371.48	0	0	399.347
164	Ambato	PI551736	F.chiloensis	chiloensis	F.chiloensis	1844	Ecuador	SouthAmerica	D	2	4	1	B	1	3074.8	0	3412.62	0	1142.51	5272.62	0	2695.64	1189.22	343.161	1712.8	698.536	698.536	0	187947	0	0	0	0	1206.7	2457.62	659.649	0	979.869	428.74	0	1804.95	0	1350.6	0	0	5585.74	0	0	0
165	Ambato	PI551736	F.chiloensis	chiloensis	F.chiloensis	1844	Ecuador	SouthAmerica	D	2	5	1	A	1	1673.63	0	5361.71	0	866.674	15349.8	0	14255.1	0	0	733.721	1287.83	1050.29	0	122737	0	0	0	113.414	2185.88	1739.07	376.17	0	1068.58	288.579	0	1168.99	0	6972.77	0	0	3684.04	0	0	0
166	Ambato	PI551736	F.chiloensis	chiloensis	F.chiloensis	1844	Ecuador	SouthAmerica	D	2	5	1	B	1	666.323	0	5429.38	0	475.693	10384	0	9923.58	0	0	295.11	909.75	771.141	0	47726.7	0	594.055	0	0	1360.45	761.277	212.175	0	290.015	54.5116	0	511.105	0	2280.32	0	0	2000.36	17476.6	0	0
167	CFRA 1267	PI612488	F.chiloensis	pacifica	F.chiloensis	1845	BC, Pacific coast + alaska	NorthAmerica	D	1	4	1	A	1	56.3875	0	3024.01	0	83.4385	8630.04	0	8572.64	0	0	81.3942	0	285.422	0	5383.01	0	0	0	0	0	684.005	0	0	54.1467	0	0	56.5088	0	77.5179	0	207.031	0	7284	0	0
168	CFRA 1267	PI612488	F.chiloensis	pacifica	F.chiloensis	1845	BC, Pacific coast + alaska	NorthAmerica	D	1	5	1	A	1	145.887	0	1157.56	0	244.772	5747.49	0	5598.38	0	0	49.0452	22.8079	115.423	0	14757.4	0	0	0	0	0	682.217	0	0	132.783	0	0	266.432	0	232.541	0	82.7099	193.94	4113.39	0	0
169	CFRA 1267	PI612488	F.chiloensis	pacifica	F.chiloensis	1845	BC, Pacific coast + alaska	NorthAmerica	D	1	5	1	B	1	454.438	0	2204.67	0	349.05	14583.9	0	14380.2	0	0	276.658	0	347.115	0	22293.8	0	0	0	0	0	2150.28	0	0	171.195	0	0	369.907	0	252.81	0	1095.66	0	24264.2	0	0
170	CFRA 1267	PI612488	F.chiloensis	pacifica	F.chiloensis	1845	BC, Pacific coast + alaska	NorthAmerica	D	1	5	1	C	1	635.612	0	5652.77	0	598.698	20609.3	0	19796.9	0	0	488.399	93.9106	530.792	0	21625.1	430.122	0	0	0	0	2276.62	0	0	221.892	0	0	387.398	0	405.685	0	887.185	0	15985.3	0	0
171	CFRA 1267	PI612488	F.chiloensis	pacifica	F.chiloensis	1845	BC, Pacific coast + alaska	NorthAmerica	D	1	6	1	A	1	285.082	0	1967.2	0	46.2178	13782.1	0	13717	0	0	148.593	26.2191	332.069	0	9357.64	0	0	0	0	0	1415.3	0	201.053	0	0	0	195.153	0	474.347	0	396.475	268.702	4509.61	0	0
172	CFRA 1267	PI612488	F.chiloensis	pacifica	F.chiloensis	1845	BC, Pacific coast + alaska	NorthAmerica	D	1	6	1	B	1	77.4572	0	1831.18	0	108.607	8341.69	0	8266.59	0	0	68.0899	0	171.914	0	5478.92	0	0	0	0	0	729.601	0	0	65.0242	0	0	122.769	0	263.299	0	165.462	209.265	3084.46	0	0
173	CFRA 1267	PI612488	F.chiloensis	pacifica	F.chiloensis	1845	BC, Pacific coast + alaska	NorthAmerica	D	1	6	1	C	1	507.692	0	1788.76	0	137.974	19084.2	0	19013.3	0	0	478.836	69.6228	631.901	0	7390.27	0	0	0	0	0	3506.21	0	259.005	0	0	0	0	311.869	340.34	0	1197.53	0	21636.1	0	0
174	CFRA 1267	PI612488	F.chiloensis	pacifica	F.chiloensis	1845	BC, Pacific coast + alaska	NorthAmerica	D	2	3	1	A	1	6112.27	0	60220.4	0	2733.4	97095.8	0	94541.1	0	0	205.559	3008.9	3008.9	0	389349	0	0	0	0	8918.61	0	0	0	1856.1	0	0	12361.5	0	8284.45	0	0	10606.2	355343	0	0
175	CFRA 1267	PI612488	F.chiloensis	pacifica	F.chiloensis	1845	BC, Pacific coast + alaska	NorthAmerica	D	2	3	1	B	1	4928.86	0	297435	0	32748.4	354480	0	345745	0	0	4875.77	4276.37	4276.37	0	352068	0	0	0	0	36909	0	1793.51	0	0	1101.52	0	10659.3	0	2142.81	0	39547.1	0	2.82541e+06	0	0
176	CFRA 1267	PI612488	F.chiloensis	pacifica	F.chiloensis	1845	BC, Pacific coast + alaska	NorthAmerica	D	2	3	1	C	1	22789.1	0	169330	0	12347.4	173568	0	169387	0	0	2239.39	3455.13	3455.13	0	643177	0	0	0	0	44858.5	0	0	0	2664.85	0	0	21626.9	0	0	0	20044.5	0	1.52467e+06	0	0
177	CFRA 1267	PI612488	F.chiloensis	pacifica	F.chiloensis	1845	BC, Pacific coast + alaska	NorthAmerica	D	2	4	1	A	1	1998.81	0	790.648	0	921.831	3223.82	0	2162.4	0	0	348.679	68.0339	68.0339	0	108089	0	0	0	235.289	569.971	926.203	0	0	1954.69	443.666	0	2284.42	0	589.44	0	0	1548.49	0	0	0
178	CFRA 688	PI612487	F.chiloensis	pacifica	F.chiloensis	1846	BC, Pacific coast + alaska	NorthAmerica	D	1	4	1	A	1	222.202	0	1078.49	0	65.2855	1557.04	0	1396.07	0	0	62.3722	0	123.595	0	13359.6	0	0	0	0	0	244.91	33.8011	0	177.25	0	0	274.478	0	67.5249	0	127.271	314.521	7690.55	0	0
179	CFRA 688	PI612487	F.chiloensis	pacifica	F.chiloensis	1846	BC, Pacific coast + alaska	NorthAmerica	D	1	4	1	B	1	667.799	0	13277.2	0	316.559	16693.6	0	16509.6	0	0	218.701	0	2158.44	0	40712.3	0	0	0	0	0	1822.27	0	0	226.693	0	0	530.092	0	310.878	0	1316.28	878.192	64380.5	0	0
180	CFRA 688	PI612487	F.chiloensis	pacifica	F.chiloensis	1846	BC, Pacific coast + alaska	NorthAmerica	D	1	5	1	A	1	641.655	0	9015.36	0	807.613	28769.7	0	28154.9	0	0	235.825	0	631.083	0	39275.7	0	0	0	0	0	3429.83	0	0	150.823	0	0	561.396	0	302.7	0	2244.16	0	68687.4	0	0
181	CFRA 688	PI612487	F.chiloensis	pacifica	F.chiloensis	1846	BC, Pacific coast + alaska	NorthAmerica	D	1	5	1	B	1	493.713	0	2580.15	0	233.581	9018.69	0	8908.5	0	0	178.138	0	243.714	0	22797.1	0	0	0	0	0	1719.75	0	0	158.65	0	0	291.846	0	185.003	0	459.958	322.31	34995.3	0	0
182	CFRA 688	PI612487	F.chiloensis	pacifica	F.chiloensis	1846	BC, Pacific coast + alaska	NorthAmerica	D	1	5	1	C	1	955.406	0	13437.1	0	399.794	29265.5	0	28964.5	0	0	664.114	0	855.884	0	38145.2	548.987	0	0	0	0	5208.58	0	0	258.152	0	0	524.549	0	345.112	0	2245.87	0	56365.8	0	0
183	CFRA 688	PI612487	F.chiloensis	pacifica	F.chiloensis	1846	BC, Pacific coast + alaska	NorthAmerica	D	1	6	1	A	1	257.225	0	4291.3	0	161.885	7682.48	0	7548.02	0	0	52.4073	0	105.398	0	28156.9	0	599.973	0	0	0	1781.85	0	0	71.5113	0	0	484.939	0	345.459	0	356.042	388.533	34012.1	0	0
184	CFRA 688	PI612487	F.chiloensis	pacifica	F.chiloensis	1846	BC, Pacific coast + alaska	NorthAmerica	D	1	6	1	B	1	85.7784	0	1540.72	0	76.7676	21064.7	0	21009.8	0	0	641.834	97.3502	396.981	0	13658.4	0	156.663	0	0	0	2911.6	0	285.625	0	0	0	0	254.887	143.8	0	693.988	0	37199.1	0	0
185	CFRA 688	PI612487	F.chiloensis	pacifica	F.chiloensis	1846	BC, Pacific coast + alaska	NorthAmerica	D	1	6	1	C	1	305.151	0	1396.04	0	80.2565	4601.51	0	4534.38	0	0	104.2	0	172.715	0	19723.4	0	0	0	0	0	1117.67	0	0	109.606	0	0	326.996	0	197.436	0	232.938	316.657	15307.2	0	0
186	LCM-10	PI551468	F.chiloensis	lucinda	F.chiloensis	1848	OR, Pacific coast	NorthAmerica	D	1	5	1	A	1	274.69	0	0	0	0	63.4076	0	42.6119	0	0	6.91719	0	254.79	0	6758.29	98.9257	0	0	0	81.7193	69.5692	0	0	42.5884	0	0	0	0	0	0	115.978	0	1681.27	0	0
187	LCM-10	PI551468	F.chiloensis	lucinda	F.chiloensis	1848	OR, Pacific coast	NorthAmerica	D	1	6	1	A	1	618.308	0	247.511	0	103.722	188.909	0	150.604	0	0	28.5118	0	560.239	0	6946.07	0	0	0	0	0	593.413	25.3426	0	22.2903	0	0	247.782	0	67.392	0	1497.23	0	25969.4	0	0
188	LCM-10	PI551468	F.chiloensis	lucinda	F.chiloensis	1848	OR, Pacific coast	NorthAmerica	D	1	6	1	B	1	338.727	0	78.3264	0	130.837	188.241	0	114.516	0	0	0	0	359.186	0	8100.23	0	0	0	0	242.604	0	0	0	30.5111	0	0	296.952	0	163.266	0	114.325	136.428	3912.68	0	0
189	LCM-10	PI551468	F.chiloensis	lucinda	F.chiloensis	1848	OR, Pacific coast	NorthAmerica	D	1	6	1	C	1	294.801	238.939	666.195	0	165.743	21802.6	0	21802.6	0	0	605.593	126.482	2382.37	81.5904	371.508	0	0	0	0	0	2296.45	0	830.108	0	0	0	180.948	0	181.406	0	3073.6	0	121948	0	0
190	WLSP-08	PI551453	F.chiloensis	lucinda	F.chiloensis	1849	WA	NorthAmerica	D	1	5	1	A	1	72.0621	0	236.214	0	56.3966	1579.75	0	1402.46	0	0	25.2873	15.2428	204.703	0	56887.9	0	0	0	0	281.551	201.246	0	0	304.98	0	0	649.082	0	95.381	0	116.004	160.508	30711.2	0	0
191	WLSP-08	PI551453	F.chiloensis	lucinda	F.chiloensis	1849	WA	NorthAmerica	D	1	5	1	B	1	49.3661	0	692.091	0	565.995	2747.54	0	2573	0	0	110.339	49.7949	179.272	0	55930.4	0	0	0	0	831.733	0	0	0	208.534	0	0	662.177	0	33.9184	0	937.222	0	145425	0	0
192	WLSP-08	PI551453	F.chiloensis	lucinda	F.chiloensis	1849	WA	NorthAmerica	D	1	6	1	A	1	91.1859	0	317.97	0	149.856	2221.21	0	1507.29	0	0	56.8835	0	243.459	0	98011.8	0	0	0	0	1007.7	496.119	0	0	591.583	275.366	0	1000.96	0	291.627	0	633.156	371.839	100164	0	0
193	WLSP-08	PI551453	F.chiloensis	lucinda	F.chiloensis	1849	WA	NorthAmerica	D	1	6	1	B	1	116.951	0	93.0428	0	25.883	326.12	0	71.9659	0	0	0	0	177.133	0	49128.8	0	0	0	0	244.727	214.662	15.6058	0	428.44	190.037	0	659.672	0	111.004	0	0	181.326	0	0	0
194	WLSP-08	PI551453	F.chiloensis	lucinda	F.chiloensis	1849	WA	NorthAmerica	D	1	6	1	C	1	39.0926	0	84.8004	0	155.652	435.402	0	286.133	0	0	31.7662	22.3963	138.057	0	24626.9	0	0	0	0	378.075	143.978	0	0	108.07	48.8282	0	355.34	0	103.673	0	899.181	0	17826.1	0	0
195	WLSP-08	PI551453	F.chiloensis	lucinda	F.chiloensis	1849	WA	NorthAmerica	D	2	2	1	A	1	277.028	335.45	42424.6	0	0	56002.9	0	51599.9	0	0	2794.83	686.781	49.2487	0	11948	0	0	0	0	687.523	0	320.101	0	0	75.9864	0	174.585	0	706.936	1796.95	0	0	22824.8	0	0
196	WLSP-08	PI551453	F.chiloensis	lucinda	F.chiloensis	1849	WA	NorthAmerica	D	2	2	1	B	1	478.696	1795.05	78974.3	0	0	257960	0	242221	0	0	14678.1	27004.6	12326.5	14303.9	56082.7	0	0	0	0	7344.38	0	2459.71	0	0	1216.84	0	170.717	0	751.336	4866.05	0	0	78992.3	0	0
197	WLSP-08	PI551453	F.chiloensis	lucinda	F.chiloensis	1849	WA	NorthAmerica	D	2	2	1	C	1	0	0	59025.1	7501.03	0	160818	0	157914	0	0	7549.86	13552.5	6002.65	0	31565.8	0	0	0	0	919.036	0	593.834	0	0	0	0	102.156	93.4257	520.29	3837.46	0	0	42942.1	0	0
198	WLSP-08	PI551453	F.chiloensis	lucinda	F.chiloensis	1849	WA	NorthAmerica	D	2	5	1	A	1	249.466	100.98	122875	0	20566	42125.4	0	15919.5	25483.2	0	9958.5	1784.15	1784.15	5273.79	8980.44	0	0	0	0	1911.53	0	52.5887	0	0	749.569	0	135.688	82.9666	147.148	58.2403	89.7524	0	135383	0	0
199	WLSP-08	PI551453	F.chiloensis	lucinda	F.chiloensis	1849	WA	NorthAmerica	D	2	5	1	B	1	592.643	95.5286	102982	0	18789.7	35870.8	0	11739.5	16372.5	0	7456.81	2267.85	1406.71	3141.08	13317.2	0	0	0	0	2679.59	0	173.943	0	0	531.013	0	96.7953	0	0	0	0	0	84469.3	0	0
200	WLSP-08	PI551453	F.chiloensis	lucinda	F.chiloensis	1849	WA	NorthAmerica	D	2	5	1	C	1	226.027	0	19775.5	0	3843.24	3652.57	0	1610.65	999.921	0	285.668	134.579	134.579	0	11829.6	0	0	0	0	591.844	0	52.5302	0	0	112.222	0	81.0746	0	135.937	0	0	135.13	17571.9	0	0
205	Jucunda	PI551623	Fxananassa	Fxa	Old_Domesticate	1854	England	Europe	D	1	3	1	A	1	2688.42	769.694	39659.9	0	4625.18	72383.4	0	63574.5	19537	0	6188.31	0	5103.08	0	547369	0	0	0	0	43585.3	0	3053.36	0	9036.71	0	0	5734.28	0	8709.36	4371.42	17943.9	19377.1	461645	0	0
206	Jucunda	PI551623	Fxananassa	Fxa	Old_Domesticate	1854	England	Europe	D	1	4	1	A	1	190.602	117.925	917.013	0	466.95	8325.84	0	7997.75	0	0	525.757	71.2405	322.143	0	32363.1	0	0	106.993	0	3618.22	0	280.809	0	272.865	90.6365	0	0	526.612	581.957	247.052	5795.11	0	28874.1	0	0
207	Jucunda	PI551623	Fxananassa	Fxa	Old_Domesticate	1854	England	Europe	D	1	5	1	A	1	181.321	0	1174.22	0	0	2653.94	0	2043.31	0	88.04	382.821	0	473.603	0	27193.9	0	0	0	0	2300.26	0	192.192	0	297.858	0	0	0	191.353	327.265	176.523	382.851	948.883	11223	0	0
208	Jucunda	PI551623	Fxananassa	Fxa	Old_Domesticate	1854	England	Europe	D	1	5	1	B	1	216.244	0	1091.41	0	27.55	3863.47	0	3674.72	0	0	518.54	0	116.444	0	24259.5	0	0	23.6535	0	987.016	566.774	117.158	0	504.784	0	0	531.519	0	629.439	0	298.373	670.815	6463.66	138.161	0
209	Jucunda	PI551623	Fxananassa	Fxa	Old_Domesticate	1854	England	Europe	D	1	5	1	C	1	73.0401	28.9839	437.549	0	70.7978	2469.09	0	2308.49	0	0	186.156	0	46.7015	0	8954.57	163.697	0	75.8233	0	802.548	0	46.7154	0	83.2824	0	0	0	173.654	202.528	0	134.245	235.062	2928.97	137.491	0
210	Jucunda	PI551623	Fxananassa	Fxa	Old_Domesticate	1854	England	Europe	D	2	2	1	A	1	2060.58	0	74288.3	0	5770.71	11114.8	0	9042.12	12036.2	0	1273.68	627.237	627.237	0	135272	0	1963.88	0	0	4148.23	2393.25	1248.69	0	2066.25	0	0	2286.61	0	2698.28	0	0	2765.36	233044	0	0
211	Jucunda	PI551623	Fxananassa	Fxa	Old_Domesticate	1854	England	Europe	D	2	3	1	A	1	2076.2	0	7140.06	0	918.968	8949.13	0	7710.24	5034.35	0	954.208	848.935	848.935	0	125826	0	0	330.241	0	5612.16	3796.89	0	0	611.428	0	0	2180.27	0	3385.6	0	1372.7	1837.68	34724.1	0	0
212	Jucunda	PI551623	Fxananassa	Fxa	Old_Domesticate	1854	England	Europe	D	2	3	1	B	1	1828.48	0	19482.9	0	2659.9	6491.9	0	4850.37	3912.14	999.967	915.402	292.943	292.943	0	107783	0	1447.06	0	0	4391.31	3318.45	0	0	902.855	276.174	0	1332.81	0	1858.29	0	0	1330.74	32002.2	0	0
213	Jucunda	PI551623	Fxananassa	Fxa	Old_Domesticate	1854	England	Europe	D	2	3	1	C	1	1931.49	1248.81	4819.87	0	767.349	33393.7	0	41807.2	9365.24	0	3049.43	1288.89	1288.89	0	127162	0	0	1045.37	0	13072.3	0	856.861	0	883.296	275.345	0	0	2590.98	5619.1	0	2368.83	2611.62	46579.3	0	0
214	Jucunda	PI551623	Fxananassa	Fxa	Old_Domesticate	1854	England	Europe	D	2	4	1	A	1	1038.69	870.105	12206	0	2196.65	45854	0	44698.6	0	0	6871.97	766.385	766.385	0	81774.6	0	0	538.136	0	10234.3	0	0	0	780.875	0	0	0	2133.42	3467.7	0	0	2109.52	68481.8	0	0
215	Jucunda	PI551623	Fxananassa	Fxa	Old_Domesticate	1854	England	Europe	D	2	5	1	A	1	698.104	801.72	15439.8	0	4569.81	24077.6	0	21520.5	0	1367.69	2177.02	443.274	443.274	0	181526	0	0	0	0	7101.37	0	0	0	518.476	0	0	3037.05	0	946.631	0	0	2505.77	93160	0	0
216	Is._of_Lemuy_02A_White	PI552038	F.chiloensis	F.chiloensis	F.chiloensis	1850	Chile	SouthAmerica	D	1	4	1	A	1	990.801	1234.68	1503.42	0	680.559	122403	0	122128	0	0	7084.23	1292.74	1007.76	0	34860.1	0	0	0	0	8942.43	0	254.271	1286.41	0	0	0	0	9172.83	976.952	402.421	0	981.512	13143.8	0	0
217	Is._of_Lemuy_02A_White	PI552038	F.chiloensis	F.chiloensis	F.chiloensis	1850	Chile	SouthAmerica	D	1	5	1	A	1	275.266	170.055	2192.24	0	0	20362.4	0	19960.9	0	0	102.485	102.485	323.999	0	15667.9	0	0	0	0	1082.1	0	66.9217	187.507	0	0	0	0	191.184	296.053	0	0	222.619	6461.9	0	0
218	Is._of_Lemuy_02A_White	PI552038	F.chiloensis	F.chiloensis	F.chiloensis	1850	Chile	SouthAmerica	D	1	5	1	B	1	626.583	0	1595.34	0	0	3965.97	0	3519.3	1365.49	0	116.867	51.0337	170.308	0	29173.4	0	0	0	0	834.085	0	134.939	0	106.829	0	0	235.808	0	157.883	200.888	0	432.584	1926.86	0	0
219	Is._of_Lemuy_02A_White	PI552038	F.chiloensis	F.chiloensis	F.chiloensis	1850	Chile	SouthAmerica	D	1	5	1	C	1	948.458	0	1889.67	0	147.332	6196.26	0	6004.14	0	0	67.2337	22.3231	286.582	0	32541.3	0	0	0	0	0	987.355	194.1	0	108.624	0	0	315.911	0	216.493	272.724	0	555.51	2662.69	0	0
220	Is._of_Lemuy_02A_White	PI552038	F.chiloensis	F.chiloensis	F.chiloensis	1850	Chile	SouthAmerica	D	1	6	1	A	1	1197.74	674.85	3643.87	0	105.917	109355	0	109117	0	0	2836.06	1142.11	1040.97	0	37321.8	0	0	0	0	0	5910.25	290.901	1564.08	0	0	0	0	4049.95	1334.55	0	0	1041.78	48145.7	0	0
221	Is._of_Lemuy_02A_White	PI552038	F.chiloensis	F.chiloensis	F.chiloensis	1850	Chile	SouthAmerica	D	1	6	1	B	1	1873.54	1099.64	6883.64	0	259.798	63142.5	0	62820.4	0	0	2418.38	1098.61	1556.38	0	106581	0	0	0	0	6348.54	0	573.96	574.375	0	0	0	0	981.852	1171.86	500.93	0	1202.86	14148.7	0	0
222	Is._of_Lemuy_02A_White	PI552038	F.chiloensis	F.chiloensis	F.chiloensis	1850	Chile	SouthAmerica	D	1	6	1	C	1	1331.82	1082.43	2668.32	0	0	128688	0	128537	0	0	4309.52	1128.45	949.113	0	33472.6	0	0	0	0	0	3283.55	342.829	2807.1	0	0	0	0	2079.76	617.606	282.582	283.582	760.291	29715.4	0	0
223	Weisse_Anasa	PI270464	Fxananassa	Fxa	Old_Domesticate	1867	Germany	Europe	D	1	4	1	A	1	54.3056	82.657	19209.9	0	0	180529	0	180253	0	0	2458	1563.44	920.995	0	23101.6	0	0	0	0	0	2376.14	63.1625	3527.49	0	0	0	0	885.229	1163.96	0	6420.6	0	73696	0	0
224	Weisse_Anasa	PI270464	Fxananassa	Fxa	Old_Domesticate	1867	Germany	Europe	D	1	4	1	B	1	188.662	0	11261.3	0	0	38374.2	0	37803.4	0	0	1634.05	693.025	280.736	0	39788	0	0	0	0	959.737	537.021	237.588	568.186	0	0	0	0	243.619	872.338	289.322	1802.61	1471.24	38055.8	0	0
225	Weisse_Anasa	PI270464	Fxananassa	Fxa	Old_Domesticate	1867	Germany	Europe	D	1	6	1	A	1	0	56.053	52285.7	0	0	253023	0	251908	0	0	20424.7	18453.4	5320.94	0	33629.5	0	0	0	0	0	7197.12	75.3505	4420.25	0	0	0	0	664.888	1617.65	0	5063.45	0	160692	0	0
226	Weisse_Anasa	PI270464	Fxananassa	Fxa	Old_Domesticate	1867	Germany	Europe	D	1	6	1	B	1	121.392	0	166.492	0	0	287.95	0	120.095	0	0	135.359	0	0	0	14080.4	0	0	0	0	164.35	227.673	60.837	0	230.168	0	0	162.297	0	0	40.7965	0	305.021	0	0	0
227	Weisse_Anasa	PI270464	Fxananassa	Fxa	Old_Domesticate	1867	Germany	Europe	D	1	6	1	C	1	181.902	0	141.281	0	0	250.935	0	100.452	0	0	210.302	0	0	0	12669.5	0	0	0	0	174.327	228.415	58.3845	0	186.441	0	0	169.416	0	44.7137	31.7863	0	273.417	0	0	0
228	Weisse_Anasa	PI270464	Fxananassa	Fxa	Old_Domesticate	1867	Germany	Europe	D	2	1	1	A	1	2500.71	0	69706.8	0	0	91563.8	0	83959	0	0	2876.83	3711.63	1119.96	0	127007	0	0	0	0	3170.97	809.829	1059.47	0	2035	0	0	874.131	0	2203.29	0	3983.36	3710.07	187996	0	0
229	Weisse_Anasa	PI270464	Fxananassa	Fxa	Old_Domesticate	1867	Germany	Europe	D	2	2	1	A	1	440.909	0	201312	0	0	733627	0	729604	0	0	26895.6	37808.4	10912.8	0	95859.7	0	0	0	0	6150.19	4543.82	0	13578.1	0	0	0	0	563.85	3605.59	0	37523.7	0	435422	0	0
230	Weisse_Anasa	PI270464	Fxananassa	Fxa	Old_Domesticate	1867	Germany	Europe	D	2	3	1	A	1	623.067	0	171770	45581.3	0	527717	0	498849	0	0	41228.2	34500.8	0	0	181645	0	0	0	0	11136.8	0	1657.51	0	0	0	0	3115.55	0	5174.84	33833.6	0	0	1.08236e+06	0	0
231	Weisse_Anasa	PI270464	Fxananassa	Fxa	Old_Domesticate	1867	Germany	Europe	D	2	5	1	A	1	581.05	0	7402.14	0	2700.99	18005.5	0	5352.45	2994.35	0	8335.01	6362.9	0	0	11330	0	0	0	0	13336.4	0	0	0	0	0	0	246.779	0	451.752	0	0	155.462	21756.2	0	0
232	Sitka	PI616777	Fxananassa	Fxa	Old_Domesticate	1905	Alaska	NorthAmerica	D	1	4	1	A	1	379.686	0	29811.9	0	0	107117	0	106984	0	0	243.362	243.362	1304.85	0	12881	0	0	0	0	0	936.035	148.568	0	922.051	0	0	0	242.573	328.404	229.597	1905.98	0	21749.7	0	0
233	Sitka	PI616777	Fxananassa	Fxa	Old_Domesticate	1905	Alaska	NorthAmerica	D	1	4	1	B	1	439.983	0	28502.4	0	0	126566	0	126382	0	0	1627.6	757.634	3159.65	0	14199.6	0	0	0	0	0	1086.55	155.605	480.255	0	0	0	0	292.974	271.432	205.618	3899.81	0	15434	0	0
234	Sitka	PI616777	Fxananassa	Fxa	Old_Domesticate	1905	Alaska	NorthAmerica	D	1	4	1	C	1	573.738	0	30098	0	0	99115.8	0	98932.9	0	0	209.828	209.828	2264.38	0	22468.8	0	0	0	0	0	865.831	190.439	0	1796.38	0	0	0	139.017	395.28	332.544	1773.92	884.921	20816.6	0	0
235	Sitka	PI616777	Fxananassa	Fxa	Old_Domesticate	1905	Alaska	NorthAmerica	D	1	1	1	A	1	9955.23	0	142948	0	1888.11	199609	0	196250	55218.8	0	6390.04	0	2532.13	0	208270	0	0	0	0	0	4449.53	654.203	0	9419.83	0	0	4361.28	0	0	1124.36	3186.67	6090.22	136270	0	0
236	Sitka	PI616777	Fxananassa	Fxa	Old_Domesticate	1905	Alaska	NorthAmerica	D	1	1	1	B	1	22328.8	0	660521	0	0	480841	0	458642	414230	0	20501.6	0	14246.5	0	394536	0	0	0	0	0	6187.35	1030.26	0	6496.85	0	0	5323.16	0	0	2252.07	8427.95	9882.54	477105	0	0
237	Sitka	PI616777	Fxananassa	Fxa	Old_Domesticate	1905	Alaska	NorthAmerica	D	1	2	1	A	1	14861.7	0	610702	0	0	454211	0	447908	135775	0	8217.53	1506.06	7687.66	0	283515	0	0	0	0	0	12755.9	1075.87	0	5783.78	964.571	0	3547.61	0	8792.12	0	5873.28	7620.44	535232	0	0
238	Sitka	PI616777	Fxananassa	Fxa	Old_Domesticate	1905	Alaska	NorthAmerica	D	1	2	1	B	1	20033.1	11836.8	1.29478e+06	0	44441	2.74926e+06	0	2.71392e+06	0	0	173679	37889.9	51514.4	0	275673	0	0	0	0	0	36229.2	2331.8	13042.3	0	2820.4	0	0	9670.37	38862.9	0	39280.8	0	1.43981e+06	0	0
239	Sitka	PI616777	Fxananassa	Fxa	Old_Domesticate	1905	Alaska	NorthAmerica	D	1	3	1	A	1	21194.3	7527.76	1.12371e+06	0	25031.5	3.18569e+06	0	0	0	0	145594	42436.8	28369.8	24189	174609	0	0	0	0	0	47119	2478.04	11312.1	0	3257.11	0	0	9914.76	7367.59	0	40661	0	1.69163e+06	0	0
240	Sitka	PI616777	Fxananassa	Fxa	Old_Domesticate	1905	Alaska	NorthAmerica	D	1	3	1	B	1	12449.5	5634.53	981139	0	18412.9	2.06467e+06	0	2.05727e+06	0	0	79912	17566.4	22720.2	0	187663	0	0	0	0	0	25446.8	1896.62	7425.55	0	2411.7	0	0	7036.71	9204.81	0	21840.7	0	1.0831e+06	0	0
241	Sitka	PI616777	Fxananassa	Fxa	Old_Domesticate	1905	Alaska	NorthAmerica	D	1	3	1	C	1	7031.88	4789.05	1.3308e+06	0	27134.6	8.93672e+06	0	0	0	0	123560	123560	145412	71182.7	229053	0	0	0	0	0	138524	1632.49	53632.2	0	0	0	0	40923.3	10219.8	0	140259	0	4.9892e+06	0	0
242	Sitka	PI616777	Fxananassa	Fxa	Old_Domesticate	1905	Alaska	NorthAmerica	D	1	5	1	A	1	627.195	382.006	9788.44	0	851.181	58403.3	0	57551.4	0	0	3011.31	659.313	201.567	0	19092	0	0	0	0	0	1890.62	131.538	338.357	0	0	0	0	409.833	838.104	0	1384.54	1536.35	46187.8	0	0
243	Sitka	PI616777	Fxananassa	Fxa	Old_Domesticate	1905	Alaska	NorthAmerica	D	1	6	1	A	1	1313.31	587.715	48355.8	0	764.084	173348	0	172987	0	0	9764.69	3057.59	2691.22	0	15695.7	0	0	0	0	0	2862.99	60.8354	464.105	0	42.2858	0	0	438.631	531.02	0	2949.22	0	69307.1	0	0
244	Sitka	PI616777	Fxananassa	Fxa	Old_Domesticate	1905	Alaska	NorthAmerica	D	1	6	1	B	1	410.754	670.034	42255.8	0	408.236	197017	0	0	0	0	15787.9	5926.22	4111.76	0	12122.2	0	0	0	0	0	3879.95	103.741	964.208	0	62.2357	0	0	630.763	958.187	0	2685.48	0	83553.4	0	0
245	Sitka	PI616777	Fxananassa	Fxa	Old_Domesticate	1905	Alaska	NorthAmerica	D	1	6	1	C	1	129.981	379.23	29548.2	0	482.743	78120.5	0	77776.4	0	0	5149.32	1353.28	2097.97	1703.26	10856.1	0	28.4786	0	0	0	2435.64	70.1075	498.181	0	0	0	0	424.854	954.497	0	246.176	237.96	77443.6	0	0
246	Sitka	PI616777	Fxananassa	Fxa	Old_Domesticate	1905	Alaska	NorthAmerica	D	2	3	1	A	1	2450.81	1877.16	289760	0	15132.1	476360	0	466273	0	0	46904.5	6143.6	6143.6	0	112142	0	0	0	0	4282.15	1363.36	526.323	817.896	0	267.964	0	1750.82	262.234	6222.64	4543.3	3461.49	0	265546	0	0
247	Sitka	PI616777	Fxananassa	Fxa	Old_Domesticate	1905	Alaska	NorthAmerica	D	2	3	1	B	1	1643.82	0	12460	0	511.073	27346.1	0	26643.4	0	0	1937.9	223.894	223.894	0	58719	0	0	0	0	449.85	352.865	120.648	0	431.97	67.7988	0	669.7	0	0	0	1609.71	0	27907.7	0	0
248	Sitka	PI616777	Fxananassa	Fxa	Old_Domesticate	1905	Alaska	NorthAmerica	D	2	3	1	C	1	7057.3	11074	438001	0	16928.1	2.13917e+06	0	2.12698e+06	0	0	38305.8	62020	23714.3	0	161270	0	0	0	0	27832.1	0	906.023	4028.19	0	0	0	0	7241.48	7188.51	0	26528.5	0	804500	0	0
249	Sitka	PI616777	Fxananassa	Fxa	Old_Domesticate	1905	Alaska	NorthAmerica	D	2	4	1	A	1	4409.38	0	166122	0	0	153582	0	146269	0	0	11730.3	4358	3470.6	0	124478	0	0	0	0	4351.47	835.381	0	0	824.809	922.313	0	1273.97	512.217	4425.13	0	0	2097.3	212029	0	0
250	Ettersburg_121	PI551904	Fxananassa	Fxa	Old_Domesticate	1907	CA	NorthAmerica	D	1	4	1	A	1	293.849	0	5078.93	0	1039.16	2839	0	2175.25	0	0	342.971	0	176.46	0	50895.5	0	0	0	0	542.093	574.335	328.245	0	437.013	0	0	223.947	0	761.07	603.561	0	1625.14	11129.9	0	0
251	Ettersburg_121	PI551904	Fxananassa	Fxa	Old_Domesticate	1907	CA	NorthAmerica	D	1	4	1	B	1	391.844	0	2486.25	0	940.452	3525.3	0	2398.83	0	0	412.643	0	91.8419	0	44967.7	0	0	0	0	299.687	647.907	374.117	0	497.62	0	0	237.234	0	566.44	684.569	0	1559.41	5172.24	0	0
252	Ettersburg_121	PI551904	Fxananassa	Fxa	Old_Domesticate	1907	CA	NorthAmerica	D	1	4	1	C	1	450.681	0	11198.4	0	2032.32	4897.43	0	4378.45	0	0	327.936	0	384.745	0	40392.8	0	0	0	0	461.552	438.353	350.394	0	365.737	260.218	0	230.913	0	464.589	421.269	0	1371.7	28601.4	0	0
253	Ettersburg_121	PI551904	Fxananassa	Fxa	Old_Domesticate	1907	CA	NorthAmerica	D	1	5	1	A	1	554.874	376.18	5513.84	0	2299.92	11664.7	0	11240.4	0	0	869.901	0	600.564	0	38756	0	0	0	0	837.327	353.775	218.545	0	418.831	0	0	272.944	0	695.901	0	0	879.715	21889.6	0	0
254	Ettersburg_121	PI551904	Fxananassa	Fxa	Old_Domesticate	1907	CA	NorthAmerica	D	1	5	1	B	1	763.934	816.554	12811.7	0	5895.06	31918.1	0	30854.6	0	0	2037.33	48.0194	1426.25	0	36255.9	0	0	0	0	3073.57	0	318.699	439.759	0	319.87	0	410.495	0	1219.15	0	555.891	1006.7	59149.4	0	0
255	Ettersburg_121	PI551904	Fxananassa	Fxa	Old_Domesticate	1907	CA	NorthAmerica	D	1	5	1	C	1	417.466	267.263	4205.34	0	1776.04	10477	0	9972.52	0	0	729.591	45.5752	528.827	0	25326.1	0	0	0	0	984.365	0	141.422	0	379.754	169.655	0	159.347	0	607.477	0	0	512.81	16024.6	0	0
256	Ettersburg_121	PI551904	Fxananassa	Fxa	Old_Domesticate	1907	CA	NorthAmerica	D	1	6	1	A	1	136.017	0	5251.98	0	2154.36	1875.16	0	1488.42	0	0	270.695	0	414.43	0	30239.4	0	0	0	0	2610.38	0	377.533	0	140.397	263.301	0	218.043	0	681.689	446.736	165.356	546.809	21992.4	0	0
257	Ettersburg_121	PI551904	Fxananassa	Fxa	Old_Domesticate	1907	CA	NorthAmerica	D	1	6	1	B	1	327.863	523.901	1132.48	0	1450.26	10255.6	0	9809.66	0	0	1679.67	75.7892	92.8778	0	14441.8	0	0	0	0	1158.47	0	75.0919	332.43	0	120.71	0	461.762	0	143.491	0	195.145	433.8	15056.1	0	0
258	Ettersburg_121	PI551904	Fxananassa	Fxa	Old_Domesticate	1907	CA	NorthAmerica	D	2	2	1	A	1	1868.44	0	3584.95	0	2732.01	7138.81	0	4388.83	0	0	1195.86	69.0171	69.0171	0	49957.7	0	0	0	0	619.836	626.778	477.739	0	345.312	0	0	783.119	0	1553.01	0	1171.73	0	744.564	0	0
259	Ettersburg_121	PI551904	Fxananassa	Fxa	Old_Domesticate	1907	CA	NorthAmerica	D	2	3	1	A	1	2139.98	0	4017.39	0	1971.05	3731.64	0	3445.62	0	0	624.536	149.932	149.932	0	20196.3	0	0	0	0	1752.1	1086.63	0	0	397.484	193.336	0	174.235	0	952.856	0	776.45	0	14858.5	0	0
260	Ettersburg_121	PI551904	Fxananassa	Fxa	Old_Domesticate	1907	CA	NorthAmerica	D	2	3	1	B	1	833.508	550.866	5581.07	0	9544.45	8808.7	0	6948.15	0	0	1387.81	148.195	148.195	0	17174.1	0	0	0	0	912.388	0	322.282	0	0	191.135	0	157.317	0	639.51	155.345	381.151	0	15393.2	0	0
261	Ettersburg_121	PI551904	Fxananassa	Fxa	Old_Domesticate	1907	CA	NorthAmerica	D	2	3	1	C	1	597.411	0	2377.65	0	1040.28	1853.52	0	1405.06	0	0	632.295	58.6105	58.6105	0	24268.8	0	0	0	0	631.26	293.192	288.678	0	0	0	0	387.862	0	655.79	0	468.798	0	3102.34	0	0
262	Howard_17	PI551593	Fxananassa	Fxa	Old_Domesticate	1907	Massachusetts	NorthAmerica	D	1	4	1	A	1	165.689	0	7713.9	2277.47	0	18237.4	0	12930.6	0	0	4830.57	4057.76	4188.49	0	33435.9	0	0	0	0	1797.94	0	93.7936	0	677.444	0	0	245.109	0	616.941	0	1088.25	1087.7	33906.5	0	0
263	Howard_17	PI551593	Fxananassa	Fxa	Old_Domesticate	1907	Massachusetts	NorthAmerica	D	1	4	1	B	1	262.187	0	3095.44	3736.81	0	16436.9	0	14594.4	0	0	6229.31	5563.26	7892.29	0	46035.1	0	0	0	0	1834.96	0	232.059	0	1056.53	0	0	305.528	0	903.457	500.36	3037.79	2187.26	12107.8	0	0
264	Howard_17	PI551593	Fxananassa	Fxa	Old_Domesticate	1907	Massachusetts	NorthAmerica	D	1	6	1	A	1	177.607	0	3721	1671.52	0	10805	0	5430.47	0	0	4686.8	4271.01	3651.95	0	18137.4	0	0	0	0	920.937	450.122	122.064	0	512.437	0	0	222.476	0	157.248	78.1905	283.95	517.805	6199.94	0	0
265	Howard_17	PI551593	Fxananassa	Fxa	Old_Domesticate	1907	Massachusetts	NorthAmerica	D	1	6	1	B	1	253.665	0	2855.53	972.134	0	8983.94	0	5504.85	0	0	5128.91	5025.95	4294.51	0	30768.1	0	0	0	0	1364.31	717.476	164.442	0	1333.56	0	0	483.51	0	383.689	0	0	696.186	2663.06	0	0
266	Howard_17	PI551593	Fxananassa	Fxa	Old_Domesticate	1907	Massachusetts	NorthAmerica	D	1	6	1	C	1	253.787	0	5591.64	2703.64	0	17303.9	0	9266.8	0	574.947	7724.67	7067.1	6518.19	0	39621.8	0	0	0	0	0	2030.8	87.3339	0	523.303	0	0	329.64	0	179.159	72.8839	685.265	1071.9	11747.1	0	0
267	Howard_17	PI551593	Fxananassa	Fxa	Old_Domesticate	1907	Massachusetts	NorthAmerica	D	2	3	1	A	1	2317.68	0	29776.8	13040.3	0	42609.8	0	19548.7	0	4768.02	5581.22	14774.2	9193.01	0	106588	0	0	0	0	2253.49	3014.96	1907.27	0	1674.36	0	0	1445.4	0	3196.03	0	2304.27	4471.09	54075.7	0	0
268	Howard_17	PI551593	Fxananassa	Fxa	Old_Domesticate	1907	Massachusetts	NorthAmerica	D	2	3	1	B	1	1282.3	0	7240.63	1985.77	0	10676.7	0	4748.31	0	1077.65	1933.95	3836.02	2081.02	0	49910.8	0	0	0	0	849.712	1012.28	597.905	0	861.815	0	0	1136.2	0	1357.93	0	0	1478.54	9562.71	0	0
269	Howard_17	PI551593	Fxananassa	Fxa	Old_Domesticate	1907	Massachusetts	NorthAmerica	D	2	3	1	C	1	3109.4	0	39768.5	15862	0	63736.6	0	29056.6	0	7373.89	8767.56	18099.2	9682.77	0	162198	0	0	0	0	2425.36	3301.36	1383.4	0	1590.5	0	0	2003.7	0	4305.13	0	0	5285.35	70213.5	0	0
270	Howard_17	PI551593	Fxananassa	Fxa	Old_Domesticate	1907	Massachusetts	NorthAmerica	D	2	4	1	A	1	4185.95	0	27359.5	12390.9	0	130028	0	118838	0	9874.17	23200.7	34131.4	10930.8	0	147817	0	0	0	0	7312.68	0	518.598	1669.67	0	331.277	0	4141.69	0	4333.63	0	3353.23	4739.76	105921	0	0
271	Howard_17	PI551593	Fxananassa	Fxa	Old_Domesticate	1907	Massachusetts	NorthAmerica	D	2	4	1	B	1	3797.83	3376.78	5259.85	0	5613.65	92241.6	0	87181.4	0	0	66699.1	64634.2	15581.5	0	373940	0	0	0	0	12332.8	0	1194.35	725.552	0	674.751	0	4871.86	0	788.332	0	0	5652.08	13422.1	2662.31	0
272	Madame_Moutot	PI551632	Fxananassa	Fxa	Old_Domesticate	1910	France	Europe	D	1	2	1	A	1	3920.53	0	36947.4	0	0	38087.2	0	24779.4	14634.3	0	5902.98	4011.6	6557.79	0	470526	0	0	0	0	80204.1	0	4608.92	0	9140.07	0	0	8417.56	0	10555.5	0	0	8989.39	24333.6	0	0
273	Madame_Moutot	PI551632	Fxananassa	Fxa	Old_Domesticate	1910	France	Europe	D	1	3	1	A	1	75.5843	0	13222.9	162.237	407.991	5222.79	0	4076.17	1596.37	0	163.846	163.846	728.984	0	6013.01	0	9.37001	0	0	0	341.519	74.3407	0	64.6159	72.0938	0	63.3332	0	14.7807	25.6513	104.076	135.002	8267.23	0	0
274	Madame_Moutot	PI551632	Fxananassa	Fxa	Old_Domesticate	1910	France	Europe	D	1	3	1	B	1	48.1956	1180.66	37522	0	1032.69	65344	0	63340.2	0	0	6400.49	3606	6718.1	1086.99	9112.28	0	0	0	0	0	3115.93	97.1159	377.583	0	297.198	0	0	716.654	102.49	33.0338	1093.06	0	31863.6	0	0
275	Madame_Moutot	PI551632	Fxananassa	Fxa	Old_Domesticate	1910	France	Europe	D	1	3	1	C	1	76.9941	44.3978	30466.2	0	1029.26	18420.8	0	16508.9	6183.32	0	1198.43	608.708	2793.89	0	13979.8	0	0	0	0	0	1046.77	142.458	0	186.907	164.517	0	0	180.589	126.59	99.9361	465.807	426.712	13770.2	0	0
276	Madame_Moutot	PI551632	Fxananassa	Fxa	Old_Domesticate	1910	France	Europe	D	1	5	1	A	1	134.712	312.705	55679.5	0	3469.26	100324	0	96414.1	0	0	8507.98	3815.35	5448.79	0	13155.6	0	112.044	0	0	0	4265.49	261.754	0	336.886	289.758	0	0	6247.58	267.113	230.694	486.167	370.337	36119.5	0	0
277	Madame_Moutot	PI551632	Fxananassa	Fxa	Old_Domesticate	1910	France	Europe	D	1	5	1	B	1	133.351	198.353	47948.6	0	1676.14	41895.9	0	38564.9	11881.1	0	3293.26	1486.61	4491.37	0	16986.2	0	94.9322	0	0	0	2324.46	123.724	0	260.995	138.655	0	0	1693.63	109.102	83.326	517.965	418.983	19538.1	0	0
278	Madame_Moutot	PI551632	Fxananassa	Fxa	Old_Domesticate	1910	France	Europe	D	1	5	1	C	1	175.924	100.367	38241.7	0	747.013	42269.4	0	40039.3	0	0	2016.09	1212	3687.59	0	17849.2	0	44.7367	0	0	0	3777.46	241.444	0	492.517	241.315	0	0	557.143	172.731	144.75	411.333	465.062	19223.8	0	0
279	Madame_Moutot	PI551632	Fxananassa	Fxa	Old_Domesticate	1910	France	Europe	D	2	3	1	A	1	943.559	3384.19	360208	0	10009.6	592667	0	572697	218119	0	72244.3	65667.6	27355.9	0	180497	0	0	0	0	13077.8	0	3054.79	0	0	1747.99	0	2059.19	425.587	1286.66	0	0	5596.96	205824	0	15744.6
280	Madame_Moutot	PI551632	Fxananassa	Fxa	Old_Domesticate	1910	France	Europe	D	2	3	1	B	1	625.524	606.538	258514	0	2097.88	165911	0	155376	37287.4	0	6673.56	8754.71	5710.86	0	172582	0	188.346	0	0	15132.4	0	1137.12	0	1024.61	622.252	0	1824.89	0	0	0	0	4927.31	171379	0	0
281	Madame_Moutot	PI551632	Fxananassa	Fxa	Old_Domesticate	1910	France	Europe	D	2	3	1	C	1	955.182	1218.83	64535.8	0	3195.31	105844	0	96576.5	26118.5	0	8492.83	11410.2	5749.44	0	99102.2	0	229.182	0	0	11505.2	2596.65	1077.42	0	1354.97	436.144	0	0	1864.16	1340.01	0	0	685.557	0	0	0
282	Madame_Moutot	PI551632	Fxananassa	Fxa	Old_Domesticate	1910	France	Europe	D	2	4	1	A	1	6334.73	1919.18	104102	0	0	376600	0	348981	0	0	61153.2	82838	23763.5	0	522003	0	0	0	0	90641.2	25081.3	0	0	12354.2	2706.81	0	6902.53	0	9977.78	0	0	4607.82	0	0	0
283	Madame_Moutot	PI551632	Fxananassa	Fxa	Old_Domesticate	1910	France	Europe	D	2	4	1	B	1	10962.2	0	13533.6	0	7573.83	35041.1	0	12790.9	5294.7	0	10952.7	18185.2	7959.79	0	731326	0	0	0	1280.58	254363	0	0	0	20291.6	0	0	9813.27	0	11071.2	0	0	9961.58	0	0	0
284	Kaiser_Samling	PI270471	Fxananassa	Fxa	Old_Domesticate	1912	Germany	Europe	D	1	2	1	A	1	3331.31	6769.48	96049.4	0	12819.5	463953	0	454048	0	0	25499.7	5619.91	16252.4	0	480975	0	0	8141.07	0	26887.8	0	517.436	11383.1	0	0	0	9173.89	0	44466.1	0	4176.81	11421	1.34491e+06	0	0
285	Kaiser_Samling	PI270471	Fxananassa	Fxa	Old_Domesticate	1912	Germany	Europe	D	1	3	1	A	1	7790.18	3541.78	207938	0	24994.1	277966	0	255919	0	0	12908.2	1608.97	21831.3	0	677216	0	0	3326.37	0	14091.7	10148.8	990.504	0	11406.1	0	0	10336	0	13132.2	5601.49	4363.25	15064.7	1.76551e+06	0	0
286	Kaiser_Samling	PI270471	Fxananassa	Fxa	Old_Domesticate	1912	Germany	Europe	D	1	3	1	B	1	3621.02	11607.2	248230	0	20517	2.90598e+06	0	2.89848e+06	0	0	148991	49197.1	72608.4	0	469066	0	1034.32	823.526	0	0	91659.8	2095.26	47266.5	0	2827.69	0	0	21810.9	29707.4	0	158043	0	4.13446e+06	0	0
287	Kaiser_Samling	PI270471	Fxananassa	Fxa	Old_Domesticate	1912	Germany	Europe	D	1	5	1	A	1	289.694	236.055	6838.54	0	699.956	9585.46	0	9106.57	0	0	664.473	63.2755	887.554	0	40752.2	0	0	290.642	0	863.791	632.303	120.882	0	615.473	0	0	487.016	0	327.786	199.176	0	474.377	41067.8	0	0
288	Kaiser_Samling	PI270471	Fxananassa	Fxa	Old_Domesticate	1912	Germany	Europe	D	1	6	1	A	1	226.885	308.903	10692.2	0	409.286	36766.3	0	36463.4	0	0	1069.74	200.982	1050.84	0	35539.3	0	0	36.3988	0	0	1603.97	100.35	0	1016.69	206.325	0	343.607	0	195.191	199.647	419.21	571.102	73590.3	0	0
289	Kaiser_Samling	PI270471	Fxananassa	Fxa	Old_Domesticate	1912	Germany	Europe	D	1	6	1	B	1	481.367	550.218	12621.5	0	1107.17	32006.2	0	30965.4	0	0	1394.73	179.713	1577.01	0	62695.5	0	0	0	0	1325.96	934.002	134.128	0	1419.27	311.366	0	704.552	0	492.271	455.4	152.373	1098.74	95967.7	0	0
290	Kaiser_Samling	PI270471	Fxananassa	Fxa	Old_Domesticate	1912	Germany	Europe	D	1	6	1	C	1	104.887	712.884	6732.82	0	735.511	98771.7	0	98579.9	0	0	1107.79	174.155	1452.51	0	20771.6	0	0	127.145	0	0	4010.26	0	1471.93	0	0	0	0	834.974	600.147	0	1666.53	0	80760.5	0	0
291	Kaiser_Samling	PI270471	Fxananassa	Fxa	Old_Domesticate	1912	Germany	Europe	D	2	2	1	A	1	692.188	1116.46	18476.1	0	1210.39	55540.7	0	54331.1	0	0	4663.52	1650.16	1347.94	0	81379.8	0	0	1051.93	0	2690.6	1495.61	605.934	0	1296.21	0	0	1660.44	0	4090.06	0	0	1637.54	234455	0	0
292	Kaiser_Samling	PI270471	Fxananassa	Fxa	Old_Domesticate	1912	Germany	Europe	D	2	2	1	B	1	1313.67	1141.34	82005.7	0	2050.02	437549	0	435825	0	0	798.867	11983.1	11184.2	0	180184	0	0	0	0	6001.25	3690.34	10313.6	0	0	0	0	845.484	0	3782.39	0	46109.7	0	1.02298e+06	0	0
293	Kaiser_Samling	PI270471	Fxananassa	Fxa	Old_Domesticate	1912	Germany	Europe	D	2	3	1	A	1	659.159	718.836	51654.6	0	3165.43	139132	0	138015	0	0	5650.26	4877.98	3971.84	0	118287	0	0	0	0	3677.41	1010.21	2768.4	0	0	275.58	0	614.187	0	2753.42	0	7448.31	0	529826	0	0
294	Kaiser_Samling	PI270471	Fxananassa	Fxa	Old_Domesticate	1912	Germany	Europe	D	2	3	1	B	1	1200.28	2150.96	117050	0	6735.9	250783	0	248488	0	0	6965.69	6465.52	5006.45	0	205372	0	0	1043.64	0	8839.56	2095.86	5274.23	0	0	779.747	0	1568.2	0	7269.53	0	4989.17	5156.34	1.05689e+06	0	0
295	Aberdeen	PI551630	Fxananassa	Fxa	Old_Domesticate	1917	New Jersey	NorthAmerica	D	1	2	1	A	1	9047.92	0	955770	0	27643.8	164173	0	96593.8	96560.5	0	7333.54	3998.58	22691.4	0	423699	0	3603.97	0	0	86788.2	0	4995.69	0	34454.8	0	0	10429	0	0	0	0	10917.3	373892	0	0
296	Aberdeen	PI551630	Fxananassa	Fxa	Old_Domesticate	1917	New Jersey	NorthAmerica	D	1	3	1	A	1	51.1566	1401.03	61443	0	1139.8	177251	0	0	56351.8	0	14535.5	4922.57	18313.8	2293.51	10221.7	0	0	0	0	35.8101	4376.5	119.105	400.444	0	1904.4	0	0	1218.08	193.045	0	1755.47	0	60010.7	0	0
297	Aberdeen	PI551630	Fxananassa	Fxa	Old_Domesticate	1917	New Jersey	NorthAmerica	D	1	3	1	B	1	34.708	179.528	45815.8	0	1259.94	37436.7	0	35867.8	19132.1	0	2474.3	1098.44	4741.74	1519.08	6620.38	0	42.6838	0	0	0	2164.04	0	0	406.363	0	0	0	293.893	212.998	0	319.143	259.636	42600.1	0	0
298	Aberdeen	PI551630	Fxananassa	Fxa	Old_Domesticate	1917	New Jersey	NorthAmerica	D	1	3	1	C	1	58.8006	50.2553	56398.8	0	2912.52	14787.1	0	9601.73	8236.12	0	1790.17	523.992	3437.86	1817.83	6725.57	0	70.7821	0	0	2520.27	0	0	0	368.123	349.012	0	0	137.539	105.646	12.7332	44.4792	201.406	27120.7	0	0
299	Aberdeen	PI551630	Fxananassa	Fxa	Old_Domesticate	1917	New Jersey	NorthAmerica	D	1	5	1	A	1	59.6231	1289.65	90846.2	0	4533.01	87762.2	0	80730.6	32654.4	0	16951.7	4465.54	7195.77	3387.45	11795.4	0	270.256	0	0	63.3917	5441.56	439.317	0	496.493	910.741	0	0	1334.66	262.752	0	0	280.322	45958.5	0	0
300	Aberdeen	PI551630	Fxananassa	Fxa	Old_Domesticate	1917	New Jersey	NorthAmerica	D	1	5	1	B	1	16.7066	294.564	113188	0	7577.51	39900.5	0	27087.2	15012.8	0	6415.02	2067.23	4241.23	3571.2	13032.2	0	401.604	0	0	138.623	5098.62	0	0	700.797	1077.89	0	0	562.154	88.0684	0	0	172.081	48144.2	0	0
301	Aberdeen	PI551630	Fxananassa	Fxa	Old_Domesticate	1917	New Jersey	NorthAmerica	D	2	1	1	A	1	835.624	0	130936	0	5759	45382.4	0	32560.4	9898.39	3780.67	2622.79	5703.8	4627.29	0	34671.5	0	174.584	0	0	8653.49	1186.93	0	0	580.604	416.076	0	1183.23	573.297	1523.49	0	2005.18	0	73924.3	0	12530.7
302	Aberdeen	PI551630	Fxananassa	Fxa	Old_Domesticate	1917	New Jersey	NorthAmerica	D	2	2	1	A	1	698.748	1576.77	536845	0	28117.8	254993	0	198495	113927	0	30975.4	30522.6	21758.5	12242.5	38183.2	0	315.12	0	0	17435.8	1939.47	2529.46	0	0	2020.62	0	1032.86	1278.28	3214.73	0	0	1866.02	397228	0	37604.9
303	Aberdeen	PI551630	Fxananassa	Fxa	Old_Domesticate	1917	New Jersey	NorthAmerica	D	2	3	1	A	1	2261.62	1766.04	285679	0	18783.6	87641	0	52057.3	0	6824.65	11448	8779.72	5652	0	67597.1	0	1225.14	0	0	20589.5	6573.04	0	0	2849.64	1609.37	0	2231.76	348.569	0	0	0	1643.18	121800	0	6696.75
304	Aberdeen	PI551630	Fxananassa	Fxa	Old_Domesticate	1917	New Jersey	NorthAmerica	D	2	3	1	B	1	1117.03	0	548957	0	17838.1	77915.6	0	35544.9	0	451.68	4546.72	5681.24	4896.93	0	85055.9	0	1837.89	0	0	43460.4	0	0	0	2758.57	2910.83	0	2211.27	571.809	0	0	0	1528.77	263467	0	24119.4
305	Aberdeen	PI551630	Fxananassa	Fxa	Old_Domesticate	1917	New Jersey	NorthAmerica	D	2	3	1	C	1	0	10302.9	485634	0	26829.4	341441	0	286080	488774	0	112781	13165	0	17044.4	56692.6	0	1608.7	796.875	0	12974.2	1410.58	16811	0	5573.89	4356.01	0	0	1888.25	2981.54	0	420.494	396.466	325381	0	42680.1
306	Blakemore	PI551421	Fxananassa	Fxa	EarlyAnanassa	1929	Maryland	NorthAmerica	D	1	1	1	A	1	6336.54	4913.81	477109	0	30694.1	1.05783e+06	0	1.02285e+06	292222	0	78406.6	57540.3	55178.8	0	370522	0	661.294	0	0	0	45073.8	4965.58	0	9486.85	4623.26	0	0	10862.4	5340.19	3425.34	4998.58	10198.7	398001	0	0
307	Blakemore	PI551421	Fxananassa	Fxa	EarlyAnanassa	1929	Maryland	NorthAmerica	D	1	1	1	B	1	7668.59	0	39343.5	0	798.692	228239	0	220181	0	0	28204.4	22528.6	20090.8	0	618994	0	0	0	0	20289.6	12595.1	5313.1	0	13876.2	0	0	9955.14	0	5312.55	4228.29	0	17790.7	61764.1	0	0
308	Blakemore	PI551421	Fxananassa	Fxa	EarlyAnanassa	1929	Maryland	NorthAmerica	D	1	1	1	C	1	4110.59	2250.37	430537	0	12961.1	857971	0	830800	229960	0	77707.9	47092.9	78276.9	0	627186	0	0	7314.63	0	0	57601	4945.33	0	12666.5	0	0	0	13146	7790.32	3638.5	3488.82	16942.9	328425	0	0
309	Blakemore	PI551421	Fxananassa	Fxa	EarlyAnanassa	1929	Maryland	NorthAmerica	D	1	2	1	A	1	2218.71	3335.44	732799	0	42971	908313	0	851333	277823	0	109628	63767.3	96172.7	0	190273	0	4357.12	0	0	0	45183.2	3779.72	0	6358.07	3413.28	0	0	10649	9097.02	0	8964.62	5775.22	527287	0	0
310	Blakemore	PI551421	Fxananassa	Fxa	EarlyAnanassa	1929	Maryland	NorthAmerica	D	1	2	1	B	1	2994.65	12161.2	270245	0	25727	1.57647e+06	0	1.55298e+06	0	0	151891	114175	77643.2	0	182643	0	0	0	0	0	40970	1790.9	7167.18	0	0	0	0	9517.87	6015.9	0	10522.3	7161.88	405692	0	0
311	Blakemore	PI551421	Fxananassa	Fxa	EarlyAnanassa	1929	Maryland	NorthAmerica	D	1	2	1	C	1	2626.24	0	14892.5	0	2185.14	18814.4	0	15720.3	0	0	5210.92	3250.74	3438.91	0	173436	0	0	0	445.259	15063.6	0	2389.18	0	4446.85	0	0	3658.52	0	3035.79	1550.95	0	4936.9	0	0	0
312	Blakemore	PI551421	Fxananassa	Fxa	EarlyAnanassa	1929	Maryland	NorthAmerica	D	1	3	1	A	1	230.561	7869.47	34017.4	0	5167.28	262902	0	0	0	0	65604.7	14143.9	16765.9	0	13910.6	0	160.311	0	0	0	3921.18	0	1820.63	0	0	0	0	3367.53	386.68	0	2334.66	0	65041.1	0	0
313	Blakemore	PI551421	Fxananassa	Fxa	EarlyAnanassa	1929	Maryland	NorthAmerica	D	1	3	1	B	1	0	4123.09	26439.8	0	2415.09	171967	0	0	0	0	38260	11355	12662.5	0	9720.92	0	0	0	0	0	2409.67	0	1158.08	0	323.954	0	0	1729.01	185.392	0	2118.33	0	38649.7	0	0
314	Blakemore	PI551421	Fxananassa	Fxa	EarlyAnanassa	1929	Maryland	NorthAmerica	D	1	3	1	C	1	0	853.405	43469	0	1094.75	168657	0	167846	0	0	12849.3	4542.09	8070.71	2925.14	11725.1	0	131.646	0	0	0	3030.99	96.2912	647.213	0	234.951	0	0	1396.61	190.78	0	2349.08	0	35748.4	0	0
315	Blakemore	PI551421	Fxananassa	Fxa	EarlyAnanassa	1929	Maryland	NorthAmerica	D	1	5	1	A	1	140.402	819.689	38409.1	0	2112.51	199453	0	197271	0	0	26971.6	10232.1	10290.8	0	28123.6	0	400.005	0	0	0	8809.52	380.846	0	987.669	324.667	0	0	2586.78	1091.33	0	545.354	702.785	27120.5	0	0
316	Blakemore	PI551421	Fxananassa	Fxa	EarlyAnanassa	1929	Maryland	NorthAmerica	D	1	6	1	A	1	425.735	2312.14	61517.3	0	4929.95	280023	0	275504	0	0	37039.9	17293.7	15786.4	0	42798.8	0	531.005	0	0	0	7937.61	207.089	0	1383.39	457.854	0	0	1110.32	156.699	59.7813	2952.91	0	72293.6	0	0
317	Blakemore	PI551421	Fxananassa	Fxa	EarlyAnanassa	1929	Maryland	NorthAmerica	D	1	6	1	B	1	0	1769.72	31144.7	0	2603.58	157728	0	0	0	0	28170	13088.2	8864.35	0	17558	0	0	0	0	0	5459.72	111.423	840.551	0	357.757	0	0	1045.92	154.947	0	1667.39	0	54366.7	0	0
318	Blakemore	PI551421	Fxananassa	Fxa	EarlyAnanassa	1929	Maryland	NorthAmerica	D	1	6	1	C	1	346.495	0	9593.84	0	621.256	30609	0	29519.5	0	0	4152.02	2590.82	1738.34	0	22965.2	0	0	0	0	3360.37	0	352.701	0	588.844	114.335	0	0	415.488	248.305	291.191	232.7	640.042	0	0	0
319	Blakemore	PI551421	Fxananassa	Fxa	EarlyAnanassa	1929	Maryland	NorthAmerica	D	2	1	1	A	1	2937.31	0	69402.5	0	4770.58	111247	0	105418	0	0	4450.94	13239.1	9771.57	0	121695	0	0	0	0	6215.01	0	4629.1	0	1268.23	0	0	1294.82	349.458	4366.2	0	0	7548.03	52580.7	0	0
320	Blakemore	PI551421	Fxananassa	Fxa	EarlyAnanassa	1929	Maryland	NorthAmerica	D	2	1	1	B	1	489.167	0	26693.6	0	2235.94	45981.5	0	42004.2	0	0	2739.65	4267.84	2744.91	0	20604	0	56.0869	0	0	1825.6	0	892.274	0	405.829	140.53	0	366.431	220.705	991.705	0	689.646	936.558	19041.3	0	0
321	Blakemore	PI551421	Fxananassa	Fxa	EarlyAnanassa	1929	Maryland	NorthAmerica	D	2	1	1	C	1	914.695	0	9303.63	0	983.738	38802.1	0	37590.6	0	0	3617.16	5176.99	3123.68	0	40981.8	0	0	0	0	6426.46	3231.13	0	0	943.037	0	0	908.35	0	1787.19	0	0	1810.44	7752.57	0	0
322	Blakemore	PI551421	Fxananassa	Fxa	EarlyAnanassa	1929	Maryland	NorthAmerica	D	2	2	1	A	1	940.246	709.806	253400	0	25632.6	638416	0	622211	0	0	21366	66510.5	45144.5	0	77666.4	0	1044.48	0	0	14134.2	0	5646.88	0	0	2064.88	0	1477.27	3228.16	3998.98	0	18874.1	0	180171	0	0
323	Blakemore	PI551421	Fxananassa	Fxa	EarlyAnanassa	1929	Maryland	NorthAmerica	D	2	2	1	B	1	3143.09	0	3777.99	0	388.632	4288.85	0	2842.17	899.293	0	1012.28	964.074	574.067	0	108093	0	0	0	0	2492.48	2086.22	1681.19	0	1380.21	393.209	0	2636.4	0	3237.19	0	0	1680.51	2620.13	0	0
324	Blakemore	PI551421	Fxananassa	Fxa	EarlyAnanassa	1929	Maryland	NorthAmerica	D	2	2	1	C	1	1691.55	0	136250	0	11893.2	294699	0	285918	0	0	6952.69	26848.5	19895.9	0	67922.4	0	189.745	0	0	7475.62	3716.14	1629.17	0	0	0	0	1241.76	1931.68	3369.39	0	12451.7	0	125039	0	0
325	Blakemore	PI551421	Fxananassa	Fxa	EarlyAnanassa	1929	Maryland	NorthAmerica	D	2	3	1	A	1	862.761	8405.75	106094	0	10464.4	698297	0	687178	0	0	209413	165265	63258.7	0	136124	0	0	0	0	17179.3	4670.78	962.193	3150.35	0	2493.56	0	0	3524.26	3998.83	1354.57	14189.3	0	191225	0	0
326	Blakemore	PI551421	Fxananassa	Fxa	EarlyAnanassa	1929	Maryland	NorthAmerica	D	2	3	1	B	1	582.192	0	6061.53	0	344.916	21407.8	0	20815.5	0	0	1421.6	883.144	438.697	0	34347	0	178.978	0	0	1305.75	462.616	362.191	0	230.015	0	0	397.52	0	1180.9	0	0	689.407	5515.46	0	0
327	Blakemore	PI551421	Fxananassa	Fxa	EarlyAnanassa	1929	Maryland	NorthAmerica	D	2	3	1	C	1	278.512	2046.89	32043.9	0	7608.32	198122	0	193095	0	0	77151.7	38192.6	14466	0	40785.5	0	736.204	0	0	10829.5	0	637.986	976.31	0	302.942	0	0	1287.36	2225.29	0	532.278	469.665	56185.1	0	0
328	Sparkle	PI551559	Fxananassa	Fxa	EarlyAnanassa	1942	New Jersey	NorthAmerica	D	1	4	1	A	1	80.1511	305.552	18304.9	371.969	495.677	27893.5	0	25596.7	0	0	4234.62	3303.79	1850.5	0	11045	0	0	0	0	0	1469.7	106.037	281.75	0	0	0	0	223.064	207.204	103.693	149.391	311.818	14300.7	0	0
329	Sparkle	PI551559	Fxananassa	Fxa	EarlyAnanassa	1942	New Jersey	NorthAmerica	D	1	4	1	B	1	85.6075	0	7274.66	658.797	0	9378.44	0	8350.67	0	0	1774.08	1600.78	566.964	0	16276.9	0	0	0	0	0	837.875	171.254	0	272.358	0	0	214.119	0	165.19	148.714	0	525.687	3382.43	0	0
330	Sparkle	PI551559	Fxananassa	Fxa	EarlyAnanassa	1942	New Jersey	NorthAmerica	D	1	5	1	A	1	216.301	484.056	67661.6	0	3530.35	51776.1	0	38657.2	13607.3	0	11797.3	8606.89	6087.87	0	26690.5	0	312.093	0	0	0	6880.4	302.926	0	719.85	448.59	0	0	997.571	290.654	119.598	84.3913	416.046	51597.3	0	0
331	Sparkle	PI551559	Fxananassa	Fxa	EarlyAnanassa	1942	New Jersey	NorthAmerica	D	1	5	1	B	1	0	143.288	53989.9	0	2815.73	47916.8	0	37944.6	10849	0	10039.2	7776.33	4069.42	0	18199.4	0	107.516	0	0	0	5350.76	201.098	0	371.169	411.624	0	0	903.173	394.333	0	0	367.857	43001	0	0
332	Sparkle	PI551559	Fxananassa	Fxa	EarlyAnanassa	1942	New Jersey	NorthAmerica	D	1	5	1	C	1	0	310.551	56695.1	0	2509.51	81928.8	0	73763.4	17850.4	0	18737.3	15555.1	8157.32	0	16697.5	0	61.4657	0	0	0	8791.43	218.092	515.62	0	323.446	0	0	1169.74	328.6	0	149.502	529.292	57538.8	0	0
333	Sparkle	PI551559	Fxananassa	Fxa	EarlyAnanassa	1942	New Jersey	NorthAmerica	D	1	6	1	A	1	129.226	1058.38	70678.4	1905.74	3217.86	149541	0	0	38898.5	0	28924.6	24952.5	12303.6	3191.11	28536.2	0	44.9142	0	0	0	9381.28	191.365	2731.17	0	1568.69	0	0	1237.38	495.515	0	1077.21	556.066	96573.1	0	0
334	Sparkle	PI551559	Fxananassa	Fxa	EarlyAnanassa	1942	New Jersey	NorthAmerica	D	1	6	1	B	1	62.3989	1291.54	50278.1	694.19	2094.69	104737	0	96681.4	34985.7	0	27355.6	20091	9677.88	3295.21	18723.2	0	66.1267	0	0	0	7693.24	220.321	1914.7	0	1307.18	0	0	1281.32	503.709	0	682.247	463.876	83100.9	0	0
335	Sparkle	PI551559	Fxananassa	Fxa	EarlyAnanassa	1942	New Jersey	NorthAmerica	D	1	6	1	C	1	125.319	1505.09	27368.1	632.255	1931.63	72427.3	0	67002.3	0	0	16308.2	13905.5	5975.98	0	16307.6	0	0	0	0	0	10875.6	338.385	469.262	0	0	0	0	3027.44	259.448	118.979	165.104	415.044	37214.4	0	0
336	Sparkle	PI551559	Fxananassa	Fxa	EarlyAnanassa	1942	New Jersey	NorthAmerica	D	2	3	1	A	1	1145.18	1249.46	201247	0	1877.53	192083	0	170989	0	0	25687.9	22659.6	2663.39	0	175823	0	0	0	0	17738.6	6256.52	3669.01	2425.06	0	980.891	0	1266.38	383.246	6988.08	0	0	3802.93	82701.6	0	0
337	Sparkle	PI551559	Fxananassa	Fxa	EarlyAnanassa	1942	New Jersey	NorthAmerica	D	2	3	1	B	1	612.882	281.291	127307	0	7031.62	74173.5	0	84047.4	29110.6	0	16305	16421.5	6410.12	0	172896	0	0	0	0	11377.6	3829.8	3917.59	0	0	415.036	0	1675.01	554.943	7541.51	0	0	3867.56	33603.1	0	0
338	Sparkle	PI551559	Fxananassa	Fxa	EarlyAnanassa	1942	New Jersey	NorthAmerica	D	2	3	1	C	1	1048	3839.7	267618	0	16773.2	343415	0	284675	0	0	78384.5	64871.8	18046.9	0	177395	0	0	0	0	17502	5869.13	2474.56	1112.52	0	323.424	0	598.861	241.158	3535.84	0	0	2019.64	106678	0	0
339	Morioka_17	PI551428	Fxananassa	Fxa	EarlyAnanassa	1945	Japan	Asia	D	1	2	1	A	1	7822.48	0	0	0	0	8590.5	0	2398.47	0	0	1407.98	0	2727.07	0	779153	0	0	0	0	41249.5	0	3937.26	0	12499.5	0	0	9167.28	0	6893.63	6979.25	0	20967.5	10495.9	0	0
340	Morioka_17	PI551428	Fxananassa	Fxa	EarlyAnanassa	1945	Japan	Asia	D	1	2	1	B	1	3048.11	0	137054	0	24357.8	64435.2	0	20723.3	6753.5	6012.52	7225.87	3564.98	6914.76	0	351295	0	2607.5	0	0	101830	0	4261.04	0	9331.96	0	0	5677.13	0	2028.1	2051.68	0	10631.9	206276	0	0
341	Morioka_17	PI551428	Fxananassa	Fxa	EarlyAnanassa	1945	Japan	Asia	D	1	3	1	A	1	864.173	0	1333.45	0	905.786	1673.78	0	636.726	0	199.171	114.989	0	1758.21	0	53780.1	0	0	0	0	4412.71	0	347.667	0	1005.1	0	0	1098.01	0	336.933	313	526.844	1298.4	13960.4	0	0
342	Morioka_17	PI551428	Fxananassa	Fxa	EarlyAnanassa	1945	Japan	Asia	D	1	3	1	B	1	162.072	0	406.364	0	417.249	1152.97	0	911.937	0	0	0	0	1549.38	0	15951.6	0	0	0	0	1620.88	0	86.3963	0	97.2455	0	0	123.508	0	191.687	113.745	871.777	541.091	4731.01	0	0
343	Morioka_17	PI551428	Fxananassa	Fxa	EarlyAnanassa	1945	Japan	Asia	D	1	3	1	C	1	298.99	0	226.95	0	733.783	1218.23	0	750.914	0	0	0	0	384.282	0	17600.5	0	0	0	0	885.922	0	117.473	0	343.402	0	0	224.318	0	140.694	194.475	304.524	540.918	1742.07	0	0
344	Morioka_17	PI551428	Fxananassa	Fxa	EarlyAnanassa	1945	Japan	Asia	D	1	5	1	A	1	437.906	0	1446.35	0	1326.93	3662.63	0	2280.08	0	702.154	196.673	161.945	1053.02	0	28607.3	0	0	0	0	5484.73	0	0	0	670.083	270.553	0	423.915	0	808.095	0	207.432	487.607	7658.32	0	0
345	Morioka_17	PI551428	Fxananassa	Fxa	EarlyAnanassa	1945	Japan	Asia	D	1	6	1	A	1	423.301	0	1133.81	0	1735.1	5083.21	0	3909.69	0	682.47	427.195	394.131	1698.48	0	26753.5	0	0	0	0	5381.01	0	148.645	0	146.147	58.6182	0	264.592	0	1419	0	1198.13	923.972	12693.7	0	0
346	Morioka_17	PI551428	Fxananassa	Fxa	EarlyAnanassa	1945	Japan	Asia	D	1	6	1	B	1	299.141	0	643.84	0	1416.72	3170.6	0	2230.26	0	437.889	226.803	198.927	604.102	0	17918.5	0	0	0	0	2580.05	0	134.413	0	231.855	114.253	0	229.262	0	390.417	216.541	825.682	615.725	7603.37	0	0
347	Morioka_17	PI551428	Fxananassa	Fxa	EarlyAnanassa	1945	Japan	Asia	D	1	6	1	C	1	666.548	0	1451.45	0	2503.62	6049.75	0	4400.38	0	727.37	512.625	449.37	1716.27	0	32888.3	0	0	0	0	6071	0	175.458	0	351.339	163.068	0	413.898	0	498.446	185.013	969.744	854.618	15373.5	0	0
348	Morioka_17	PI551428	Fxananassa	Fxa	EarlyAnanassa	1945	Japan	Asia	D	2	1	1	A	1	5490.86	0	2038.31	0	2302.91	6806.7	0	2454.22	0	1765.9	695.702	3011.37	3011.37	0	230637	0	0	0	0	8110.91	3320.94	2182.2	0	4348.2	0	125.322	2775.85	0	4737.41	0	0	7304.49	12633.6	713.243	722.303
349	Morioka_17	PI551428	Fxananassa	Fxa	EarlyAnanassa	1945	Japan	Asia	D	2	1	1	B	1	2391.93	0	0	0	1222.46	3073.86	0	885.405	353.537	445.304	277.958	441.078	441.078	0	99881.7	0	0	0	0	2631.73	1757.2	1408.05	0	1902.3	0	0	832.617	0	538.642	0	0	1698.08	762.392	0	0
350	Morioka_17	PI551428	Fxananassa	Fxa	EarlyAnanassa	1945	Japan	Asia	D	2	1	1	C	1	3649.39	0	551.549	0	451.266	3398.91	0	1196.24	295.577	481.806	347.482	517.898	517.898	0	144717	0	0	0	0	4292.35	2675.11	1889.29	0	2772.09	0	0	2037.33	0	3720.48	0	0	4556.36	8333.18	1102.23	0
351	Morioka_17	PI551428	Fxananassa	Fxa	EarlyAnanassa	1945	Japan	Asia	D	2	2	1	A	1	2663.44	0	1009.34	0	814.125	3378.95	0	1924.8	0	466.279	279.918	849.241	707.368	0	49835.8	0	0	0	0	2784.28	984.301	1057.88	0	1186.44	0	200.301	1201.4	0	2350.36	0	658.37	1790.85	8005.52	0	0
352	Morioka_17	PI551428	Fxananassa	Fxa	EarlyAnanassa	1945	Japan	Asia	D	2	2	1	B	1	5562.44	0	1215.52	0	641.358	4074.22	0	2138.03	0	160.714	772.038	945.585	707.822	0	168051	0	0	0	0	5218.35	2761.28	2333.9	0	4567.4	0	0	2650.58	0	7226.32	0	0	4229.57	2263.25	0	0
353	Morioka_17	PI551428	Fxananassa	Fxa	EarlyAnanassa	1945	Japan	Asia	D	2	2	1	C	1	4795.43	0	2650.88	0	2316.42	11048.4	0	7572.71	0	881.762	807.058	2680.92	2180.72	0	142222	0	0	0	0	8246.84	3702.57	1928.78	0	2461.19	0	321.808	2486.67	0	4771.86	0	7591.36	0	45424.1	0	0
354	Morioka_17	PI551428	Fxananassa	Fxa	EarlyAnanassa	1945	Japan	Asia	D	2	3	1	A	1	3573.13	0	866.317	0	1681.36	6494.13	0	4173.94	0	535.708	555.063	1451.44	1181.79	0	89045.6	0	0	0	0	6176.55	2020.42	2514.67	0	1200.54	0	69.0082	1141.68	0	5815.35	0	0	3608.55	4030.33	766.938	0
355	Morioka_17	PI551428	Fxananassa	Fxa	EarlyAnanassa	1945	Japan	Asia	D	2	3	1	B	1	4653.58	0	3273.13	0	3683.96	11642	0	7559.14	0	795.136	865.613	3530.84	2982.17	0	165296	0	0	0	0	9413.67	4006.85	2464.44	0	1262.74	330.96	0	2432.37	0	5731.03	0	0	5499.42	30985.6	0	0
356	Morioka_17	PI551428	Fxananassa	Fxa	EarlyAnanassa	1945	Japan	Asia	D	2	3	1	C	1	2200.43	0	2720.7	0	1389.58	8439.57	0	6920.06	0	649.334	595.297	2970.77	2456.78	0	78173.7	0	0	0	0	9401.11	0	1685.42	0	0	330.642	0	1225.95	0	4035.87	0	5570.21	0	36966.3	0	0
357	Shasta	35C035P008	Fxananassa	Fxa	EarlyAnanassa	1945	UC Berkeley (Davis)	UC	D	1	2	1	A	1	3170.48	4201.13	1.64184e+06	0	47461.5	1.27292e+06	0	1.14315e+06	217934	0	193370	137173	45297.7	0	918446	0	6115.85	0	0	77165.7	0	4990.55	0	18117	8852.41	0	0	10467.7	11400.5	6302.76	5393.46	15175	3.09486e+06	0	0
358	Shasta	35C035P008	Fxananassa	Fxa	EarlyAnanassa	1945	UC Berkeley (Davis)	UC	D	1	3	1	A	1	241.386	0	40154.1	0	2500.76	7626.78	0	4532.97	0	0	502.68	191.395	133.396	0	49772.8	0	634.952	0	0	411.915	396.228	323.643	0	790.425	246.127	0	314.204	0	98.8659	403.321	0	951.682	40263.5	0	0
359	Shasta	35C035P008	Fxananassa	Fxa	EarlyAnanassa	1945	UC Berkeley (Davis)	UC	D	1	3	1	B	1	42.8479	368.952	28918.8	0	875.889	74465	0	73194.4	0	0	13859	5820.11	2741.8	0	16912.9	0	71.8492	0	0	0	1634.44	75.0038	407.451	0	144.314	0	0	601.887	61.7843	40.4384	89.351	251.288	44949.1	0	0
360	Shasta	35C035P008	Fxananassa	Fxa	EarlyAnanassa	1945	UC Berkeley (Davis)	UC	D	1	3	1	C	1	64.3704	198.18	37039.3	0	859.923	68072.4	0	66036.4	0	0	8933.45	5505.57	3333	0	21078.1	0	68.0871	0	0	0	1693.96	126.124	457.295	0	215.185	0	0	571.681	94.8834	76.4883	531.002	431.159	49911.6	0	0
361	Shasta	35C035P008	Fxananassa	Fxa	EarlyAnanassa	1945	UC Berkeley (Davis)	UC	D	1	5	1	A	1	229.344	0	30768.6	0	2100.97	10570.7	0	8620.98	0	0	1479.12	522.573	168.574	0	44441.7	0	1018.31	0	0	1390.22	0	112.32	0	708.806	352.438	0	0	465.922	0	85.0241	0	359.094	31633.3	0	0
362	Shasta	35C035P008	Fxananassa	Fxa	EarlyAnanassa	1945	UC Berkeley (Davis)	UC	D	1	6	1	A	1	70.8199	86.1338	65654.5	0	5221.79	59444.6	0	52176.1	15543.9	0	11357	5074.21	3209.05	0	24244.8	0	403.933	0	0	0	5265.26	206.561	440.967	0	783.673	0	0	881.635	483.898	266.459	705.311	570.724	205074	0	0
363	Shasta	35C035P008	Fxananassa	Fxa	EarlyAnanassa	1945	UC Berkeley (Davis)	UC	D	1	6	1	B	1	217.769	73.7974	43469.9	0	2171.17	56613.2	0	52559.3	0	0	4088.13	3412.03	1576.94	0	38797.7	0	94.8722	0	0	2834.09	0	272.632	0	488.143	194.534	0	0	1332.36	284.8	276.272	706.842	712.547	70645.1	0	0
364	Shasta	35C035P008	Fxananassa	Fxa	EarlyAnanassa	1945	UC Berkeley (Davis)	UC	D	1	6	1	C	1	0	142.743	31279.1	0	1336.34	99108.7	0	96840	0	0	27109.2	13445.4	3754.44	0	20073.3	0	120.131	0	0	6584.06	0	240.174	691.003	0	223.572	0	0	1399.6	501.213	208.368	128.409	331.428	70866	0	0
365	Shasta	35C035P008	Fxananassa	Fxa	EarlyAnanassa	1945	UC Berkeley (Davis)	UC	D	2	3	1	A	1	0	1666.09	572347	0	32954.7	585847	0	526865	372241	0	201606	68035.8	25101.8	0	195799	0	4942.46	0	0	27591.1	0	2272.04	5582.14	0	2438.54	0	0	4347.51	9324.02	3057.46	0	2751.08	632902	0	0
366	Shasta	35C035P008	Fxananassa	Fxa	EarlyAnanassa	1945	UC Berkeley (Davis)	UC	D	2	3	1	B	1	397.05	242.706	70349.8	0	5416.82	87522.4	0	82977.7	0	0	14009.1	2712.1	395.499	0	79184.7	0	795.278	0	0	3287.91	971.852	477.4	0	482.047	331.807	0	0	950.935	4028.68	0	0	1824.57	93969.2	0	0
367	Shasta	35C035P008	Fxananassa	Fxa	EarlyAnanassa	1945	UC Berkeley (Davis)	UC	D	2	3	1	C	1	178.167	689.504	114970	0	7480.45	190544	0	180212	0	0	41474.5	15275.1	0	0	104306	0	1456.01	0	0	4240.51	876.256	2051.74	0	0	577.243	0	0	1249.23	5882.73	0	0	2403.57	155290	0	0
368	Shasta	35C035P008	Fxananassa	Fxa	EarlyAnanassa	1945	UC Berkeley (Davis)	UC	D	2	5	1	A	1	1180.2	0	26911.2	0	1373.26	2479.01	0	862.196	0	0	0	161.829	161.829	0	125829	0	4745.33	0	0	1799.4	1164.5	724.386	0	865.776	518.192	0	511.11	0	1091.1	0	1088.9	0	42740.1	0	0
369	Shasta	35C035P008	Fxananassa	Fxa	EarlyAnanassa	1945	UC Berkeley (Davis)	UC	D	2	5	1	B	1	2355.3	0	34585.9	0	3543.84	6067.9	0	2992.45	0	0	1708.77	280.044	280.044	0	198739	0	0	0	0	3547.58	1762.24	1122.72	0	1990.41	0	0	1134.17	0	2725.19	0	1850.18	0	45820.1	0	0
370	Shasta	35C035P008	Fxananassa	Fxa	EarlyAnanassa	1945	UC Berkeley (Davis)	UC	D	2	5	1	C	1	711.789	0	42772.7	0	5182.63	22291.5	0	16962.7	0	0	2287.52	620.463	240.106	0	85016	0	2753.98	0	0	2471.53	897.401	523.602	0	548.334	246.084	0	419.609	0	502.881	0	0	669.342	62395.4	0	0
371	Freja	PI551628	Fxananassa	Fxa	EarlyAnanassa	1948	Denmark	Europe	D	1	3	1	A	1	680.957	440.241	46087.5	0	3532.92	23894.9	0	21429.3	6996.46	0	3633.21	891.933	1661.57	0	200974	0	429.871	0	0	14035.1	0	791.634	0	1508.78	1552.4	0	2656.66	0	2454	2224.75	0	7259.52	667278	0	0
372	Freja	PI551628	Fxananassa	Fxa	EarlyAnanassa	1948	Denmark	Europe	D	1	3	1	B	1	4139.12	2396.68	78017.1	0	12096.3	181724	0	169812	0	0	20450	7438.78	4289.04	0	492847	0	0	0	0	34183.3	0	2574.71	0	6280.13	3992.67	0	7158.48	0	4751.34	2422.64	0	11538.1	1.27803e+06	0	0
373	Freja	PI551628	Fxananassa	Fxa	EarlyAnanassa	1948	Denmark	Europe	D	1	3	1	C	1	3234.09	0	49680	0	7997.69	37797.9	0	32266.9	6399.74	0	3195.85	145.329	881.219	0	327535	0	0	0	0	8640.26	4791.1	1706.96	0	4071.56	2849.58	0	4016.11	0	1618.64	2300.84	0	9421.2	720178	0	0
374	Freja	PI551628	Fxananassa	Fxa	EarlyAnanassa	1948	Denmark	Europe	D	1	5	1	A	1	46.3555	168.43	4341.73	0	3627.59	6444.32	0	5961.8	0	216.069	1217.34	246.24	303.725	0	25161.2	0	0	41.5046	0	3247.31	0	244.539	0	303.039	286.095	0	0	481.668	623.735	502.955	0	799.831	72172.3	0	0
375	Freja	PI551628	Fxananassa	Fxa	EarlyAnanassa	1948	Denmark	Europe	D	1	5	1	B	1	63.7716	74.8358	4296.81	0	667.445	4090.79	0	3725.44	0	0	549.321	112.258	203.675	0	24015.3	0	0	111.695	0	1338.66	436.4	208.278	0	268.352	196.086	0	0	102.975	467.836	308.226	0	656.028	54182.4	0	0
376	Freja	PI551628	Fxananassa	Fxa	EarlyAnanassa	1948	Denmark	Europe	D	2	3	1	A	1	408.981	201.264	9492.24	0	2664.06	10526	0	9307.88	0	0	2980.43	369.01	261.183	0	87403.6	0	0	56.1023	0	5481.89	1278.29	804.873	0	699.262	305.713	0	651.629	0	3583.87	0	0	1530.3	68894.1	0	0
377	Freja	PI551628	Fxananassa	Fxa	EarlyAnanassa	1948	Denmark	Europe	D	2	3	1	B	1	883.896	744.455	18613.6	0	3159.95	25183	0	23637.8	0	0	4816.75	865.338	556.451	0	120836	0	0	532.439	0	5571.44	1329.17	997.421	0	836.985	465.216	0	893.138	0	3281.76	0	0	1362.92	144543	0	0
378	Freja	PI551628	Fxananassa	Fxa	EarlyAnanassa	1948	Denmark	Europe	D	2	3	1	C	1	640.839	188.34	16983.9	0	1563.56	21701	0	20625.5	0	0	3151.46	617.359	475.83	0	124180	0	0	779.266	0	6004.69	1500.64	1076.5	0	879.706	314.439	0	1098.67	0	5939.89	0	0	1860.32	113453	0	0
379	Albritton	PI551435	Fxananassa	Fxa	EarlyAnanassa	1951	North Carolina	NorthAmerica	D	1	4	1	A	1	198.889	398.588	128672	0	0	315639	0	0	0	0	15038	10182.6	3713.68	7688.81	41008	0	0	0	0	0	4243.66	210.901	4060.53	0	0	0	0	1231.82	892.991	578.538	7690.16	4508.19	195328	0	0
380	Albritton	PI551435	Fxananassa	Fxa	EarlyAnanassa	1951	North Carolina	NorthAmerica	D	1	4	1	B	1	45.8321	274.57	103375	0	0	254843	0	0	77621.3	0	12523.5	12523.5	6765.28	5509.12	20098.2	0	0	0	0	0	4786.74	54.4617	5997.97	0	0	0	0	1293.9	443.878	167.738	11118.1	0	135944	0	0
381	Albritton	PI551435	Fxananassa	Fxa	EarlyAnanassa	1951	North Carolina	NorthAmerica	D	1	4	1	C	1	98.823	1561.25	99903.1	0	0	334418	0	0	83552.8	0	43317.1	21441.1	10281.3	6988.45	19065.9	0	0	0	0	0	6980.21	64.4434	8077.3	0	0	0	0	3005.76	528.513	0	11899.3	0	205126	0	0
382	Albritton	PI551435	Fxananassa	Fxa	EarlyAnanassa	1951	North Carolina	NorthAmerica	D	1	5	1	A	1	94.1897	482.448	111865	0	3822.52	164754	0	156429	49680.6	0	27856.1	17362.4	5657.81	7726.23	22752.3	0	0	0	0	0	4147.28	176.081	2686.55	0	1254.45	0	0	564.116	346.963	189.268	6870.01	0	230323	0	0
383	Albritton	PI551435	Fxananassa	Fxa	EarlyAnanassa	1951	North Carolina	NorthAmerica	D	1	5	1	B	1	64.5678	233.626	90227.4	0	766.663	170919	0	166034	48355.3	0	35867	26071.5	0	5585.98	21030.5	0	56.3124	0	0	0	5447.25	128.479	2186.26	0	743.422	0	0	1641.5	287.87	97.5266	3968.07	0	231979	0	0
384	Albritton	PI551435	Fxananassa	Fxa	EarlyAnanassa	1951	North Carolina	NorthAmerica	D	1	5	1	C	1	126.132	914.988	189310	0	5795.69	162710	0	152205	61644.7	0	20202.5	8153.25	2221.8	7027.95	29587.3	0	110.447	0	0	0	5732.94	425.651	2074.99	0	1573.99	0	0	507.174	647.375	331.99	1722.83	1738.89	429985	0	0
385	Albritton	PI551435	Fxananassa	Fxa	EarlyAnanassa	1951	North Carolina	NorthAmerica	D	1	6	1	A	1	95.89	450.2	58863.4	0	1768.1	131704	0	128356	44020.7	0	21729	13613.9	0	3598.03	15184.1	0	26.9623	0	0	0	3459.59	85.0036	2582.01	0	408.359	0	0	782.601	282.222	98.091	3377.7	0	159221	0	0
386	Albritton	PI551435	Fxananassa	Fxa	EarlyAnanassa	1951	North Carolina	NorthAmerica	D	1	6	1	B	1	56.6827	2290.18	51701.8	0	1550.69	158982	0	0	43315.7	0	36700.6	19818.4	5052.57	2883	11598	0	60.3782	0	0	0	4933.35	0	4237.14	117.838	533.894	0	0	2595.52	240.855	0	1212.24	603.282	202175	0	0
387	Albritton	PI551435	Fxananassa	Fxa	EarlyAnanassa	1951	North Carolina	NorthAmerica	D	1	6	1	C	1	0	172.857	116582	0	1422.76	230446	0	0	88755	0	44056.9	28935.7	0	6094.38	21385.4	0	0	0	0	0	6836.55	0	6112.38	196.258	1064.77	0	0	939.034	193.24	0	4052.4	0	368288	0	0
388	Albritton	PI551435	Fxananassa	Fxa	EarlyAnanassa	1951	North Carolina	NorthAmerica	D	2	2	1	A	1	2302.63	0	222082	0	12017.4	74452.7	0	58777.5	33199.2	0	6907.31	2907.85	837.093	0	87168.6	0	644.543	0	0	1030.12	1511.9	1094.56	0	1140.74	1157.02	0	1658.36	0	804.633	0	0	4255	187600	0	0
389	Albritton	PI551435	Fxananassa	Fxa	EarlyAnanassa	1951	North Carolina	NorthAmerica	D	2	2	1	B	1	812.815	389.892	236355	0	3088.84	143764	0	133793	65373.9	0	4683.94	2474.56	103.518	9897.81	108724	0	0	0	0	2332.77	1796.18	1016.41	2314.95	0	1046.9	0	1897.7	0	1262.96	0	0	7088.64	346631	0	0
390	Albritton	PI551435	Fxananassa	Fxa	EarlyAnanassa	1951	North Carolina	NorthAmerica	D	2	3	1	A	1	1832.82	2790.09	278523	0	33431.3	479274	0	436027	132585	0	71710.4	27230	7246.41	0	107980	0	2291.14	0	0	14419.5	3234.14	10187	0	0	1948.77	0	0	417.034	2874.81	0	15324.7	0	554742	0	0
391	Albritton	PI551435	Fxananassa	Fxa	EarlyAnanassa	1951	North Carolina	NorthAmerica	D	2	3	1	B	1	495.401	13730.7	169527	0	4498.94	538369	0	533681	232114	0	137389	49789.9	13686.3	0	39634.6	0	0	0	0	19747.5	4914.96	14067.3	0	0	2708.86	0	502.189	2443.76	1255.02	0	13445	0	423991	0	0
392	Albritton	PI551435	Fxananassa	Fxa	EarlyAnanassa	1951	North Carolina	NorthAmerica	D	2	3	1	C	1	160.328	12524.8	132264	0	5472.52	394184	0	387118	202150	0	123181	51809	13850.1	13491.7	20658.3	0	1065.95	0	0	21024.7	0	12720.4	835.511	0	1549.75	0	0	2935.89	981.646	0	8322.72	0	383113	0	24051.1
393	Albritton	PI551435	Fxananassa	Fxa	EarlyAnanassa	1951	North Carolina	NorthAmerica	D	2	4	1	A	1	1300.15	2080.14	173778	0	13572.2	161557	0	143309	40759.8	0	18009.5	7317.38	1048.05	4964.45	34528.8	0	161.453	0	94.2174	7550.64	1991.77	1621.42	0	0	1419.32	0	748.467	284.726	1021.79	0	0	2824.69	281190	0	0
394	Albritton	PI551435	Fxananassa	Fxa	EarlyAnanassa	1951	North Carolina	NorthAmerica	D	2	4	1	B	1	928.151	567.272	28671.3	0	1871.01	44842.3	0	42159.1	0	0	4820.7	2687.37	646.393	0	23964.6	0	51.7344	0	30.9865	2062.95	1161.5	0	0	866.947	0	0	887.598	109.382	426.541	0	0	928.932	21057.9	0	0
395	Albritton	PI551435	Fxananassa	Fxa	EarlyAnanassa	1951	North Carolina	NorthAmerica	D	2	4	1	C	1	3494.37	2664.58	37340.2	0	1049.26	54738.3	0	48036.8	0	0	9656.35	4772.17	0	0	111635	0	0	0	158.354	4581.16	3965.16	0	0	3362.06	953.811	0	3304.01	0	3502.54	0	0	2195.22	36864.8	0	0
396	Albritton	PI551435	Fxananassa	Fxa	EarlyAnanassa	1951	North Carolina	NorthAmerica	D	2	5	1	A	1	1039.09	1059.16	167330	0	9052.93	120901	0	102895	41068.5	0	17431.2	8240.43	0	4178.12	33234.6	0	192.473	0	0	4580.3	1057.78	805.901	0	0	571.956	0	687.503	0	568.388	0	1426.07	1639.49	257924	0	0
397	Albritton	PI551435	Fxananassa	Fxa	EarlyAnanassa	1951	North Carolina	NorthAmerica	D	2	5	1	B	1	1001.22	2118.63	226145	0	6331.9	252267	0	239592	158421	0	40080.9	17177.4	3611.85	7257.29	40296.8	0	0	0	0	8267.05	0	1288.96	5751.4	0	1433.17	0	668.013	161.642	526.518	0	4991.05	0	383679	0	0
398	Empire	PI551569	Fxananassa	Fxa	EarlyAnanassa	1951	New York	NorthAmerica	D	1	1	1	A	1	2690.01	0	934285	0	44734.7	552615	0	442400	270299	0	80549.8	45801.7	25543.1	0	464002	0	2130.13	0	0	18508.5	11671	4911.74	0	8571.91	7974.49	0	5612.71	0	5070.49	4774.22	0	14404.7	962059	0	0
399	Empire	PI551569	Fxananassa	Fxa	EarlyAnanassa	1951	New York	NorthAmerica	D	1	2	1	A	1	2373.12	1951.23	1.51695e+06	0	115567	1.11852e+06	0	901786	512639	0	164237	81851.9	72912.7	0	423431	0	8528.6	0	0	58325	0	4463.12	6599.37	0	13312.3	0	0	7257.16	12383.9	4406.57	5355.62	10960.9	2.08634e+06	0	0
400	Empire	PI551569	Fxananassa	Fxa	EarlyAnanassa	1951	New York	NorthAmerica	D	1	2	1	B	1	2819.41	4284.83	583313	0	37230.3	1.06132e+06	0	995577	317201	0	270686	179644	73472	0	330512	0	5546.49	0	0	0	41363.9	3350.5	8254.82	0	4100.98	0	0	5238.38	15341.3	0	2818.9	9244.99	902418	0	0
401	Empire	PI551569	Fxananassa	Fxa	EarlyAnanassa	1951	New York	NorthAmerica	D	1	2	1	C	1	2274.57	473.393	568693	0	5983.15	541160	0	515852	115062	0	57550.7	35800	17683.1	0	496414	0	1496.78	0	0	24745.6	10926.5	5029.96	0	6558.81	0	0	0	5461.45	24305.5	0	0	17946	928032	0	0
402	Empire	PI551569	Fxananassa	Fxa	EarlyAnanassa	1951	New York	NorthAmerica	D	1	3	1	A	1	2010.53	1893.08	858094	0	71231.8	477844	0	409241	154890	0	62109.2	22473.9	23323	44406.8	174315	0	4204.54	0	0	20508.9	0	2533.35	2941.6	0	4468.66	0	0	4848	4854.44	3079.64	2051.01	4768.98	909946	0	0
403	Empire	PI551569	Fxananassa	Fxa	EarlyAnanassa	1951	New York	NorthAmerica	D	1	3	1	B	1	3004.56	5173.67	1.43112e+06	0	103022	1.08032e+06	0	930256	329281	0	154680	65532.1	59101.9	0	378132	0	7243.54	0	0	0	38742.2	4353.48	6144.88	0	7441.92	0	0	8040.71	6386.7	3190.82	5060.35	8323.4	1.50924e+06	0	0
404	Empire	PI551569	Fxananassa	Fxa	EarlyAnanassa	1951	New York	NorthAmerica	D	1	3	1	C	1	779.355	1264.29	578629	0	35287.1	908588	0	886223	0	0	116827	57943.5	48931.3	31499.4	201846	0	1129.74	0	0	0	27961.4	2586.12	6768.81	0	3021.16	0	0	6979.98	6425.56	2832.79	8638.36	11974	1.00512e+06	0	0
405	Empire	PI551569	Fxananassa	Fxa	EarlyAnanassa	1951	New York	NorthAmerica	D	1	4	1	A	1	300.989	124.201	93755.4	0	5105.43	54909.7	0	47823.3	14712	0	5283.68	1496.34	2410.1	0	32981.6	0	423.172	0	0	0	1201.28	273.002	467.916	0	448.772	0	314.651	0	433.958	468.641	592.072	825.056	95289.3	0	0
406	Empire	PI551569	Fxananassa	Fxa	EarlyAnanassa	1951	New York	NorthAmerica	D	1	4	1	B	1	469.642	0	74990.6	0	4167.89	19496.3	0	15323.2	0	0	1022.99	389.954	431.355	0	52843.7	0	317.309	0	0	0	1432.69	0	0	727.5	0	0	578.459	0	1061.41	1617.34	0	1163.38	36318.5	0	0
407	Empire	PI551569	Fxananassa	Fxa	EarlyAnanassa	1951	New York	NorthAmerica	D	1	4	1	C	1	541.116	0	249252	0	12827.6	122990	0	102754	55286.4	0	12159.5	4071.75	9159.35	19522.2	71690.5	0	1363.58	0	0	0	3947.85	815.955	0	1167.06	1588.09	0	0	702.659	875.81	1141.58	1295.44	2914.44	271741	0	0
408	Empire	PI551569	Fxananassa	Fxa	EarlyAnanassa	1951	New York	NorthAmerica	D	1	5	1	A	1	95.8244	2106.78	55786.9	0	9990.85	203033	0	0	0	0	39384.9	22390.2	8564.29	0	28195.8	0	80.5696	0	0	0	5387.41	0	909.85	0	481.503	0	0	1374.25	477.464	161.67	559.387	537.828	79233.5	0	0
409	Empire	PI551569	Fxananassa	Fxa	EarlyAnanassa	1951	New York	NorthAmerica	D	1	5	1	B	1	75.0485	831.609	16577	0	4075.05	96260	0	0	0	0	26448.9	10647	4028.89	0	15232.7	0	0	33.4277	0	11323.6	0	0	633.914	0	212.196	0	0	3492.84	747.695	338.563	881.584	886.039	53781.1	0	0
410	Empire	PI551569	Fxananassa	Fxa	EarlyAnanassa	1951	New York	NorthAmerica	D	1	6	1	A	1	371.594	319.58	187484	0	14026.7	150709	0	120807	70309.4	0	25250	14971.7	11463.8	0	65934.3	0	343.288	0	0	13444	0	885.602	0	1050.25	2793.01	0	0	1569.32	646.356	722.275	1385.65	1054.31	251796	0	0
411	Empire	PI551569	Fxananassa	Fxa	EarlyAnanassa	1951	New York	NorthAmerica	D	1	6	1	B	1	378.189	566.337	144504	0	13348.7	152819	0	133267	64663.4	0	32946.7	13975.7	10395.9	0	53501.7	0	700.634	0	0	7748.82	0	576.71	969.166	0	2009.2	0	0	1476.14	377.697	473.152	1374.46	1126.94	189988	0	0
412	Empire	PI551569	Fxananassa	Fxa	EarlyAnanassa	1951	New York	NorthAmerica	D	1	6	1	C	1	177.544	0	99247.7	0	1592.22	38129.7	0	32831.1	0	0	4859.2	2700.88	4335.68	0	30037.9	0	231.33	0	0	4283.12	0	453.292	0	402.233	1285.96	0	0	525.332	275.475	421.843	1422.75	1083.05	129130	0	0
413	Empire	PI551569	Fxananassa	Fxa	EarlyAnanassa	1951	New York	NorthAmerica	D	2	1	1	A	1	2120.21	854.422	334555	0	17320.9	238679	0	203952	72565.8	0	23323.1	16285.8	8360.97	0	189350	0	2668.56	0	0	5065.24	3357.17	3535.55	0	0	1691.43	0	1744.51	197.925	3737.47	0	0	6483.61	388962	0	0
414	Empire	PI551569	Fxananassa	Fxa	EarlyAnanassa	1951	New York	NorthAmerica	D	2	1	1	B	1	2056.77	714.525	288734	0	17227.9	214433	0	183948	75033.6	0	25145.5	15843.9	8740.73	0	127481	0	830.453	0	0	4241.43	1969.96	574.951	785.931	0	601.553	0	755.258	152.102	1215.2	0	0	2984.54	326430	0	0
415	Empire	PI551569	Fxananassa	Fxa	EarlyAnanassa	1951	New York	NorthAmerica	D	2	1	1	C	1	1234.5	358.506	108969	0	1592.31	147544	0	142822	0	0	11104.9	7458.81	1761.4	0	124895	0	916.247	0	0	1278.81	1597.73	1788.68	0	0	144.344	0	1054.97	0	2075.87	0	0	5128.69	107414	0	0
416	Empire	PI551569	Fxananassa	Fxa	EarlyAnanassa	1951	New York	NorthAmerica	D	2	2	1	A	1	1733.95	0	420362	0	19505.2	213304	0	183085	129496	0	20820.8	19432.4	10969	0	215771	0	696.979	0	0	4565.48	3846.35	2327.39	0	2192.18	2325.86	0	2550.07	156.513	4908.29	0	0	7939.7	381343	0	0
417	Empire	PI551569	Fxananassa	Fxa	EarlyAnanassa	1951	New York	NorthAmerica	D	2	2	1	B	1	2983.04	0	399329	0	4293.35	144031	0	129290	60271.4	0	12851.3	19529.5	13738.5	0	255255	0	1701.25	0	0	4407.46	5045.28	2843.07	0	1586.3	1740.01	0	2985.73	0	4521.47	0	0	11023.9	438562	0	0
418	Empire	PI551569	Fxananassa	Fxa	EarlyAnanassa	1951	New York	NorthAmerica	D	2	2	1	C	1	5952.38	0	779560	0	41494.6	168685	0	93278.6	78515.9	0	14552.4	7784.59	4782.12	0	496659	0	6636.71	0	0	6109.78	6700.9	6399.78	0	3518.32	4598.62	0	4349.62	0	10604	0	0	12466.6	657660	0	0
419	Empire	PI551569	Fxananassa	Fxa	EarlyAnanassa	1951	New York	NorthAmerica	D	2	3	1	A	1	1295.29	1210.16	442812	0	41459.3	445776	0	391004	273377	0	82177.6	58073.1	24029.8	0	187785	0	3556.29	0	0	22033.7	0	2752.26	2185.18	0	3345.41	0	0	2365.61	3832.07	0	0	4929.25	431969	0	0
420	Empire	PI551569	Fxananassa	Fxa	EarlyAnanassa	1951	New York	NorthAmerica	D	2	3	1	B	1	827.319	1447.11	359783	0	40398.7	305237	0	259507	199431	0	53421.2	30368.4	12401.2	0	142590	0	1904.23	0	0	10460.8	2668.18	2086.14	1467.28	0	3621.48	0	0	1563.71	2484.52	0	0	2697.36	480887	0	0
421	Empire	PI551569	Fxananassa	Fxa	EarlyAnanassa	1951	New York	NorthAmerica	D	2	3	1	C	1	537.107	243.827	169148	0	8574.51	169179	0	156290	90598.4	0	23260.1	19156.4	8500.35	0	57857	0	753.543	0	0	2819.66	1060.83	667.604	921.653	0	391.597	0	487.658	72.6744	3457.08	0	0	2335.32	128303	0	0
422	Wiltguard	52C016P007	Fxananassa	Fxa	EarlyAnanassa	1952	UC	UC	D	1	1	1	A	1	2915.42	4356.95	497579	11966.4	26865.1	816172	0	759764	0	0	126181	66259.1	37682.7	0	921149	0	0	0	0	0	88551.3	9919.28	0	20114	6393.73	0	0	9664.02	10191.3	11110.3	7584.75	38222.7	581262	0	0
423	Wiltguard	52C016P007	Fxananassa	Fxa	EarlyAnanassa	1952	UC	UC	D	1	2	1	A	1	529.067	8044	371738	0	20076.3	811756	0	791998	185290	0	86693	27831.7	6856.34	0	256576	0	584.135	0	0	0	34774.4	2626.81	6919.5	0	4405.68	0	0	7278.71	7542.9	2311.92	4120.09	10201	542429	0	0
424	Wiltguard	52C016P007	Fxananassa	Fxa	EarlyAnanassa	1952	UC	UC	D	1	3	1	A	1	249.094	771.328	75922.7	491.658	838.397	194799	0	192619	48320.7	0	15414.8	7299.78	2880.98	0	90859.5	0	0	0	0	0	9801.7	1347.39	0	2073.79	810.305	0	0	1927.87	860.384	1279.74	4288.38	4992.33	0	0	0
425	Wiltguard	52C016P007	Fxananassa	Fxa	EarlyAnanassa	1952	UC	UC	D	1	3	1	B	1	82.3699	538.194	25644.8	544.643	789.603	135503	0	134922	28682.5	0	5947.83	3426.95	535.478	0	37034.8	0	0	0	0	0	3696.96	357.181	0	979.664	0	0	0	1433.22	268.123	292.806	3361.93	2150.76	0	0	0
426	Wiltguard	52C016P007	Fxananassa	Fxa	EarlyAnanassa	1952	UC	UC	D	1	3	1	C	1	107.921	780.709	43230.4	2739.34	0	255482	0	0	0	0	22708.9	13053	4176.94	0	37922.5	0	0	0	0	0	6887.8	247.256	1379.91	0	176.224	0	0	2763.36	337.617	268.533	13659.4	0	50810.4	0	0
427	Wiltguard	52C016P007	Fxananassa	Fxa	EarlyAnanassa	1952	UC	UC	D	1	5	1	A	1	23.5765	438.959	38370.9	0	5217.22	51230.4	0	46399.7	0	0	17084.4	5121.86	0	0	33952.8	0	15.666	0	0	8340.97	0	0	0	1528.17	1257.74	0	0	5635.03	491.272	503.906	0	437.974	52890.1	0	0
428	Wiltguard	52C016P007	Fxananassa	Fxa	EarlyAnanassa	1952	UC	UC	D	1	5	1	B	1	108.989	224.115	33731.1	0	1112.47	31139.4	0	29205.4	0	0	4404.26	2093.47	864.104	0	22249.7	0	79.5742	0	0	5920.46	0	326.472	0	912.435	914.9	0	0	990.136	477.632	324.716	794.462	825.488	71664.9	0	0
429	Wiltguard	52C016P007	Fxananassa	Fxa	EarlyAnanassa	1952	UC	UC	D	1	5	1	C	1	23.8349	478.433	64007.2	0	5294.64	76561.7	0	70845.8	0	0	13532.9	6003.16	860.612	0	51019.3	0	246.423	0	0	12865.2	0	0	0	1983.84	1166.75	0	0	4901.18	608.787	427.801	167.433	852.853	104556	0	0
430	Wiltguard	52C016P007	Fxananassa	Fxa	EarlyAnanassa	1952	UC	UC	D	2	1	1	A	1	1696.98	1268.56	260470	68240.1	0	300493	0	611677	341500	0	30494.4	55320.6	24826.3	0	231320	0	0	0	0	24445	0	7676.69	0	2972.12	0	0	1022.76	915.109	2254.27	28848.1	0	0	77498.6	0	0
431	Wiltguard	52C016P007	Fxananassa	Fxa	EarlyAnanassa	1952	UC	UC	D	2	1	1	B	1	271.659	3348.59	70583.8	27205.8	0	1.04352e+06	0	1.0324e+06	0	0	89269.8	89269.8	0	0	240847	0	0	0	0	11626.7	0	0	1335.91	0	0	0	0	1690.07	250.826	12864.2	0	0	68471	0	0
432	Wiltguard	52C016P007	Fxananassa	Fxa	EarlyAnanassa	1952	UC	UC	D	2	1	1	C	1	514.658	750.569	168566	35276.8	0	271747	0	254024	321577	0	51499.8	51499.8	0	0	177701	0	0	0	0	17357.9	0	2110.89	0	0	0	0	432.228	538.508	775.966	10770.7	0	0	52725.2	0	0
433	Wiltguard	52C016P007	Fxananassa	Fxa	EarlyAnanassa	1952	UC	UC	D	2	2	1	A	1	0	1170.27	370002	68397	0	394351	0	359400	394600	0	266108	102269	40449.5	0	320388	0	0	0	0	31986.6	0	2123.47	2275.24	215.904	173.884	0	373.787	682.058	1361.3	0	15738.1	0	135976	0	0
434	Wiltguard	52C016P007	Fxananassa	Fxa	EarlyAnanassa	1952	UC	UC	D	2	2	1	B	1	3057.87	0	35570.2	976.152	0	42712.3	0	39597	11451.1	0	1520.77	1873.17	352.398	0	98223.7	0	0	0	0	5038.63	1127.3	853.473	0	2353.51	0	0	1428.45	0	2118.11	904.85	925.597	0	10356	0	0
435	Wiltguard	52C016P007	Fxananassa	Fxa	EarlyAnanassa	1952	UC	UC	D	2	2	1	C	1	2565.4	0	96230.1	36445	0	210312	0	189498	206104	0	20295.2	35763.8	15468.6	0	141015	0	0	0	0	17242.9	4106.8	0	0	3346.99	0	0	768.78	314.828	2102.88	8890.21	0	0	53828.2	0	0
436	Direktor_Paul_Wallbaum	PI551436	Fxananassa	Fxa	EarlyAnanassa	1953	Germany	Europe	D	1	3	1	A	1	1852.13	5346.03	396103	22105.3	55316.3	1.96422e+06	0	1.93209e+06	0	0	264113	178302	70559	0	494647	0	0	1519.49	0	0	62219.6	0	9221.57	0	2310.04	0	0	11020.4	26017.4	0	22951.4	14922.8	1.34751e+06	0	0
437	Direktor_Paul_Wallbaum	PI551436	Fxananassa	Fxa	EarlyAnanassa	1953	Germany	Europe	D	1	3	1	B	1	5369.46	2179.24	264481	0	31138.2	508633	0	477696	0	0	52056	34851.7	14757.1	0	595202	0	0	0	0	26873.7	0	1186.37	0	8320.08	3179.17	0	14462.1	0	17962.7	0	0	14273.6	758382	0	0
438	Direktor_Paul_Wallbaum	PI551436	Fxananassa	Fxa	EarlyAnanassa	1953	Germany	Europe	D	1	3	1	C	1	4722.03	6252.31	294324	29207.5	0	687696	0	660393	0	0	105954	76532.5	24210.4	0	861363	0	1135.37	2503.21	0	50282.9	0	3280.78	0	13040.4	6501.9	0	0	16917.9	45163.9	0	6039.75	28454	1.13842e+06	0	0
439	Direktor_Paul_Wallbaum	PI551436	Fxananassa	Fxa	EarlyAnanassa	1953	Germany	Europe	D	1	4	1	A	1	255.652	0	11110.6	0	1538.22	6228.76	0	3959.2	0	0	616.155	356.799	112.788	0	57591.2	0	105.362	0	0	278.65	531.308	133.606	0	755.018	321.512	0	832.626	0	408.653	385.031	0	1222.17	27453.2	0	0
440	Direktor_Paul_Wallbaum	PI551436	Fxananassa	Fxa	EarlyAnanassa	1953	Germany	Europe	D	1	4	1	B	1	168.397	101.275	3076.99	0	0	11297.8	0	10322.8	0	0	2512.71	1909.22	0	0	25490.4	0	0	129.52	0	1584.57	0	126.515	0	368.692	0	0	0	801.311	209.462	149.172	0	630.483	9718.1	0	0
441	Direktor_Paul_Wallbaum	PI551436	Fxananassa	Fxa	EarlyAnanassa	1953	Germany	Europe	D	1	4	1	C	1	703.528	0	13186.9	789.711	0	22746.7	0	22002.2	0	0	1953.95	1318.67	951.136	0	45474.1	0	0	0	0	0	1173.22	235.148	0	527.232	173.678	0	702.032	0	404.597	418.653	1345.63	1761.47	54278.8	0	0
442	Direktor_Paul_Wallbaum	PI551436	Fxananassa	Fxa	EarlyAnanassa	1953	Germany	Europe	D	1	5	1	A	1	919.131	556.174	52435.5	0	8141.38	98904.9	0	91957.9	0	0	18301	12499.9	0	0	96560.1	0	319.44	0	0	7640.81	0	442.573	0	672.178	603.539	0	0	3444.38	806.404	644.892	0	2372.05	173713	0	0
443	Direktor_Paul_Wallbaum	PI551436	Fxananassa	Fxa	EarlyAnanassa	1953	Germany	Europe	D	1	5	1	B	1	938.992	0	19141	0	1988.56	22223	0	20342.4	0	0	2238.01	1550.75	800.73	0	35659.5	0	0	0	0	1575.33	0	130.305	0	305.506	193.878	0	0	502.878	86.0773	0	0	525.926	57733.1	0	0
444	Direktor_Paul_Wallbaum	PI551436	Fxananassa	Fxa	EarlyAnanassa	1953	Germany	Europe	D	1	5	1	C	1	334.731	236.121	13876.8	384.419	3559.66	55409.8	0	54263.2	0	0	8466.28	5305.26	1221.8	0	28180.8	0	0	0	0	5837.66	0	221.768	0	602.583	0	0	0	1684.7	363.302	247.615	649.67	1079.43	74906.8	0	0
445	Direktor_Paul_Wallbaum	PI551436	Fxananassa	Fxa	EarlyAnanassa	1953	Germany	Europe	D	1	6	1	A	1	1423.57	0	16790.8	0	1731.21	25642.5	0	22622.7	0	0	4453.82	3519.23	1863.1	0	104669	0	1099.91	0	0	5353.13	0	396.504	0	1349.25	364.773	0	0	1430.07	1239.07	670.659	0	2146.9	56731.9	0	0
446	Direktor_Paul_Wallbaum	PI551436	Fxananassa	Fxa	EarlyAnanassa	1953	Germany	Europe	D	1	6	1	B	1	212.219	112.223	3831.75	0	2566.12	19335.1	0	18647.4	0	0	5167.66	3500.49	0	0	31451	0	0	0	0	4153.23	0	0	0	507.299	110.262	0	0	1207.51	722.929	0	0	317.535	21149.3	0	0
447	Direktor_Paul_Wallbaum	PI551436	Fxananassa	Fxa	EarlyAnanassa	1953	Germany	Europe	D	1	6	1	C	1	550.017	501.171	15658.8	0	2460.8	106897	0	105408	0	0	27425.9	17110.4	0	0	43121.7	0	115.186	104.176	0	8500.39	0	250.828	746.484	0	124.186	0	0	1427.34	660.977	0	181.727	670.038	86222	0	0
448	Direktor_Paul_Wallbaum	PI551436	Fxananassa	Fxa	EarlyAnanassa	1953	Germany	Europe	D	2	3	1	A	1	299.227	162.009	47079.3	0	1375.52	27454.6	0	24842.5	6512.64	0	5455.06	2542.84	0	0	58123.3	0	0	0	0	4234.98	0	244.845	0	0	425.889	0	276.769	0	545.685	0	0	300.36	118282	0	0
449	Direktor_Paul_Wallbaum	PI551436	Fxananassa	Fxa	EarlyAnanassa	1953	Germany	Europe	D	2	4	1	A	1	648.922	0	1094.53	0	0	1396.15	0	749.384	0	0	363.193	0	0	0	28334.9	0	0	0	0	173.519	57.9519	0	0	221.377	0	0	473.761	0	0	0	263.223	0	374.711	0	0
450	Direktor_Paul_Wallbaum	PI551436	Fxananassa	Fxa	EarlyAnanassa	1953	Germany	Europe	D	2	4	1	B	1	0	0	87563.9	3225.95	8572.2	113282	0	108581	0	0	16895.5	7344.2	467.471	0	55863.4	0	0	0	0	3570.35	0	0	302.108	0	259.558	0	760.49	0	155.794	0	1048.51	885.49	239172	0	0
451	Direktor_Paul_Wallbaum	PI551436	Fxananassa	Fxa	EarlyAnanassa	1953	Germany	Europe	D	2	4	1	C	1	353.694	0	832.244	0	184.538	612.087	0	427.891	0	0	304.918	0	0	0	18585.9	0	0	0	0	110.49	156.735	0	0	84.8142	0	0	484.43	0	143.1	0	0	321.647	1856.8	0	0
452	Senga_Sengana	PI264680	Fxananassa	Fxa	EarlyAnanassa	1954	Germany	Europe	D	1	3	1	A	1	0	929.011	51115.3	862.483	720.706	177914	0	0	45465.4	0	37656.5	25232.2	9334.59	3016.8	11902.1	0	0	0	0	0	4838.65	0	4273.7	0	68.1115	0	0	487.51	364.961	0	18604.8	0	85733.2	0	0
453	Senga_Sengana	PI264680	Fxananassa	Fxa	EarlyAnanassa	1954	Germany	Europe	D	1	3	1	B	1	21.7086	272.841	15454.6	206.093	149.866	83906.4	0	0	0	0	16811.4	12435.3	3254.76	1283.66	5633.97	0	0	0	0	0	1375.33	0	1593.96	0	0	0	0	195.25	128.444	0	3970.7	0	28573	0	0
454	Senga_Sengana	PI264680	Fxananassa	Fxa	EarlyAnanassa	1954	Germany	Europe	D	1	3	1	C	1	26.3461	149.893	38376.2	602.338	0	87645.9	0	0	22289.9	0	14605.5	9773.82	4347.95	1539.6	8046.38	0	0	0	0	0	2134.07	28.5367	930.24	0	70.3147	0	0	267.39	498.136	0	8839.62	0	58869.2	0	0
455	Senga_Sengana	PI264680	Fxananassa	Fxa	EarlyAnanassa	1954	Germany	Europe	D	1	5	1	A	1	235.594	0	113419	6871.8	0	112171	0	104282	28088.1	0	6334.54	5463.88	3482.82	5996.7	35741.3	0	0	0	0	0	4085.81	296.841	1142.16	0	826.693	0	0	406.631	643.915	370.171	24738.8	0	157144	0	0
456	Senga_Sengana	PI264680	Fxananassa	Fxa	EarlyAnanassa	1954	Germany	Europe	D	1	5	1	B	1	306.49	0	86666.2	0	2331.53	49994	0	36294.2	13950.2	0	4810.75	2681.1	0	0	56941.9	2802.66	0	0	0	75.1151	2296.89	222.351	0	606.562	555.489	0	0	559.909	140.016	242.113	1160.88	1668.92	142699	0	0
457	Senga_Sengana	PI264680	Fxananassa	Fxa	EarlyAnanassa	1954	Germany	Europe	D	1	5	1	C	1	125.462	111.691	128185	9034.92	0	238513	0	0	65990.1	0	20292.5	19227.9	6309.15	4747.68	22251.5	0	0	0	0	0	9085.86	0	4116.05	0	468.63	0	0	911.276	883.562	0	36317.8	0	171169	0	0
458	Senga_Sengana	PI264680	Fxananassa	Fxa	EarlyAnanassa	1954	Germany	Europe	D	2	2	1	A	1	727.37	0	174895	0	0	61707.2	0	37231	26241.4	0	3338.2	4358.37	1020.17	0	87102.9	0	0	0	0	2001.98	1876.89	0	0	489.759	697.358	0	931.082	0	3599.66	0	6770.91	0	145711	0	0
459	Senga_Sengana	PI264680	Fxananassa	Fxa	EarlyAnanassa	1954	Germany	Europe	D	2	2	1	B	1	1789.72	0	333845	27939.3	0	602438	0	558807	0	0	55087.8	99773.6	44685.8	23007.4	77215.9	0	0	0	0	15134.9	7202.57	4015.44	0	0	2768.65	0	973.804	1457.56	5823.4	0	36381.7	0	381537	0	0
460	Senga_Sengana	PI264680	Fxananassa	Fxa	EarlyAnanassa	1954	Germany	Europe	D	2	2	1	C	1	832.396	0	127743	17507.7	0	381528	0	351211	0	0	47384.1	74483.8	27099.7	0	71496.9	0	0	0	0	14211.6	0	0	2050.5	0	1508.48	0	0	663.187	2072.28	0	23432.7	0	230616	0	0
461	Senga_Sengana	PI264680	Fxananassa	Fxa	EarlyAnanassa	1954	Germany	Europe	D	2	3	1	A	1	2787.58	0	490416	41696.3	0	361186	0	302434	336622	0	30496.5	44038.9	13542.4	20526.3	104662	0	0	0	0	6731.7	6161.17	0	6572.49	0	908.518	0	434.368	0	0	0	26981.1	0	496423	0	0
462	Senga_Sengana	PI264680	Fxananassa	Fxa	EarlyAnanassa	1954	Germany	Europe	D	2	3	1	B	1	337.704	375.468	380772	34078.1	0	456101	0	414322	389114	0	90028.2	90028.2	0	0	79220.1	0	0	0	0	20282.2	0	0	2936.93	0	257.556	0	0	1576.2	7032.06	0	23474.1	0	329418	0	57730.7
463	Senga_Sengana	PI264680	Fxananassa	Fxa	EarlyAnanassa	1954	Germany	Europe	D	2	3	1	C	1	1122.2	87629	238027	4018.07	9901.79	1.76044e+06	0	0	0	0	820831	416900	0	0	186020	0	6434.88	0	0	44286.3	23820.8	0	38340.9	0	0	0	0	14355.5	5100.92	0	21342.1	0	516591	0	0
464	EarliMiss	PI551862	Fxananassa	Fxa	LateAnanassa	1975	Mississippi	NorthAmerica	D	1	1	1	A	1	3300.58	0	2787.37	0	6034.9	7760.32	0	0	0	0	361.501	0	0	0	232523	0	0	2521.33	0	2960.83	5532.37	567.809	0	11433.5	13408	0	5064.54	0	0	1525.27	0	8423.82	0	0	0
465	EarliMiss	PI551862	Fxananassa	Fxa	LateAnanassa	1975	Mississippi	NorthAmerica	D	1	2	1	A	1	2243.33	0	27411.3	0	0	35694.7	0	25261.4	0	18073.7	908.248	908.248	4390.28	0	402995	0	0	0	0	36254	0	0	0	2440.88	0	0	5564.77	0	25012.8	0	24333.5	23271.6	107064	6413.41	0
466	EarliMiss	PI551862	Fxananassa	Fxa	LateAnanassa	1975	Mississippi	NorthAmerica	D	1	2	1	B	1	8362.81	0	9874.46	0	0	20512.5	0	5594.22	0	0	1448.77	0	0	0	773255	0	0	0	0	57609.6	0	4407.44	0	20145.4	0	0	16653.9	0	7893.46	4760.6	0	38133.2	16337.3	4920.38	0
467	EarliMiss	PI551862	Fxananassa	Fxa	LateAnanassa	1975	Mississippi	NorthAmerica	D	1	3	1	A	1	435.111	0	4261.59	0	0	17508.3	0	14710.6	0	2710.68	1510.26	1159.41	2827.96	0	64778.6	0	0	0	0	4334.84	0	289.449	0	825.249	0	0	253.155	0	914.777	616.947	2199.2	3571.35	9701.14	0	0
468	EarliMiss	PI551862	Fxananassa	Fxa	LateAnanassa	1975	Mississippi	NorthAmerica	D	1	3	1	B	1	467.338	0	6245.44	0	0	10487.3	0	6327.08	0	3234.82	1177.69	484.953	2475.03	0	68112.1	0	0	0	0	3721.61	0	261.74	0	1151.54	0	0	460.227	0	851.396	661.241	2728.34	3272.27	8072.66	0	0
469	EarliMiss	PI551862	Fxananassa	Fxa	LateAnanassa	1975	Mississippi	NorthAmerica	D	1	3	1	C	1	460.027	0	9891.06	0	4954.72	37115.5	0	32543.6	0	2807.16	4478.13	2087.58	6267.23	0	103211	0	0	0	0	10494.6	0	626.803	0	1188.51	0	0	573.169	0	3422.73	0	12095.8	6620.17	53709.7	0	0
470	EarliMiss	PI551862	Fxananassa	Fxa	LateAnanassa	1975	Mississippi	NorthAmerica	D	1	5	1	A	1	117.768	0	3605.61	0	0	4649.7	0	2655.57	0	1626.38	363.468	195.8	402.439	0	30300.9	0	0	0	0	2419.86	0	0	0	615.843	0	0	292.318	0	264.745	186.94	967.637	1068.56	9373.05	0	0
471	EarliMiss	PI551862	Fxananassa	Fxa	LateAnanassa	1975	Mississippi	NorthAmerica	D	1	5	1	B	1	308.441	0	987.889	0	0	4126.39	0	2918.57	0	483.859	309.295	309.295	368.741	0	29298	0	0	0	0	1618.34	1184.19	0	0	1700.81	0	0	499.771	0	811.867	407.078	412.272	1166.29	1959	0	0
472	EarliMiss	PI551862	Fxananassa	Fxa	LateAnanassa	1975	Mississippi	NorthAmerica	D	1	5	1	C	1	470.989	0	5643.74	0	0	4872.3	0	3050.28	0	2124.58	606.537	467.097	761.447	0	105405	0	0	0	0	5893.23	0	360.169	0	1559.98	0	0	602.202	0	783.074	441.953	1332.35	3194.68	17993.4	0	0
473	EarliMiss	PI551862	Fxananassa	Fxa	LateAnanassa	1975	Mississippi	NorthAmerica	D	1	6	1	A	1	518.877	0	5683.73	0	2370.77	14987.4	0	12507	0	4075.62	1698.75	1028	2750.61	0	48827.3	0	0	0	0	8897.71	0	0	0	753.339	0	0	549.306	0	1620.61	0	2859.17	2367.88	18812.8	0	0
474	EarliMiss	PI551862	Fxananassa	Fxa	LateAnanassa	1975	Mississippi	NorthAmerica	D	1	6	1	B	1	428.019	0	3516.68	0	0	9837.2	0	8383.52	0	2711.85	1037.68	763.709	1252.32	0	62088.2	0	0	0	0	9163.15	0	0	0	800.072	0	0	641.02	0	789.723	471.733	1833.52	2707.28	12276.9	0	0
475	EarliMiss	PI551862	Fxananassa	Fxa	LateAnanassa	1975	Mississippi	NorthAmerica	D	1	6	1	C	1	306.759	0	1874.07	591.527	0	2705.6	0	2287.22	0	408.619	387.68	181.262	579.414	0	21839.6	0	0	0	0	2998.08	0	153.542	0	258.771	0	0	318.044	0	263.114	184.241	2964.1	0	6879.78	0	0
476	EarliMiss	PI551862	Fxananassa	Fxa	LateAnanassa	1975	Mississippi	NorthAmerica	D	2	1	1	A	1	2178.83	0	10613.7	5364.28	0	26414.7	0	21570.7	0	4651.54	2915.66	13293.6	12522.4	0	226060	0	0	0	0	21385	0	2136.88	0	1576.05	0	0	1753.26	0	4712.84	0	38474	0	82595.4	0	0
477	EarliMiss	PI551862	Fxananassa	Fxa	LateAnanassa	1975	Mississippi	NorthAmerica	D	2	1	1	B	1	3075.53	0	19371	4344.73	0	45152.7	0	42332.4	0	4781.88	3235.74	14259.8	12994.3	0	217588	0	0	0	0	38897.3	0	0	0	2254.44	0	0	1586.99	0	5024.59	0	36613.6	0	244983	0	0
478	EarliMiss	PI551862	Fxananassa	Fxa	LateAnanassa	1975	Mississippi	NorthAmerica	D	2	1	1	C	1	1570.82	0	5474.01	3055.82	0	10899.3	0	8085.05	0	2013.27	783.032	4192.91	4192.91	0	162539	0	0	0	0	9785.23	0	513.169	0	830.703	296.87	0	1451.16	0	2764.23	0	7365.65	6478.15	0	0	0
479	EarliMiss	PI551862	Fxananassa	Fxa	LateAnanassa	1975	Mississippi	NorthAmerica	D	2	2	1	A	1	1752.01	0	8303.92	3605.03	0	15964.6	0	13323.3	0	2820.18	1869.47	5555.17	4627.86	0	149115	0	0	0	0	6355.35	5645.09	1440.02	0	1291.07	0	0	938.222	0	3186.41	0	21230.9	0	0	0	0
480	EarliMiss	PI551862	Fxananassa	Fxa	LateAnanassa	1975	Mississippi	NorthAmerica	D	2	2	1	B	1	5586.06	0	18777.1	9901.03	0	16660.7	0	7837.84	1267.81	9569.54	3348.11	10658.8	10184.1	0	500608	0	0	0	0	18900.3	11159	6648.55	0	4256.04	0	0	4078.93	0	12862.3	0	29157.1	30657.2	0	0	0
481	EarliMiss	PI551862	Fxananassa	Fxa	LateAnanassa	1975	Mississippi	NorthAmerica	D	2	2	1	C	1	1731.48	0	6326.11	3111.62	0	12922.4	0	9472.35	0	2843.58	596.869	4224.49	4074.05	0	136531	0	0	0	0	10137.2	0	682.91	0	1238.81	0	0	1223.65	0	1668.02	0	5144.26	5129.3	0	0	0
482	EarliMiss	PI551862	Fxananassa	Fxa	LateAnanassa	1975	Mississippi	NorthAmerica	D	2	3	1	A	1	2034.22	0	9374.47	0	3397.55	77977	0	76326.7	0	3929.28	3153.99	9871.58	7457.44	0	104406	0	0	0	0	6372.08	9799.13	0	1309.93	0	0	0	916.725	0	4121.75	0	13928.4	0	93520.3	0	0
483	EarliMiss	PI551862	Fxananassa	Fxa	LateAnanassa	1975	Mississippi	NorthAmerica	D	2	3	1	B	1	1605.53	0	3766.6	1678.3	0	9415.88	0	6663.74	0	684.364	1084.87	1437.28	560.145	0	86077.3	0	0	0	0	2474.2	1754.63	484.044	0	174.627	0	0	987.088	0	3631.95	0	0	5421.26	0	0	0
484	EarliMiss	PI551862	Fxananassa	Fxa	LateAnanassa	1975	Mississippi	NorthAmerica	D	2	3	1	C	1	1302.06	444.689	4102.25	3884.62	0	109752	0	107175	0	7899.24	12233.5	25071.5	13638.7	0	53282.4	0	0	0	0	15532	0	0	418.945	0	0	0	435.212	0	3490.06	0	2964.42	2389.64	0	0	0
485	EarliMiss	PI551862	Fxananassa	Fxa	LateAnanassa	1975	Mississippi	NorthAmerica	D	2	4	1	A	1	9120.81	0	8025.89	9415.45	0	16890.1	0	2748.43	2397.97	0	942.29	367.513	367.513	0	326804	0	0	0	0	2678.92	7213.91	1248.75	0	11367.5	1573.92	0	3718.69	0	1492.04	0	0	6712.71	0	0	0
486	EarliMiss	PI551862	Fxananassa	Fxa	LateAnanassa	1975	Mississippi	NorthAmerica	D	2	4	1	B	1	4525.55	0	25731.7	7463.47	0	65443.6	0	56819.9	0	5803.83	8550.69	13227.2	6532.82	0	284686	0	0	0	0	32066.2	0	0	0	2916.06	0	0	2445.35	0	5041.31	0	37157.3	0	0	0	0
487	EarliMiss	PI551862	Fxananassa	Fxa	LateAnanassa	1975	Mississippi	NorthAmerica	D	2	4	1	C	1	3331.76	0	6168.39	4814.46	0	49257.1	0	46652.4	0	0	2269.27	4609.17	2339.91	0	168612	0	0	0	0	10384.6	0	753.152	0	1225.19	0	0	967.59	0	5272.01	0	15978.7	0	16530.9	0	0
488	EarliMiss	PI551862	Fxananassa	Fxa	LateAnanassa	1975	Mississippi	NorthAmerica	D	2	5	1	A	1	1256.68	0	1351.74	423.584	0	2640.91	0	123.293	242.073	520.507	222.419	85.7091	85.7091	0	69199.1	0	0	0	0	1324.4	1162.82	423.662	0	794.33	194.505	0	778.116	0	670.128	0	0	1492.1	0	0	0
489	EarliMiss	PI551862	Fxananassa	Fxa	LateAnanassa	1975	Mississippi	NorthAmerica	D	2	5	1	B	1	1326.07	0	0	953.879	0	2863.16	0	661.916	440.832	0	861.838	380.144	0	0	60960.8	0	0	0	0	1799.27	1757.34	0	0	553.959	106.138	0	912.974	0	603.903	0	0	2344.68	0	0	0
490	EarliMiss	PI551862	Fxananassa	Fxa	LateAnanassa	1975	Mississippi	NorthAmerica	D	2	5	1	C	1	3637.36	0	15417.4	14042.6	0	53595.2	0	44751.7	0	11506	2689.05	5128.82	2716.99	0	247883	0	0	0	0	11164.6	0	0	0	1016.8	0	0	1797.53	0	5409.26	0	5149.85	6317.07	52043.4	0	0
491	K1_1953	PI616778	Fxananassa	Fxa	EarlyAnanassa	1953	Alaska	NorthAmerica	D	1	3	1	A	1	903.821	0	799.935	0	0	5089.29	0	3231.23	0	0	1398.99	642.575	622.553	0	164255	0	0	0	714.81	1821.06	1916.41	457.914	0	1474.85	0	0	2720.27	0	4245.85	0	0	4389.47	7538.66	0	0
492	K1_1953	PI616778	Fxananassa	Fxa	EarlyAnanassa	1953	Alaska	NorthAmerica	D	1	3	1	B	1	833.638	1190.75	147267	0	19849.4	243535	0	220833	0	0	41976.8	24758.2	0	0	155408	0	0	0	0	13388.2	0	0	0	1582.53	1217.88	0	4016.64	0	10352.1	0	6184.9	5224.71	655360	0	0
493	K1_1953	PI616778	Fxananassa	Fxa	EarlyAnanassa	1953	Alaska	NorthAmerica	D	1	4	1	A	1	27.9053	16.1642	1860.31	0	176.372	9862.53	0	9583.86	0	0	1278	743.89	484.68	0	7036.93	36.1917	0	0	0	0	203.571	6.42856	0	70.8549	0	0	106.482	0	248.543	0	393.406	290.044	9697.51	0	0
494	K1_1953	PI616778	Fxananassa	Fxa	EarlyAnanassa	1953	Alaska	NorthAmerica	D	1	4	1	B	1	130.279	0	918.14	0	314.051	2764.16	0	2315.52	0	0	503.656	184.463	79.5912	0	15781.8	0	0	0	40.8754	206.356	199.624	44.3452	0	229.367	0	0	321.125	0	337.573	155.906	0	483.539	2654.18	0	0
495	K1_1953	PI616778	Fxananassa	Fxa	EarlyAnanassa	1953	Alaska	NorthAmerica	D	1	4	1	C	1	70.6556	0	2108.25	0	329.354	4695.62	0	4177.57	0	0	824.65	395.668	163.156	0	16493.5	0	0	0	6.38124	239.269	167.376	62.126	0	150.001	55.8626	0	218.408	0	464.741	0	0	531.736	8936.55	0	0
496	K1_1953	PI616778	Fxananassa	Fxa	EarlyAnanassa	1953	Alaska	NorthAmerica	D	1	5	1	A	1	188.014	0	745.94	0	0	5888.28	0	5122.17	0	0	998.313	443.499	185.88	0	20674.8	0	0	0	0	338.597	315.532	65.7824	0	605.525	0	0	296.789	0	244.248	140.5	90.7896	663.252	5053.46	0	0
497	K1_1953	PI616778	Fxananassa	Fxa	EarlyAnanassa	1953	Alaska	NorthAmerica	D	1	5	1	B	1	158.918	0	850.722	0	633.408	4727.1	0	3894.26	0	0	1225.01	782.024	0	0	24169.9	0	0	0	89.6406	251.831	294.421	67.8324	0	787.425	0	0	329.449	0	167.885	147.298	0	693.516	3810.03	0	0
498	K1_1953	PI616778	Fxananassa	Fxa	EarlyAnanassa	1953	Alaska	NorthAmerica	D	1	5	1	C	1	377.386	0	733.771	0	546.114	5772.55	0	4520.59	0	0	1637.46	935.143	478.717	0	32405.2	808.394	0	0	0	894.236	617.531	112.654	0	1531.15	0	0	489.387	0	453.048	282.878	0	1019.85	1798.9	0	0
499	K1_1953	PI616778	Fxananassa	Fxa	EarlyAnanassa	1953	Alaska	NorthAmerica	D	2	2	1	A	1	1054.09	0	3517.17	0	343.839	5648.81	0	2903.1	0	0	991.01	638.893	0	0	132902	0	0	0	479.272	1114.35	1021.06	656.946	0	2193.31	0	0	1389.01	0	1412.34	0	0	3020.84	15485.2	0	0
500	K1_1953	PI616778	Fxananassa	Fxa	EarlyAnanassa	1953	Alaska	NorthAmerica	D	2	2	1	B	1	1649.58	0	0	0	1073.49	3802.14	0	505.811	0	0	180.453	0	0	0	125655	0	0	0	476.35	0	864.88	615.222	0	1214.92	1133.84	0	2153.16	0	149.228	0	0	5314.99	0	0	0
501	K1_1953	PI616778	Fxananassa	Fxa	EarlyAnanassa	1953	Alaska	NorthAmerica	D	2	2	1	C	1	983.036	0	0	0	806.864	4000.72	0	1170.51	0	0	444.635	199.123	0	0	78575.9	0	0	0	488.969	851.504	1867.22	0	0	2838.37	0	0	1696.76	0	1794.11	0	3279.65	0	3800.97	0	0
502	K1_1953	PI616778	Fxananassa	Fxa	EarlyAnanassa	1953	Alaska	NorthAmerica	D	2	3	1	A	1	1124.25	0	1305.22	0	201.873	4300.91	0	2571.86	0	0	1707.86	1566.22	659.408	0	92606.2	0	0	0	856.175	4631.75	2223.87	881.884	0	741.935	263.314	0	1269.88	0	3059.85	0	0	1810.56	12450.4	0	0
503	K1_1953	PI616778	Fxananassa	Fxa	EarlyAnanassa	1953	Alaska	NorthAmerica	D	2	3	1	B	1	1279.48	491.474	42927.5	0	2208.76	265926	0	264160	0	0	14288.5	6036.74	930.46	0	62506.5	0	0	0	0	3255.16	1796.02	1525.26	0	0	781.023	0	1005.09	0	1172.66	0	39481.7	0	435235	0	0
504	K1_1953	PI616778	Fxananassa	Fxa	EarlyAnanassa	1953	Alaska	NorthAmerica	D	2	3	1	C	1	1856.76	2125.41	43975.2	0	7585.06	160247	0	152672	0	0	48056.4	15662.1	2676.39	0	74259.2	0	0	0	0	6828.69	3985.48	2266.12	0	0	1218.88	0	4545.62	0	8728.85	0	20535.8	0	238555	0	0
505	K1_1953	PI616778	Fxananassa	Fxa	EarlyAnanassa	1953	Alaska	NorthAmerica	D	2	4	1	A	1	3920.41	0	2586.3	0	479.582	6867.03	0	2738.18	0	0	1715.01	909.461	0	0	195445	0	0	0	669.283	3754.18	2951.61	1533.05	0	5384.79	0	0	1972.4	0	1636.07	0	0	3560.42	10395.2	0	0
506	K1_1953	PI616778	Fxananassa	Fxa	EarlyAnanassa	1953	Alaska	NorthAmerica	D	2	4	1	B	1	966.744	0	14303.6	0	3884.39	15247.9	0	10900.8	0	0	5355.15	2461.69	747.357	0	84042.5	0	717.628	0	134.988	9167.9	0	625.623	0	656.73	238.717	0	1201.54	0	4022.12	0	0	1414.79	127804	0	0
507	K1_1953	PI616778	Fxananassa	Fxa	EarlyAnanassa	1953	Alaska	NorthAmerica	D	2	4	1	C	1	2147.19	0	11146.2	0	1878.24	19695	0	15219.5	0	0	7298.82	3392.48	824.85	0	161326	0	0	0	776.115	7738.33	3806.23	1792.76	0	2067.72	1093.89	0	1825.02	0	3609.65	0	0	4146.79	99825.9	0	0
508	K1_1953	PI616778	Fxananassa	Fxa	EarlyAnanassa	1953	Alaska	NorthAmerica	D	2	5	1	A	1	1043.56	0	10869.3	0	968.545	9119.87	0	6991.79	0	0	2263.52	984.274	153.931	0	72831.1	0	1018.99	0	173.296	1567.9	1028.94	573.256	0	981.039	42.9494	0	1023.41	0	980.757	0	0	2114.82	51401.1	0	0
509	K1_1953	PI616778	Fxananassa	Fxa	EarlyAnanassa	1953	Alaska	NorthAmerica	D	2	5	1	B	1	822.342	0	1826.27	0	246.391	1882.73	0	713.832	243.954	0	412.007	0	0	0	56725.5	0	0	0	254.206	891.376	621.359	664.526	0	685.359	0	0	696.091	0	1498.84	0	0	1938.98	6634.87	0	0
510	K1_1953	PI616778	Fxananassa	Fxa	EarlyAnanassa	1953	Alaska	NorthAmerica	D	2	5	1	C	1	396.233	0	10870.5	0	1242.27	11163.3	0	9454.02	0	0	1399.37	642.055	111.438	0	41874	0	803.576	0	0	714.042	384.482	238.587	0	347.231	102.028	0	829.578	0	507.633	0	0	1638.98	52036.9	0	0
511	Headliner	PI551652	Fxananassa	Fxa	LateAnanassa	1957	Louisiana	NorthAmerica	D	1	4	1	A	1	0	259.165	28098.4	0	1749.43	48213.3	0	43935	0	1905.58	8577.03	5696.51	0	0	6376.55	0	0	0	0	3278.81	0	0	400.834	0	354.501	0	0	174.3	323.395	0	1281.65	0	114992	0	0
512	Headliner	PI551652	Fxananassa	Fxa	LateAnanassa	1957	Louisiana	NorthAmerica	D	1	4	1	B	1	0	5663.8	12653.4	0	2797.22	93166.4	0	90979.5	0	0	16381.3	7436.44	3487.96	0	9335.8	0	0	0	0	39.6622	4549.67	0	1189.39	0	294.269	0	0	408.281	359.807	0	3144.42	0	78259.6	0	0
513	Headliner	PI551652	Fxananassa	Fxa	LateAnanassa	1957	Louisiana	NorthAmerica	D	1	4	1	C	1	0	7766.91	11558.5	0	2570.35	107058	0	105880	0	0	43314	14022.7	4177.63	0	7102.91	0	0	0	0	7742.63	0	0	1044.51	0	103.539	0	0	994.32	294.895	0	2265.89	0	79461.9	0	0
514	Headliner	PI551652	Fxananassa	Fxa	LateAnanassa	1957	Louisiana	NorthAmerica	D	1	5	1	A	1	0	142.794	4473.01	0	470.944	19711.6	0	18161	0	0	9080.38	6928.9	0	0	10529.6	0	0	0	0	3205.94	0	0	0	226.373	94.8714	0	0	205.017	955.453	0	191.785	164.505	34181.9	0	0
515	Headliner	PI551652	Fxananassa	Fxa	LateAnanassa	1957	Louisiana	NorthAmerica	D	1	5	1	B	1	60.5205	465.156	16408.4	0	2323.89	42079	0	33631.5	0	0	19646.6	13862.6	0	0	36678.5	343.006	0	0	0	8609.42	0	0	0	458.116	350.369	0	0	333.281	593.99	0	171.633	339.221	96571.8	0	0
516	Headliner	PI551652	Fxananassa	Fxa	LateAnanassa	1957	Louisiana	NorthAmerica	D	1	5	1	C	1	25.8419	170.841	6253.75	0	621.639	15672.3	0	12965.5	0	0	8123.4	6259.39	0	0	16510.5	0	0	0	0	2492.67	0	0	0	194.665	116.604	0	125.566	81.0338	188.433	0	28.1305	120.83	40414.7	0	0
517	Headliner	PI551652	Fxananassa	Fxa	LateAnanassa	1957	Louisiana	NorthAmerica	D	1	6	1	A	1	17.7944	65.2687	12623.4	0	1436.06	14250.7	0	10658.3	3863.91	0	5487.58	3938.6	0	0	23585.3	0	0	0	0	3671.95	0	0	0	213.263	380.475	0	144.384	0	150.22	0	0	155.368	51325.4	0	0
518	Headliner	PI551652	Fxananassa	Fxa	LateAnanassa	1957	Louisiana	NorthAmerica	D	1	6	1	B	1	0	3648.1	24334.4	0	9040.72	93548.3	0	0	19309.8	0	51572.6	30378.2	0	0	27516.8	0	0	0	0	8088.95	0	0	1937.72	0	1164.85	0	0	600.703	188.803	0	1925.7	0	143514	0	0
519	Headliner	PI551652	Fxananassa	Fxa	LateAnanassa	1957	Louisiana	NorthAmerica	D	1	6	1	C	1	160.379	459.795	40593.7	0	3505.69	48947	0	33865.7	10831	3149.81	21023.5	14353	0	0	79365.4	0	0	0	0	17374.9	0	807.658	0	779.712	1542.72	0	436.488	0	447.146	207.438	0	1308.1	216594	0	0
520	Headliner	PI551652	Fxananassa	Fxa	LateAnanassa	1957	Louisiana	NorthAmerica	D	2	1	1	A	1	5255.51	0	44742.6	0	2974.61	19419	0	2557.59	0	0	6140.37	0	0	0	209050	0	0	0	0	20651.5	4621.69	2268.99	0	7684.64	3774.39	0	4507.9	0	3606.76	0	0	4346.49	340714	0	0
521	Headliner	PI551652	Fxananassa	Fxa	LateAnanassa	1957	Louisiana	NorthAmerica	D	2	1	1	B	1	1741.08	0	46594.6	0	1335.53	24134.1	0	12741.8	0	0	4546.88	3017.78	0	0	137049	0	0	0	0	18766.1	0	1925.57	0	2159.65	2291.95	306.935	2290.3	0	3971.14	0	0	4035.1	293905	0	0
522	Headliner	PI551652	Fxananassa	Fxa	LateAnanassa	1957	Louisiana	NorthAmerica	D	2	1	1	C	1	1145.23	0	2391.78	0	272.742	2916.17	0	955.245	0	0	1942.42	601.891	0	0	59678.2	0	0	0	0	4699.44	1195.3	436.278	0	931.809	0	0	1155.94	0	1202.77	0	0	1517.46	0	0	0
523	Headliner	PI551652	Fxananassa	Fxa	LateAnanassa	1957	Louisiana	NorthAmerica	D	2	2	1	A	1	1470.83	635.329	32258.7	0	1419.78	49430	0	27630.6	6095.52	683.55	20026.6	21618.9	5566.83	0	122331	0	331.227	557.751	0	43964.3	0	0	0	1377.87	654.787	0	1416.46	0	3427.76	0	0	2258.48	175615	0	0
524	Headliner	PI551652	Fxananassa	Fxa	LateAnanassa	1957	Louisiana	NorthAmerica	D	2	2	1	B	1	177.239	9568.54	182175	0	19541.4	296669	0	249467	0	13530.1	137651	91996.3	15335.5	8671.42	78147.7	0	0	0	514.653	64162.3	0	3091.77	7216.08	0	6441.88	0	0	3578.23	3356.45	0	14946.7	0	750355	0	0
525	Headliner	PI551652	Fxananassa	Fxa	LateAnanassa	1957	Louisiana	NorthAmerica	D	2	2	1	C	1	815.22	10086	240498	0	7649.62	437013	0	386391	0	12134.3	131927	90746.9	0	0	213764	0	0	0	123.101	46250.4	0	2676.76	4928.23	0	6527.88	0	0	2956.45	2819.73	0	8546.2	0	1.13414e+06	0	0
526	Headliner	PI551652	Fxananassa	Fxa	LateAnanassa	1957	Louisiana	NorthAmerica	D	2	3	1	A	1	1992.95	1205.25	29232.8	0	3259.77	73577.7	0	53889.8	0	4148.82	32819.1	27381.9	6384.67	0	234181	0	0	0	0	48865.1	0	2864	0	2738.35	784.554	0	2169.16	0	9669.58	0	0	5458.98	258484	0	0
527	Headliner	PI551652	Fxananassa	Fxa	LateAnanassa	1957	Louisiana	NorthAmerica	D	2	3	1	B	1	1552.55	0	1773.03	0	208.949	6210.5	0	3063.2	0	0	7449.36	4685.83	0	0	108708	0	0	0	149.004	12980	0	1178.66	0	794.802	0	0	1528.79	0	3925.06	0	0	2224.02	0	0	0
528	Headliner	PI551652	Fxananassa	Fxa	LateAnanassa	1957	Louisiana	NorthAmerica	D	2	3	1	C	1	820.133	966.204	91006.4	1928.64	4516.95	127140	0	102982	0	0	36550.7	33707.6	0	0	141865	0	0	0	0	24540.6	0	1671.72	1776.88	0	1370.97	0	817.032	0	2757.27	0	2779.02	2207.37	474375	0	0
529	Red_Gauntlet	PI551530	Fxananassa	Fxa	LateAnanassa	1957	Scotland	Europe	D	1	3	1	A	1	633.748	257.668	94222.1	0	3368.34	78450.5	0	75408.6	0	0	2662.69	2545.92	2393.97	0	36038.5	0	54.2506	0	0	0	2615.49	334.004	0	680.628	613.271	0	945.199	0	177.973	179.028	695.817	1277.7	110540	0	0
530	Red_Gauntlet	PI551530	Fxananassa	Fxa	LateAnanassa	1957	Scotland	Europe	D	1	3	1	B	1	33.8278	43.8983	8108.28	0	318.142	6648.39	0	6339.96	0	0	266.114	146.006	261.556	0	3274.23	0	8.05747	0	0	0	372.959	30.3619	0	67.8526	53.0695	0	0	100.522	21.6798	18.1024	25.0606	116.691	8965.42	0	0
531	Red_Gauntlet	PI551530	Fxananassa	Fxa	LateAnanassa	1957	Scotland	Europe	D	1	3	1	C	1	248.736	111.778	55656	0	3217.69	18637.5	0	15185.1	4619.15	0	882.881	286.945	901.032	0	23902	0	47.7785	0	0	0	1218.25	214.33	0	505.42	451.155	0	463.308	0	134.736	110.068	194.872	1010.19	57267.6	0	0
532	Red_Gauntlet	PI551530	Fxananassa	Fxa	LateAnanassa	1957	Scotland	Europe	D	1	6	1	A	1	298.211	401.108	59399.2	0	7434.44	88482.5	0	81775.7	24909.3	0	7028.66	6903.6	4197.42	0	23739.7	0	10.7179	0	0	0	4409.79	177.972	0	586.058	515.932	0	0	1339.49	129.048	55.9405	527.902	516.678	94824.3	0	0
533	Red_Gauntlet	PI551530	Fxananassa	Fxa	LateAnanassa	1957	Scotland	Europe	D	1	6	1	B	1	124.474	93.0123	11230	0	1055.22	16355.5	0	13506.5	0	0	2714.21	1906.05	1627.67	0	9451.35	0	49.4674	0	0	4698.08	0	0	0	302.465	0	0	254.943	0	134.24	64.173	0	234.36	8313.33	0	0
534	Red_Gauntlet	PI551530	Fxananassa	Fxa	LateAnanassa	1957	Scotland	Europe	D	1	6	1	C	1	346.806	314.562	40152.8	0	3215.79	50072.9	0	48328	13536.9	0	3073.23	2305.72	1812.17	0	13248.9	0	22.1511	0	0	28.8932	2148.87	111.496	374.831	0	302.684	0	0	278.884	159.557	93.0722	489.281	521.929	54924.4	0	0
535	Red_Gauntlet	PI551530	Fxananassa	Fxa	LateAnanassa	1957	Scotland	Europe	D	2	2	1	A	1	7706.61	0	765200	0	41427.4	751123	0	719781	0	0	5992.08	27828.4	21836.3	0	338590	0	0	0	0	4043.52	2824.17	1617.83	3751.14	0	1823.38	0	1316.76	0	2501.78	0	33739.9	0	570396	0	0
536	Red_Gauntlet	PI551530	Fxananassa	Fxa	LateAnanassa	1957	Scotland	Europe	D	2	2	1	B	1	3895.06	0	428793	0	0	287398	0	266944	0	0	3100.91	14250.3	11149.4	0	198700	0	0	0	0	2060.75	1234.72	674.558	0	1583.28	436.22	0	1359.4	0	2862.17	0	8802.31	6069.11	274898	0	0
537	Red_Gauntlet	PI551530	Fxananassa	Fxa	LateAnanassa	1957	Scotland	Europe	D	2	2	1	C	1	2835.27	1939.12	156601	0	9293.38	158146	0	147116	0	0	13086.8	13569.7	10915.9	0	215474	0	0	0	0	2493.97	1531.14	543.289	0	3899.86	0	0	2318.32	0	4264.9	0	0	5352.53	318498	0	0
538	Red_Gauntlet	PI551530	Fxananassa	Fxa	LateAnanassa	1957	Scotland	Europe	D	2	4	1	A	1	1462.05	6685.78	824335	0	72251.5	802809	0	640906	0	0	121316	77125.6	29775.8	0	204113	0	683.621	0	0	38897.9	0	0	0	4527.65	2978.36	0	0	2898.72	1837.98	0	0	776.086	713370	0	0
539	Red_Gauntlet	PI551530	Fxananassa	Fxa	LateAnanassa	1957	Scotland	Europe	D	2	4	1	B	1	1946.35	38413.6	936619	0	92363.2	1.63107e+06	0	1.54348e+06	0	0	299232	148695	55487	0	290294	0	0	0	0	41779.5	9001.14	6040.94	0	0	1730.95	0	0	6539.57	2039.16	0	58.1684	449.635	992829	0	0
540	Red_Gauntlet	PI551530	Fxananassa	Fxa	LateAnanassa	1957	Scotland	Europe	D	2	4	1	C	1	3237.1	44890.3	1.08103e+06	0	118055	2.11542e+06	0	2.0114e+06	0	0	370838	169942	65678.4	0	328425	0	0	0	0	56069.6	0	3405.59	8352.89	0	7250.84	0	0	4869.69	1034.96	0	8276.9	0	1.09107e+06	0	0
541	Red_Gauntlet	PI551530	Fxananassa	Fxa	LateAnanassa	1957	Scotland	Europe	D	2	5	1	A	1	2377.26	2541.36	109158	0	25872.2	229878	0	213191	0	0	30805.6	17257.4	9762.97	0	124533	0	0	0	0	18555.5	0	0	0	1011.39	0	0	1601.44	301.917	2538.2	0	0	1719.51	129418	0	0
542	Red_Gauntlet	PI551530	Fxananassa	Fxa	LateAnanassa	1957	Scotland	Europe	D	2	5	1	B	1	2257.82	2032.48	54014.4	0	6736.12	196995	0	190042	0	0	32725.9	21145.1	10782.3	0	73282	0	0	0	0	10079.8	5610.4	0	0	4319.9	0	0	2199.44	326.472	5365.98	0	0	843.435	47269.5	0	0
543	Red_Gauntlet	PI551530	Fxananassa	Fxa	LateAnanassa	1957	Scotland	Europe	D	2	5	1	C	1	3941.66	4891.22	71552	0	12951.6	536074	0	523628	0	0	101027	71627.4	29252.4	0	152454	0	0	0	0	37323.7	0	0	1822.7	0	0	0	0	4551.92	7827.04	0	0	2111.26	115523	0	0
544	Tioga	53C009P002	Fxananassa	Fxa	LateAnanassa	1964	UC Davis	UC	D	1	1	1	A	1	1383.64	0	23580	0	0	16429.5	0	3278.28	1954.19	0	1919.37	1919.37	4917.42	0	127172	0	0	0	0	45010.3	0	0	0	9037.93	0	0	1783.37	0	0	0	0	1419.48	2902.38	0	0
545	Tioga	53C009P002	Fxananassa	Fxa	LateAnanassa	1964	UC Davis	UC	D	1	2	1	A	1	1775.9	0	38812.1	0	0	28899.3	0	17206.5	0	0	4332.61	3766.04	5987.08	0	104523	0	0	0	0	34093	0	337.285	0	3611.85	0	0	2309.62	0	3263.58	0	0	2667.13	7537.29	0	0
546	Tioga	53C009P002	Fxananassa	Fxa	LateAnanassa	1964	UC Davis	UC	D	1	3	1	A	1	23.493	32.373	29605.8	0	0	27404.7	0	24119.1	0	0	1817.25	1817.25	6702.31	0	4657.99	0	21.9849	0	0	3244.57	0	0	0	55.9053	0	0	0	154.073	167.33	0	170.527	205.402	5848.57	0	0
547	Tioga	53C009P002	Fxananassa	Fxa	LateAnanassa	1964	UC Davis	UC	D	1	3	1	B	1	44.008	23.3449	24909	869.452	0	25266.7	0	22354.1	0	0	1801.02	1801.02	8035.36	0	9996.45	0	0	0	0	3821.35	0	102.107	0	196.246	0	0	0	161.214	225.453	0	276.117	323.687	6367.49	0	0
548	Tioga	53C009P002	Fxananassa	Fxa	LateAnanassa	1964	UC Davis	UC	D	1	3	1	C	1	22.9781	94.8125	18597.8	0	0	28966.9	0	25768.5	0	0	2787.17	2420.91	3915.02	0	4319.53	0	27.7095	0	0	2046.16	0	0	0	45.3022	0	0	0	127.899	91.2852	0	85.5094	116.765	4991.37	0	0
549	Tioga	53C009P002	Fxananassa	Fxa	LateAnanassa	1964	UC Davis	UC	D	1	5	1	A	1	36.0591	104.036	52175.8	0	0	41657.3	0	35184.1	0	0	3644.76	3644.76	6063.96	0	11743.1	0	58.0082	0	0	0	3589.72	185.666	0	261.459	351.24	0	0	335.152	93.6448	62.444	0	430.511	10288.1	0	0
550	Tioga	53C009P002	Fxananassa	Fxa	LateAnanassa	1964	UC Davis	UC	D	1	5	1	B	1	28.852	118.701	54930.6	0	587.105	40764.1	0	34443.2	9373.82	0	3739.11	3739.11	6305.3	0	9349.79	0	33.1561	0	0	0	3865	0	0	241.252	452.436	0	0	2083.38	193.787	0	119.682	244.88	14833.1	0	0
551	Tioga	53C009P002	Fxananassa	Fxa	LateAnanassa	1964	UC Davis	UC	D	1	5	1	C	1	0	1997.61	159145	0	5967.54	344728	0	317074	0	0	62506.2	47847.3	39198.1	0	30724.1	0	651.959	0	0	0	20493.1	0	675.266	0	1395.8	0	0	18422.9	364.536	0	1002.73	559.668	71269	0	0
552	Tioga	53C009P002	Fxananassa	Fxa	LateAnanassa	1964	UC Davis	UC	D	2	1	1	A	1	912.525	517.852	433674	17479.1	30196.3	568089	0	515070	0	0	48757.4	90501.1	58243.7	0	130714	0	0	0	0	40007.2	0	2083.78	0	0	2090.3	0	1558.95	2784.88	1561.94	0	7723.52	0	111306	0	19167.6
553	Tioga	53C009P002	Fxananassa	Fxa	LateAnanassa	1964	UC Davis	UC	D	2	1	1	B	1	0	404.741	592202	0	0	390253	0	324763	0	0	13329.3	33450.6	20121.2	0	89650.1	0	0	0	0	49826.9	0	0	0	3088.01	1932.59	0	816.043	785.331	555.01	0	418.803	590.738	201225	0	0
554	Tioga	53C009P002	Fxananassa	Fxa	LateAnanassa	1964	UC Davis	UC	D	2	1	1	C	1	171.378	220.747	307392	0	0	274563	0	213267	0	0	16400.4	38517.9	22117.5	0	83336.6	0	0	0	0	20411.3	0	0	1799.07	0	1592.12	0	138.819	227.121	333.147	356.251	0	0	53547	0	3042.88
555	Tioga	53C009P002	Fxananassa	Fxa	LateAnanassa	1964	UC Davis	UC	D	2	2	1	A	1	0	0	1.12241e+06	52274.8	0	1.9743e+06	0	1.88597e+06	0	0	119132	323961	204829	0	333774	0	0	0	0	65931.3	0	0	0	0	0	0	0	0	0	0	0	0	201516	0	0
556	Tioga	53C009P002	Fxananassa	Fxa	LateAnanassa	1964	UC Davis	UC	D	2	2	1	B	1	0	190.96	1.01769e+06	86856.1	0	2.3995e+06	0	2.26473e+06	0	0	250318	460336	210018	0	380809	0	0	0	0	97953.9	0	0	4909.05	0	2140.91	0	3796.41	6101.89	4220.33	0	12696.6	0	325875	0	0
557	Tioga	53C009P002	Fxananassa	Fxa	LateAnanassa	1964	UC Davis	UC	D	2	2	1	C	1	1159.06	897.109	727824	0	0	775426	0	618318	0	0	55252.3	124149	68896.4	0	263968	0	0	0	0	66650.5	0	0	0	6260.3	6009.71	0	1434.45	960.252	2377.89	650.421	0	1187.59	91742.5	0	16598.5
558	Tioga	53C009P002	Fxananassa	Fxa	LateAnanassa	1964	UC Davis	UC	D	2	3	1	A	1	757.505	1686.55	147872	0	19035.8	332882	0	280999	0	0	65785.8	56405.6	19102.2	0	82674.3	0	0	0	0	21943.7	0	0	600.23	0	499.784	0	0	791.482	0	0	0	1298.31	36213.5	0	0
559	Tioga	53C009P002	Fxananassa	Fxa	LateAnanassa	1964	UC Davis	UC	D	2	3	1	B	1	1113.16	2823.62	107673	0	15298.5	108244	0	80619.1	43265.9	0	29965.8	12086.9	3623.61	0	49151	0	0	0	0	10060.1	0	806.322	672.911	0	417.363	0	300.461	96.0213	0	0	0	907.573	26185.3	0	0
560	Tioga	53C009P002	Fxananassa	Fxa	LateAnanassa	1964	UC Davis	UC	D	2	3	1	C	1	228.251	583.825	59982.1	0	0	95445.7	0	133939	59142.4	0	12435.1	22603.9	10168.7	0	57563.2	0	0	0	0	11189	0	0	0	1154.83	863.835	0	242.232	0	0	128.647	333.84	0	12756.2	0	0
561	Tioga	53C009P002	Fxananassa	Fxa	LateAnanassa	1964	UC Davis	UC	D	2	4	1	A	1	1910.22	2602.82	465956	0	0	784591	0	642192	0	0	103485	138770	44689	0	274429	0	0	0	0	159721	0	8235.43	0	0	0	0	962.21	638.992	5403.37	0	0	1122.25	75895.5	0	0
562	Hood	PI551502	Fxananassa	Fxa	LateAnanassa	1965	Oregon	NorthAmerica	D	1	3	1	A	1	2596.61	0	10627.1	22202.1	0	149222	0	143035	0	3397.87	38614.6	29609.9	129712	0	415355	0	0	0	0	101287	0	0	0	4113.57	0	0	4732.55	0	19324.4	0	13395.7	18483.3	67491.9	0	0
563	Hood	PI551502	Fxananassa	Fxa	LateAnanassa	1965	Oregon	NorthAmerica	D	1	3	1	B	1	4422.7	0	21163.3	12389.9	0	122175	0	115361	0	2018.44	43927.3	38918.8	137522	0	844973	0	0	0	0	129596	0	4461.7	0	7924.28	0	0	6992.41	0	31697.2	0	14707.3	34021.5	107466	0	0
564	Hood	PI551502	Fxananassa	Fxa	LateAnanassa	1965	Oregon	NorthAmerica	D	1	5	1	A	1	363.511	0	514.818	0	2029.97	7604.62	0	6135.99	0	464.447	1389.46	1062.81	11577.2	0	71633.2	0	0	0	0	19315.4	0	362.822	0	1482.7	98.1977	0	712.536	0	598.465	340.19	0	2532.73	0	0	0
565	Hood	PI551502	Fxananassa	Fxa	LateAnanassa	1965	Oregon	NorthAmerica	D	1	5	1	B	1	372.078	0	910.14	706.4	1305.73	19869.5	0	18893.9	0	0	5205.15	4610.75	11143.4	0	25381.3	0	0	0	0	12779.8	0	0	0	351.943	93.8291	0	335.792	0	218.742	0	273.594	813.356	774.235	0	0
566	Hood	PI551502	Fxananassa	Fxa	LateAnanassa	1965	Oregon	NorthAmerica	D	2	1	1	A	1	2033.72	0	0	1550.45	0	3451.24	0	872.06	302.622	0	527.012	250.533	250.533	0	114597	0	0	0	0	2266.35	1520.38	690.822	0	1013.46	0	0	2009.58	0	1244.84	0	0	5134.98	0	0	0
567	Hood	PI551502	Fxananassa	Fxa	LateAnanassa	1965	Oregon	NorthAmerica	D	2	1	1	B	1	2102.68	0	0	1534.94	0	2478.3	0	361.885	0	0	899.103	0	0	0	118269	0	0	0	0	1391.84	1498.74	713.303	0	1554.87	0	0	3034.97	0	1324.34	0	0	4719.26	0	0	0
568	Hood	PI551502	Fxananassa	Fxa	LateAnanassa	1965	Oregon	NorthAmerica	D	2	2	1	A	1	2032.21	0	1507.95	4875.08	1743.54	7832.45	0	4653.81	0	1702.03	2210.34	9032.71	7218.73	0	197460	0	0	0	0	9011.85	5500.08	1527.74	0	1813.24	0	0	3231.06	0	2621.29	0	0	5743.03	4972.97	0	0
569	Hood	PI551502	Fxananassa	Fxa	LateAnanassa	1965	Oregon	NorthAmerica	D	2	2	1	B	1	3406.24	0	3118.15	8238.05	0	14826.6	0	9014.64	0	1217.26	3913.92	18185.6	14766.1	0	232685	0	0	0	0	11505.4	7207.07	2557.52	0	1898.71	0	0	4325.69	0	5756.28	0	0	9094.73	27323.5	0	0
570	Hood	PI551502	Fxananassa	Fxa	LateAnanassa	1965	Oregon	NorthAmerica	D	2	2	1	C	1	2252.13	0	919.486	2271.64	0	6359.05	0	3689.92	0	558.265	2021.08	6373.81	4608.88	0	144927	0	0	0	0	6968.41	3190.04	1205.49	0	1165.63	0	0	1493.42	0	788.866	0	0	4232.2	2459.63	0	0
571	Hood	PI551502	Fxananassa	Fxa	LateAnanassa	1965	Oregon	NorthAmerica	D	2	4	1	A	1	5278.61	0	0	1833.93	2021.8	11720.5	0	5445.68	0	0	3175.01	8317.76	6963.15	0	351344	0	0	0	1735.68	62663.2	0	0	0	5306.32	0	0	4558.43	0	12301.2	0	0	13954.6	0	0	0
572	Hood	PI551502	Fxananassa	Fxa	LateAnanassa	1965	Oregon	NorthAmerica	D	2	5	1	A	1	1343.44	0	408.552	2941.51	0	10090.9	0	9224.71	0	281.099	2743.12	5769.44	4086.03	0	27929.9	0	0	0	0	35346.9	0	0	0	0	0	0	622.603	0	1728.25	0	0	503.653	326.615	0	152.706
573	Linn	PI551500	Fxananassa	Fxa	LateAnanassa	1967	Oregon	NorthAmerica	D	1	4	1	A	1	259.236	0	1637.26	0	1145.11	1810.63	0	564.404	0	0	183.296	113.118	1610.91	0	22360.4	0	0	0	0	341.754	436.99	141.019	0	500.757	0	0	529.806	0	333.858	0	0	636.86	1775.64	0	0
574	Linn	PI551500	Fxananassa	Fxa	LateAnanassa	1967	Oregon	NorthAmerica	D	1	4	1	B	1	362.052	0	5279.36	0	3176.73	5765.15	0	2643.83	0	746.746	582.933	411.104	9772.81	0	44116.4	158.944	0	0	0	892.905	883.806	312.115	0	786.383	0	0	363.269	0	243.747	0	0	1064.63	8001.55	0	0
575	Linn	PI551500	Fxananassa	Fxa	LateAnanassa	1967	Oregon	NorthAmerica	D	1	4	1	C	1	1018.35	0	631.015	0	0	844.038	0	212.03	0	0	565.913	0	89.2522	0	32925.1	0	0	0	0	243.211	659.384	138.002	0	1618.7	2695.15	0	809.126	0	680.692	0	0	1382.18	0	0	0
576	Linn	PI551500	Fxananassa	Fxa	LateAnanassa	1967	Oregon	NorthAmerica	D	1	5	1	A	1	321.069	0	1025.92	0	809.837	1156.73	0	373.055	0	179.26	67.7924	0	518.299	0	28229.3	0	0	0	0	230.125	426.893	96.7267	0	657.382	0	0	316.718	0	0	0	0	583.027	1412.2	0	0
577	Linn	PI551500	Fxananassa	Fxa	LateAnanassa	1967	Oregon	NorthAmerica	D	1	5	1	B	1	248.228	0	1334.73	0	826.116	1946.07	0	1136.68	0	303.708	154.147	115.624	667.528	0	25149.5	0	0	0	0	386.164	352.2	54.1992	0	461.612	0	0	252.48	0	398.588	0	0	313.677	893.32	0	0
578	Linn	PI551500	Fxananassa	Fxa	LateAnanassa	1967	Oregon	NorthAmerica	D	1	5	1	C	1	548.231	0	1353.66	0	0	2423.56	0	806.341	0	662.701	77.5191	0	647.738	0	31394.6	0	0	0	0	372.114	515.242	72.7767	0	1100.74	0	0	373.059	0	0	0	0	360.64	1086.18	0	0
579	Linn	PI551500	Fxananassa	Fxa	LateAnanassa	1967	Oregon	NorthAmerica	D	1	6	1	A	1	530.686	0	884.399	0	381.3	958.982	0	437.55	137.434	123.129	269.159	93.1282	659.228	0	18683	0	0	0	0	433.582	478.345	133.901	0	844.152	483.034	0	367.485	0	428.946	0	0	300.861	435.304	0	0
580	Linn	PI551500	Fxananassa	Fxa	LateAnanassa	1967	Oregon	NorthAmerica	D	1	6	1	B	1	220.699	0	1444.42	0	594.759	709.318	0	238.314	163.974	177.709	124.097	70.5583	1077.95	0	20251.7	0	0	0	0	354.541	283.803	96.9772	0	380.033	120.006	0	141.138	0	111.232	67.1243	0	320.257	1798.28	0	0
581	Linn	PI551500	Fxananassa	Fxa	LateAnanassa	1967	Oregon	NorthAmerica	D	1	6	1	C	1	238.012	0	1871.73	0	1812.26	23465.5	0	22433	0	0	7184.93	6451.67	11437.4	0	20013.4	0	0	0	0	0	2402.72	133.916	0	319.785	358.995	0	123.865	0	891.107	0	85.769	374.131	3743.91	0	0
582	Linn	PI551500	Fxananassa	Fxa	LateAnanassa	1967	Oregon	NorthAmerica	D	2	2	1	A	1	3869.6	0	36668.9	0	3619.28	21752.8	0	4997.86	0	0	1875.05	50273.1	48398.1	0	449029	0	0	0	0	8113.13	5309.24	2785.61	0	3586.38	5542.39	0	6265.42	0	2569.78	0	0	6450.31	0	0	0
583	Linn	PI551500	Fxananassa	Fxa	LateAnanassa	1967	Oregon	NorthAmerica	D	2	3	1	A	1	870.472	0	12901.6	0	4948.98	38784.1	0	33147.5	0	2974.88	5949.69	48771.5	42821.8	0	137617	0	0	0	0	9300.94	3201.99	773.622	0	1212.24	1293.97	0	1966.96	0	5686.41	0	0	2743.69	0	0	0
584	Linn	PI551500	Fxananassa	Fxa	LateAnanassa	1967	Oregon	NorthAmerica	D	2	3	1	B	1	1215.65	0	1461.36	0	149.843	1125.97	0	349.162	0	0	386.412	696.14	696.14	0	61830.4	0	0	0	0	402.081	507.886	204.595	0	927.329	595.832	0	1139.68	0	0	0	0	1231.04	0	0	0
585	Linn	PI551500	Fxananassa	Fxa	LateAnanassa	1967	Oregon	NorthAmerica	D	2	3	1	C	1	2250.27	0	6361.67	0	963.381	5967.33	0	2394.76	0	608.938	1371.85	5826.29	5205.26	0	195959	0	0	0	0	2272.49	2216.95	952.186	0	1859.63	1023.33	0	2482.84	0	0	0	0	3851.73	0	0	0
586	Linn	PI551500	Fxananassa	Fxa	LateAnanassa	1967	Oregon	NorthAmerica	D	2	4	1	A	1	5317.74	0	6642.63	0	2960.47	10621.4	0	7921.51	0	1071.33	1114.75	8014.2	6899.45	0	228126	0	0	0	0	4889.49	3302.65	0	0	6042.65	2740.58	0	4450.39	0	4238.22	0	0	2185.5	0	0	616.038
587	Linn	PI551500	Fxananassa	Fxa	LateAnanassa	1967	Oregon	NorthAmerica	D	2	4	1	B	1	2068.63	0	1782.77	0	1413.41	4613.3	0	3529.81	0	407.908	902.462	3850.03	3180.78	0	90603.6	0	0	0	0	1724.47	1379.11	0	0	2173.55	709.705	0	1926.36	0	1323.28	0	0	965.532	0	0	182.65
588	Linn	PI551500	Fxananassa	Fxa	LateAnanassa	1967	Oregon	NorthAmerica	D	2	4	1	C	1	2220.39	0	569.464	0	550.767	5012.9	0	4150.3	0	110.131	983.09	2830.67	2104.6	0	64450.1	0	0	0	73.0709	841.647	1178.51	0	0	2194.43	698.157	0	2125.08	0	2639.29	0	0	737.413	0	93.2526	0
589	Linn	PI551500	Fxananassa	Fxa	LateAnanassa	1967	Oregon	NorthAmerica	D	2	5	1	A	1	1918.76	0	4936.88	0	1656.64	5882.71	0	4828	0	0	684.715	5130.77	4627.65	0	71682.4	0	0	0	0	2317.14	1327.7	0	0	1027.56	0	0	1195.7	0	1513.14	0	0	1013.12	0	0	0
590	Linn	PI551500	Fxananassa	Fxa	LateAnanassa	1967	Oregon	NorthAmerica	D	2	5	1	B	1	1199.89	0	424.72	0	255.547	598.442	0	87.8942	76.9971	0	220.846	93.2182	93.2182	0	30072.8	0	0	0	0	203.854	623.879	0	0	1114.99	0	0	746.481	0	211.614	0	0	627.548	0	0	0
591	Guardian	PI551407	Fxananassa	Fxa	LateAnanassa	1969	Maryland	NorthAmerica	D	1	3	1	A	1	0	135.827	85270.7	0	1022.23	137166	0	136150	51777.6	0	3778.16	3778.16	7837.52	1183.88	8211.44	0	93.5845	0	0	0	1260.07	0	371.212	70.7112	331.947	0	0	724.139	202.816	0	5082.61	0	78560.6	0	0
592	Guardian	PI551407	Fxananassa	Fxa	LateAnanassa	1969	Maryland	NorthAmerica	D	1	3	1	B	1	67.7806	483.224	239429	0	3594.67	295755	0	288916	89154.7	0	19144.1	10280	13121.9	4125.51	24737.7	0	203.661	0	0	0	3176.81	0	1563.96	285.535	1256.27	0	0	1145.58	423.839	0	3729.57	1801.72	212220	0	0
593	Guardian	PI551407	Fxananassa	Fxa	LateAnanassa	1969	Maryland	NorthAmerica	D	1	3	1	C	1	0	286.483	196921	0	2469.45	306313	0	297141	111808	0	19157.5	12888.2	10327.9	3354.71	24537.3	0	320.209	0	0	0	3506.56	0	1587.85	366.645	1999.91	0	0	1540.53	598.047	0	2869.04	1610.03	244653	0	0
594	Guardian	PI551407	Fxananassa	Fxa	LateAnanassa	1969	Maryland	NorthAmerica	D	1	6	1	A	1	0	578.829	112588	0	5745.99	124998	0	115853	58523.6	0	11661.7	4881.48	13182.7	2922.81	12263.7	0	739.431	0	0	0	5537.53	0	1034.22	140.826	1645.76	0	0	3438.53	251.26	0	1396.67	0	228075	0	0
595	Guardian	PI551407	Fxananassa	Fxa	LateAnanassa	1969	Maryland	NorthAmerica	D	1	6	1	B	1	0	3031.93	240592	0	3018.83	372012	0	367522	146363	0	28613.7	17814	18340.6	752.242	14701.8	0	554.891	0	0	0	12215.8	0	2982.65	393.866	3874.86	0	0	18857.5	360.209	0	3948.54	0	335897	0	0
596	Guardian	PI551407	Fxananassa	Fxa	LateAnanassa	1969	Maryland	NorthAmerica	D	1	6	1	C	1	0	505.132	288869	0	1345.81	214106	0	206009	129726	0	13204.9	6605.65	14398.3	8631.99	36404	0	573.629	0	0	0	6377.32	0	0	3025.89	4474.76	0	0	13056.1	552.18	0	2831.18	1715.88	402239	0	0
597	Guardian	PI551407	Fxananassa	Fxa	LateAnanassa	1969	Maryland	NorthAmerica	D	2	1	1	A	1	928.801	0	473425	0	22522.6	284459	0	244454	170111	0	4653.63	17537.8	12884.1	14165.8	90824.3	0	1819.81	0	0	3279.66	0	753.201	0	1950.72	2051.47	0	762.795	0	376.697	0	7147.99	0	476358	0	0
598	Guardian	PI551407	Fxananassa	Fxa	LateAnanassa	1969	Maryland	NorthAmerica	D	2	1	1	B	1	989.143	0	341030	0	0	60010.8	0	51658.2	54056.5	0	407.312	4256.04	3848.73	9844.01	82977.4	0	574.065	0	0	913.989	935.646	968.032	0	1640.27	2345.37	0	786.52	0	301.863	0	1805.49	3093.76	244315	0	0
599	Guardian	PI551407	Fxananassa	Fxa	LateAnanassa	1969	Maryland	NorthAmerica	D	2	2	1	A	1	626.179	557.143	409094	25617.1	0	632721	0	610836	265558	0	24717.2	62673.8	37956.6	20503.2	58857.6	0	1630.35	0	0	10165	2906.21	5310.79	0	0	2747.06	0	1129.42	6103.97	1546.33	0	35941.4	0	345215	0	0
600	Guardian	PI551407	Fxananassa	Fxa	LateAnanassa	1969	Maryland	NorthAmerica	D	2	2	1	B	1	722.692	282.887	413952	4691.83	10526.2	606664	0	601545	328722	0	20242.6	43241.2	22998.6	11017.9	52044.9	0	0	0	0	8741.33	0	10287.1	0	0	2254.64	0	0	5760.45	1029.22	0	26176.8	0	352749	0	23845.7
601	Guardian	PI551407	Fxananassa	Fxa	LateAnanassa	1969	Maryland	NorthAmerica	D	2	2	1	C	1	1556.34	379.953	657497	10991.1	0	594832	0	579417	182568	0	9618.05	27222.7	17604.6	10948.3	108997	0	806.863	0	0	7346.64	0	783.275	2276.5	0	1962.56	0	1134.64	501.049	537.916	0	27941.4	0	735034	0	0
602	Guardian	PI551407	Fxananassa	Fxa	LateAnanassa	1969	Maryland	NorthAmerica	D	2	5	1	A	1	984.493	1211.59	221039	3489.35	5661.08	279524	0	273861	153654	0	14351.9	22396	8044.02	9071.54	48800.8	0	0	0	0	5334.03	1010.51	3915.84	0	0	1587.96	0	671.284	1839.01	328.297	0	10945.6	0	201790	0	18118.1
603	Primella	PI551422	Fxananassa	Fxa	LateAnanassa	1969	Netherlands	Europe	D	1	2	1	A	1	11285.3	0	402572	0	37015.2	264067	0	241119	113907	0	17566	897.979	25968.4	0	691272	0	572.288	0	0	0	34883	6431.32	0	8499.25	10920.3	0	0	12117.4	0	5341.18	7693.78	13398.9	1.17138e+06	0	0
604	Primella	PI551422	Fxananassa	Fxa	LateAnanassa	1969	Netherlands	Europe	D	1	2	1	B	1	7597.72	2792.18	543713	0	47203.4	275492	0	248656	94579.1	0	29814.4	2373.4	17815.4	0	625974	0	6267.05	0	0	30000.8	0	6795.79	0	5643.01	12408.8	0	0	6760.47	0	4821.7	0	14031.6	865041	0	0
605	Primella	PI551422	Fxananassa	Fxa	LateAnanassa	1969	Netherlands	Europe	D	1	3	1	A	1	902.894	0	33859.2	0	2451.2	15774.1	0	14330.7	6878.13	0	924.882	110.931	2375.27	0	42783.7	0	0	0	0	2826.05	0	453.599	0	402.526	629.638	0	416.633	0	204.813	331.949	902.572	1000.08	86075.6	0	0
606	Primella	PI551422	Fxananassa	Fxa	LateAnanassa	1969	Netherlands	Europe	D	1	3	1	B	1	344.516	793.627	40738.6	0	3530.17	89656.9	0	88000.4	0	0	6145.08	621.03	3459.99	0	53816.2	0	63.8809	134.896	0	4057.08	0	366.076	0	694.167	1196.11	0	0	722.822	300.446	252.944	400.276	748.653	96220.3	0	0
607	Primella	PI551422	Fxananassa	Fxa	LateAnanassa	1969	Netherlands	Europe	D	1	3	1	C	1	603.788	274.144	23816.9	0	1364.12	28566.9	0	27889.9	0	0	800.04	143.017	1211.07	0	47191.8	0	319.568	0	0	0	2136.33	495.235	0	498.856	464.864	0	0	513.333	0	567.696	408.495	925.803	43384.5	0	0
608	Primella	PI551422	Fxananassa	Fxa	LateAnanassa	1969	Netherlands	Europe	D	1	5	1	A	1	670.468	220.752	35271.8	0	2971.8	11705	0	10034.6	7313.8	0	960.505	0	630.666	0	57088.2	185.234	477.544	0	0	1770.95	767.6	257.114	0	826.427	681.141	0	777.217	0	0	271.357	0	701.151	32427.1	0	0
609	Primella	PI551422	Fxananassa	Fxa	LateAnanassa	1969	Netherlands	Europe	D	1	6	1	A	1	438.769	1267.73	8669.71	0	3283.31	16380.9	0	16380.9	0	0	3540.81	721.347	560.252	0	1870.59	0	0	221.883	0	19500.2	0	0	485.541	0	402.011	0	0	692.182	6287.74	0	0	0	31740.7	0	0
610	Primella	PI551422	Fxananassa	Fxa	LateAnanassa	1969	Netherlands	Europe	D	1	6	1	B	1	0	10749.3	5477.02	0	4073.51	6817.15	0	6817.15	0	0	655.282	126.393	1036.66	0	1977.15	0	18.9293	165.653	0	93420.3	0	0	0	0	1123.83	0	0	227.254	9215.49	0	0	0	40394.7	0	0
611	Primella	PI551422	Fxananassa	Fxa	LateAnanassa	1969	Netherlands	Europe	D	1	6	1	C	1	963.471	6060.74	9138.66	0	5242.42	74929	0	74929	0	0	13753.2	3118.04	1680.73	174.221	976.061	0	0	452.1	0	52913.4	0	0	2026.79	0	1131.29	0	0	3048.66	9164.76	0	1113.74	0	66082.7	0	0
612	Primella	PI551422	Fxananassa	Fxa	LateAnanassa	1969	Netherlands	Europe	D	2	1	1	A	1	2820.61	1453.03	332905	0	32755	131335	0	115292	0	0	15512.4	15068.3	12831.4	0	190001	0	2653.03	0	0	16399.4	0	885.895	0	1500.93	10342.4	0	3027.09	0	346.599	0	1332.37	1877.41	608364	0	0
613	Primella	PI551422	Fxananassa	Fxa	LateAnanassa	1969	Netherlands	Europe	D	2	1	1	B	1	63.5276	0	238860	0	16896.7	69419.4	0	63833.8	16333.4	0	8221.22	5675.96	4220.48	0	161761	0	385.153	0	0	8240	2420.45	1068.96	0	802.141	7523.65	0	1532.19	0	614.757	0	0	1892	592952	0	0
614	Primella	PI551422	Fxananassa	Fxa	LateAnanassa	1969	Netherlands	Europe	D	2	1	1	C	1	1778.98	0	68295.2	0	3380.97	36826.7	0	33407.5	11074.5	0	1677.07	3424.01	3177.33	0	105248	0	0	39.4753	0	1963.95	0	0	0	381.059	541.537	0	1318.53	0	143.513	0	0	617.127	122524	0	0
615	Primella	PI551422	Fxananassa	Fxa	LateAnanassa	1969	Netherlands	Europe	D	2	2	1	A	1	5130.74	0	206211	0	14903	71314.7	0	58457	23883.2	0	5426.95	6292.58	5670.13	0	278381	0	1799	1977.51	0	8285.15	2836.67	1148.85	0	1029.82	3583.72	0	3009.5	0	3720.47	0	0	6507.31	509031	0	0
616	Primella	PI551422	Fxananassa	Fxa	LateAnanassa	1969	Netherlands	Europe	D	2	2	1	B	1	3566.24	1452.35	158329	0	16462.7	146201	0	131945	41101.9	0	11953.8	17508.3	15100.4	0	178863	0	1072.89	812.114	0	17946.9	0	1240.42	0	1574.11	4627.86	0	2134.2	0	1808.24	0	0	3792.25	416177	0	0
617	Primella	PI551422	Fxananassa	Fxa	LateAnanassa	1969	Netherlands	Europe	D	2	2	1	C	1	2717.72	0	108236	0	8588.06	43400.6	0	37633.6	0	0	2981.68	3810.63	3570.38	0	118430	0	683.179	744.519	0	4129.57	1466.88	765.12	0	778.832	1718.25	0	2027.13	0	1663.46	0	0	2183.76	214792	0	0
618	Douglas	70C003P108	Fxananassa	Fxa	LateAnanassa	1970	UC Davis	UC	D	1	3	1	A	1	78.6016	1182.42	15085.9	0	1156.55	66235.2	0	64845.7	0	0	12200.6	7281.46	6785.7	2112.51	11841.6	0	0	0	0	83.7249	6657.35	171.127	0	678.29	0	0	0	1175.6	151.684	53.0381	66.3044	482.077	34651	0	0
619	Douglas	70C003P108	Fxananassa	Fxa	LateAnanassa	1970	UC Davis	UC	D	1	3	1	B	1	47.1046	49.7853	11538.1	0	837.231	6514.33	0	5431.64	0	392.563	890.503	384.035	683.962	0	10071.3	0	28.9822	0	0	0	1466.35	97.1519	0	261.9	0	0	0	92.0702	59.8046	47.9923	0	363.84	19125.6	0	0
620	Douglas	70C003P108	Fxananassa	Fxa	LateAnanassa	1970	UC Davis	UC	D	1	3	1	C	1	43.2899	429.561	21001.2	0	1438.07	39539.1	0	37273.8	0	0	8625.36	6299.51	4195.73	1492.2	12421	0	22.6992	0	0	42.3701	5892.91	0	0	409.821	0	0	0	745.782	105.118	0	0	336.214	45823.2	0	0
621	Douglas	70C003P108	Fxananassa	Fxa	LateAnanassa	1970	UC Davis	UC	D	1	5	1	A	1	63.2959	227.37	14134.6	0	1251.11	19497.4	0	17619.4	0	1512.66	4770.18	2817.91	3203.05	0	10546	0	64.6611	0	0	10452	0	0	0	354.463	140.758	0	0	687.445	165.18	89.9842	0	255.781	20023.3	0	0
622	Douglas	70C003P108	Fxananassa	Fxa	LateAnanassa	1970	UC Davis	UC	D	1	5	1	B	1	121.753	413.975	39660.9	0	1063.69	46755.4	0	43639.7	0	2283.15	6678.61	4956.97	6237.57	0	24304.3	0	0	0	0	63.8921	9006.25	0	0	361.601	321.203	0	0	1317.84	138.563	80.5453	0	536.424	61314.5	0	0
623	Douglas	70C003P108	Fxananassa	Fxa	LateAnanassa	1970	UC Davis	UC	D	1	5	1	C	1	22.9257	237.437	7900.02	0	355.011	22058.4	0	21347.1	0	868.064	3879.82	2670.51	2357.02	859.46	5256.94	0	0	0	0	32.8197	3704.73	0	0	194.787	176.67	0	0	544.969	76.5924	21.3866	0	201.597	17886.1	0	0
624	Douglas	70C003P108	Fxananassa	Fxa	LateAnanassa	1970	UC Davis	UC	D	2	1	1	A	1	3458.89	0	51315.5	0	7416.83	11807.5	0	2396.6	0	0	549.497	1435.98	1326.2	0	145923	0	1240	0	0	26411.2	0	0	0	2882.37	2377.37	0	5262.46	0	1204.09	0	0	3380.32	66337.6	0	0
625	Douglas	70C003P108	Fxananassa	Fxa	LateAnanassa	1970	UC Davis	UC	D	2	2	1	A	1	517.375	345.522	203335	0	3644.21	89209.9	0	76329.9	0	5660.37	7293.03	18414.2	14003.8	0	73566.1	0	0	0	159.77	28217.3	0	0	0	380.648	373.914	0	1487.49	0	499.338	0	0	1118.58	287251	0	0
626	Douglas	70C003P108	Fxananassa	Fxa	LateAnanassa	1970	UC Davis	UC	D	2	2	1	B	1	298.052	1492.46	214896	0	9429.76	322226	0	292335	0	11968.8	30620.4	43849.3	24303.9	0	82993.3	0	0	0	0	24721.8	0	0	3284.83	0	0	0	1770.57	675.04	739.995	0	0	773.682	310317	0	0
627	Douglas	70C003P108	Fxananassa	Fxa	LateAnanassa	1970	UC Davis	UC	D	2	2	1	C	1	483.406	334.405	185047	0	12006.6	73168	0	45066.9	0	5194.96	5470.52	9190.71	7200.59	0	44352.5	0	237.409	0	0	22957.3	0	0	0	532.585	747.149	0	1058.31	533.325	184.197	0	0	501.255	311383	0	0
628	Douglas	70C003P108	Fxananassa	Fxa	LateAnanassa	1970	UC Davis	UC	D	2	3	1	A	1	333.37	1745.86	89378	0	7555.91	105545	0	87312.2	0	4503.78	20187.6	17897.4	4571.26	0	43448.6	0	0	0	0	15896.5	0	0	896.556	0	519.917	0	523.091	131.711	0	0	0	0	182623	0	0
629	Douglas	70C003P108	Fxananassa	Fxa	LateAnanassa	1970	UC Davis	UC	D	2	3	1	B	1	231.724	192.427	19700.6	0	2384.09	13153.2	0	9921.47	0	910.979	2083.79	1184.66	479.698	0	23053.8	0	91.2167	0	0	4002.9	0	292.56	0	233.141	178.85	0	377.278	0	0	0	0	415.614	36408.2	0	0
630	Douglas	70C003P108	Fxananassa	Fxa	LateAnanassa	1970	UC Davis	UC	D	2	3	1	C	1	508.166	416.438	1864.44	0	362.585	9787.66	0	8466.9	0	0	5185.51	4768.85	1274.07	0	27600.4	0	0	0	0	5785.24	0	0	0	599.371	0	0	1174.41	0	790.571	0	0	435.507	5160.54	0	0
631	Douglas	70C003P108	Fxananassa	Fxa	LateAnanassa	1970	UC Davis	UC	D	2	4	1	A	1	904.405	20036.5	65070.8	0	4010.58	475537	0	464246	0	0	148331	112207	40030.8	0	182125	0	0	1133.49	0	81654.8	0	0	0	6884.23	0	0	0	6298.88	16441.5	0	0	2170.41	68666.7	0	0
632	Douglas	70C003P108	Fxananassa	Fxa	LateAnanassa	1970	UC Davis	UC	D	2	5	1	A	1	619.501	1630.24	20192.3	0	4359.38	79259.3	0	76624.1	0	0	26824.1	15054.1	6188.48	0	53096.1	0	0	0	84.303	28789.4	0	0	2818.59	0	0	0	1435.58	0	2565.31	0	0	1476.08	48880.8	0	0
633	Douglas	70C003P108	Fxananassa	Fxa	LateAnanassa	1970	UC Davis	UC	D	2	5	1	B	1	2113.45	14943.2	20173.6	0	3505.76	205984	0	199618	0	0	90005.3	56624.2	14863.5	0	103023	0	0	230.441	0	29585.8	0	0	1098.12	0	0	0	3029.32	0	4812.7	0	0	894.093	31313.9	0	0
634	Douglas	70C003P108	Fxananassa	Fxa	LateAnanassa	1970	UC Davis	UC	D	2	5	1	C	1	233.961	464.946	8027.08	0	2035.72	27121	0	24020	0	0	12143.5	4080.56	4080.56	0	28744.9	0	0	0	0	17844.5	0	0	0	0	0	0	703.366	0	503.089	0	0	214.369	4583.55	0	0
635	Titan	PI551398	Fxananassa	Fxa	LateAnanassa	1971	North Carolina	NorthAmerica	D	1	4	1	A	1	166.21	113.21	85940.2	0	0	118947	0	117624	49249.3	0	7343.48	4344.56	2919.07	0	48626.5	0	0	0	0	0	1926.05	422.271	1928.9	0	896.3	0	0	492.703	590.976	747.249	4028.69	3926.6	194977	0	0
636	Titan	PI551398	Fxananassa	Fxa	LateAnanassa	1971	North Carolina	NorthAmerica	D	1	4	1	B	1	198.719	192.186	51220.2	0	1250.34	62724.7	0	60311.7	12954.8	0	5865.4	3425.47	1488.98	0	56055	0	0	0	0	0	1879.83	520.51	1348.43	0	714.387	0	0	310.361	800.577	927.133	1707.44	3025.39	114580	0	0
637	Titan	PI551398	Fxananassa	Fxa	LateAnanassa	1971	North Carolina	NorthAmerica	D	1	4	1	C	1	130.097	93.652	53778.4	0	0	84931.7	0	84240.4	27115.9	0	5066.46	2663.3	4503.53	0	28130.3	0	0	0	0	0	1617.8	186.461	861.395	0	410.19	0	0	428.592	276.008	335.828	2391.81	2192.64	94724.1	0	0
638	Titan	PI551398	Fxananassa	Fxa	LateAnanassa	1971	North Carolina	NorthAmerica	D	1	6	1	A	1	47.2032	303.022	66774.9	0	2948.36	94896.5	0	89799.2	22820.4	0	24637.4	9950.99	2571.48	0	35818.5	0	98.8501	0	0	0	5832.53	281.475	1009.5	0	1395.6	0	0	703.815	755.598	434.956	1701.22	1517.26	234616	0	0
639	Titan	PI551398	Fxananassa	Fxa	LateAnanassa	1971	North Carolina	NorthAmerica	D	1	6	1	B	1	526.725	0	25968.7	0	1544.78	25292.7	0	21731.7	8028.31	0	7017.82	2641.69	0	0	93356.3	0	0	0	0	2508	1044.39	425.853	0	1450.66	424.68	0	659.763	0	676.121	556.87	0	1867.49	21365.1	0	0
640	Titan	PI551398	Fxananassa	Fxa	LateAnanassa	1971	North Carolina	NorthAmerica	D	2	1	1	A	1	799.442	0	725058	0	41428.4	268730	0	207719	200948	0	9774.71	15074.5	8122.73	25749.8	139974	0	0	0	0	2228.52	1143.73	731.404	2219.74	0	1978.38	0	1085.88	0	2489.41	0	14861.4	0	992697	0	0
641	Titan	PI551398	Fxananassa	Fxa	LateAnanassa	1971	North Carolina	NorthAmerica	D	2	1	1	B	1	0	0	673255	0	39455.1	295688	0	235643	304690	0	8465.53	21967.7	13502.2	20961.9	38989.4	0	0	0	0	5832.26	0	1369.34	0	0	2184.28	0	449.351	372.107	435.595	0	10175.9	0	1.01866e+06	0	0
642	Titan	PI551398	Fxananassa	Fxa	LateAnanassa	1971	North Carolina	NorthAmerica	D	2	2	1	A	1	1891.75	0	152924	0	0	59163.4	0	82683	32279.8	0	8097.28	2118.54	1184.45	0	74718.3	0	0	0	0	454.724	649.135	510.311	0	678.583	193.922	0	796.267	0	3330.9	1982.33	0	2360.03	125224	0	0
643	Titan	PI551398	Fxananassa	Fxa	LateAnanassa	1971	North Carolina	NorthAmerica	D	2	2	1	B	1	1231.46	0	65250.6	0	0	54434	0	85406.6	34267.8	0	1387.79	1968.56	1194.99	0	46512.5	0	0	0	0	331.243	538.24	406.819	0	830.594	0	0	745.01	0	1836.35	2962.15	2118.26	0	54736.7	0	0
644	Titan	PI551398	Fxananassa	Fxa	LateAnanassa	1971	North Carolina	NorthAmerica	D	2	2	1	C	1	227.771	0	37838.9	0	0	28372.6	0	26652.7	26467.5	0	869.236	2261.72	1392.48	0	9435.95	0	0	0	0	201.765	86.7443	293.475	0	0	87.6994	0	70.788	20.0843	370.305	2087.27	0	0	30649.5	0	0
645	Totem	PI551501	Fxananassa	Fxa	LateAnanassa	1971	BC Canada	NorthAmerica	D	1	3	1	A	1	277.289	0	43177.8	1737.74	0	22715.2	0	13187.6	0	325.778	2515.76	2457.53	5675.13	0	37396.4	0	0	0	0	24044.4	0	0	0	800.292	0	0	741.355	0	493.082	373.181	0	1358.02	4591.67	0	0
646	Totem	PI551501	Fxananassa	Fxa	LateAnanassa	1971	BC Canada	NorthAmerica	D	1	3	1	B	1	280.699	0	2569.42	688.502	252.403	2264.85	0	1438.35	0	0	400.555	147.169	608.639	0	16221.2	0	0	0	0	4478.68	0	316.724	0	316.853	0	0	261.259	0	107.446	129.728	0	603.751	197.745	0	0
647	Totem	PI551501	Fxananassa	Fxa	LateAnanassa	1971	BC Canada	NorthAmerica	D	1	4	1	A	1	485.04	222.492	173802	4226.13	7188.48	336032	0	319778	0	0	25048.9	23453.1	20682	0	62020.2	0	0	0	0	0	19347.7	695.378	0	1838.89	0	0	0	1265.29	1628.42	571.263	1883.69	2602.98	48083	0	0
648	Totem	PI551501	Fxananassa	Fxa	LateAnanassa	1971	BC Canada	NorthAmerica	D	1	4	1	B	1	263.872	109.232	98895.6	1242.75	1980.66	124487	0	118821	0	0	7276.89	7146.69	6864.44	0	32821.7	0	0	0	0	9237.43	0	97.6426	0	404.438	0	0	422.264	0	761.869	443.158	798.055	1313.92	22316.1	0	0
649	Totem	PI551501	Fxananassa	Fxa	LateAnanassa	1971	BC Canada	NorthAmerica	D	1	4	1	C	1	141.762	162.039	109861	1917.78	5390.89	144195	0	132098	0	0	10708.3	10616.7	6928.05	0	19036.7	0	0	0	0	0	8960.61	0	761.209	0	357.192	0	0	427.781	929.139	0	850.889	783.364	33902	0	0
650	Totem	PI551501	Fxananassa	Fxa	LateAnanassa	1971	BC Canada	NorthAmerica	D	1	5	1	A	1	338.544	319.804	115780	881.063	1175.59	117850	0	99659.5	36021.2	0	21558.6	21558.6	14213.5	0	22101.3	0	0	0	0	33975.2	0	0	0	598.993	617.793	0	0	1298.56	662.312	0	1076.38	851.527	24079.8	0	0
651	Totem	PI551501	Fxananassa	Fxa	LateAnanassa	1971	BC Canada	NorthAmerica	D	1	5	1	B	1	137.905	197.572	136109	1890.14	3512.97	100004	0	65502.4	26206.8	0	17854.2	17854.2	11150.5	0	22414.8	0	0	0	0	19952.5	0	1232.98	0	356.769	867.477	0	0	1596.2	428.409	0	210.663	445.113	20526.3	0	0
652	Totem	PI551501	Fxananassa	Fxa	LateAnanassa	1971	BC Canada	NorthAmerica	D	1	5	1	C	1	157.343	973.965	101739	1640.05	3373.15	123138	0	100570	49332.5	0	24978	24978	13094	0	18053	0	236.851	0	0	0	20481	0	935.537	0	1270.64	0	0	4431.87	465.573	0	1096.61	577.137	30894.7	0	0
653	Totem	PI551501	Fxananassa	Fxa	LateAnanassa	1971	BC Canada	NorthAmerica	D	2	1	1	A	1	0	1049.53	508578	0	0	330631	0	226407	0	0	26085.5	57173.8	31088.3	0	91354.7	0	1287.34	0	0	78024.1	0	0	0	780.322	791.38	0	594.487	200.954	1269.56	1318.27	0	1075.04	195953	0	0
654	Totem	PI551501	Fxananassa	Fxa	LateAnanassa	1971	BC Canada	NorthAmerica	D	2	2	1	A	1	704.12	1632.92	478554	0	0	819328	0	759517	0	0	68966.6	101702	32735.7	0	92074.3	0	0	0	0	33573.2	0	2231.34	0	0	2272.13	0	0	5188.83	0	10858.1	0	0	147431	0	26987.9
655	Totem	PI551501	Fxananassa	Fxa	LateAnanassa	1971	BC Canada	NorthAmerica	D	2	2	1	B	1	1298.75	1120.97	283933	23349.8	0	598396	0	565499	0	0	42875.4	67046.2	24170.8	0	77260.9	0	0	0	0	18298.7	0	0	1654.71	0	452.42	0	343.999	279.789	4403.79	0	5413.57	0	46400.9	0	6560.29
656	Totem	PI551501	Fxananassa	Fxa	LateAnanassa	1971	BC Canada	NorthAmerica	D	2	3	1	A	1	504.069	415.722	64777.2	1932.3	3215.54	122433	0	109698	0	0	14542.5	21722.2	7179.63	0	27604.9	0	0	0	0	14956.7	0	0	0	0	0	0	335.208	160.489	2586.11	0	0	715.891	6397.67	0	820.814
657	Totem	PI551501	Fxananassa	Fxa	LateAnanassa	1971	BC Canada	NorthAmerica	D	2	3	1	B	1	1762.92	0	26997.1	3670.96	0	16709.9	0	11585.4	0	0	2300.96	2966.48	1536.58	0	61410.6	0	0	0	0	10481.4	0	813.019	0	285.613	0	0	1040.03	0	4226.3	0	0	1423.47	3189.47	0	0
658	Totem	PI551501	Fxananassa	Fxa	LateAnanassa	1971	BC Canada	NorthAmerica	D	2	3	1	C	1	840.542	986.888	294526	0	21794.8	328181	0	283291	0	0	31517.1	29961.8	0	0	57702	0	0	0	0	15187.5	0	781.191	0	0	595.187	0	539.581	0	6998.15	602.204	0	1385.02	37680.8	0	5847.68
659	Tufts	63C120P011	Fxananassa	Fxa	LateAnanassa	1972	UC Davis	UC	D	1	3	1	A	1	321.177	0	22840.4	2338.96	0	17095.4	0	14140.5	6192.71	0	910.35	837.981	523.127	0	29333.8	0	354.11	0	0	0	1265.58	393.386	0	303.189	101.084	0	0	346.599	252.982	379.572	1360.1	1305.34	14534.8	0	0
660	Tufts	63C120P011	Fxananassa	Fxa	LateAnanassa	1972	UC Davis	UC	D	1	3	1	B	1	183.692	0	29598.5	844.713	593.375	27833	0	25039.1	8000.62	0	3934.75	3895.32	0	0	15768.4	0	161.212	0	0	0	1541.06	230.437	0	180.171	113.713	0	0	957.745	185.69	185.994	642.891	812.23	23187.6	0	0
661	Tufts	63C120P011	Fxananassa	Fxa	LateAnanassa	1972	UC Davis	UC	D	1	3	1	C	1	715.649	0	104696	3061.09	3614.76	50736.9	0	41597.2	28174.3	0	2430.83	2220.7	1571.16	0	63014.1	0	1251.54	0	0	0	3168.76	724.705	0	739.912	263.297	0	0	768.171	462.229	518.124	2184.86	2739.3	62294.4	0	0
662	Tufts	63C120P011	Fxananassa	Fxa	LateAnanassa	1972	UC Davis	UC	D	1	5	1	A	1	306.646	0	11300	728.397	0	3140.99	0	1554.5	3810.72	0	374.753	79.4734	0	0	27397.4	0	673.796	0	0	348.97	559.492	275.834	0	332.081	53.6597	0	387.237	0	138.026	179.407	0	726.703	5685.2	0	0
663	Tufts	63C120P011	Fxananassa	Fxa	LateAnanassa	1972	UC Davis	UC	D	1	5	1	B	1	301.332	0	17540.7	1405.55	0	8096.67	0	6545.82	4160.95	0	292.942	181.772	195.835	0	25664.2	0	270.82	0	0	0	794.951	290.849	0	269.108	50.5349	0	0	936.579	44.7535	151.972	1308.21	931.028	10305.1	0	0
664	Tufts	63C120P011	Fxananassa	Fxa	LateAnanassa	1972	UC Davis	UC	D	2	1	1	A	1	570.095	0	179821	15983.9	0	69054.3	0	48088.8	29875.3	0	2248.78	8677.33	6428.55	0	85619	0	877.264	0	0	3063.08	1386.07	1068.53	0	0	463.804	0	0	1396.1	1151.11	0	5467.39	3506.28	175071	0	0
665	Tufts	63C120P011	Fxananassa	Fxa	LateAnanassa	1972	UC Davis	UC	D	2	1	1	B	1	3396.99	0	46376.9	0	0	5665.55	0	1177.33	7415.38	0	449.998	193.568	193.568	0	294013	0	11369.8	0	0	2180.1	2454.71	2303.52	0	3614.38	0	0	2810.7	0	509.05	0	0	3704.64	13781.1	0	0
666	Tufts	63C120P011	Fxananassa	Fxa	LateAnanassa	1972	UC Davis	UC	D	2	1	1	C	1	447.74	0	37237.5	2456.3	0	7691.08	0	4870.15	2833.7	0	413.591	283.927	66.0716	0	63459.3	0	6663.49	0	0	2139.35	1301.6	1223.71	0	873.424	967.441	0	902.153	0	518.77	0	0	1338.25	45080.2	0	0
667	Tufts	63C120P011	Fxananassa	Fxa	LateAnanassa	1972	UC Davis	UC	D	2	2	1	A	1	1951.93	0	92018.2	4078.03	0	26576.2	0	21541.6	21864.8	0	297.143	482.319	185.176	0	175953	0	4766.97	0	0	1416.51	862.919	1276.32	0	566.599	0	0	1759.77	0	2847.95	0	5012.89	0	34720.1	0	0
668	Tufts	63C120P011	Fxananassa	Fxa	LateAnanassa	1972	UC Davis	UC	D	2	2	1	B	1	1387.08	0	200166	34043.8	0	74084.8	0	49591.9	60529.1	0	952.187	1755.02	802.836	0	244395	0	6771.46	0	0	2610.82	1752.99	1437.79	0	532.76	0	0	2094.68	0	3716.88	4877.83	0	6419.01	76384.5	0	0
669	Tufts	63C120P011	Fxananassa	Fxa	LateAnanassa	1972	UC Davis	UC	D	2	2	1	C	1	1821.1	0	183345	62358	0	280631	0	242627	230392	0	16544.1	36722.6	20178.4	0	261820	0	0	0	0	23270.2	0	3603.02	3365.72	0	0	0	1846.67	1938.97	1056.12	17950.4	0	0	77970.4	0	0
670	Tufts	63C120P011	Fxananassa	Fxa	LateAnanassa	1972	UC Davis	UC	D	2	4	1	A	1	2613.98	0	449606	35036.6	0	984710	0	946216	0	0	60191.8	60191.8	0	0	260648	0	4505.56	0	0	8790.28	2877.53	717.578	3067.03	0	0	0	0	3144.78	1501.49	3394.88	0	3897.75	200722	0	0
671	Tufts	63C120P011	Fxananassa	Fxa	LateAnanassa	1972	UC Davis	UC	D	2	4	1	B	1	1680.2	0	10004.3	5591.77	0	24022.7	0	19141.2	0	0	1531.91	1430.8	0	0	92484.8	0	0	0	0	917.932	443.291	362.373	0	1100.68	0	0	1106.72	0	123.169	0	0	1029.9	3060.41	0	0
672	Tufts	63C120P011	Fxananassa	Fxa	LateAnanassa	1972	UC Davis	UC	D	2	4	1	C	1	2300.11	0	1523.32	1280.18	0	2651.7	0	860.957	809.565	0	333.735	0	0	0	85801.6	0	0	0	0	2863.96	2309.12	1606.52	0	4228.72	0	0	1655.2	0	497.255	0	1372.62	0	0	0	0
673	Tufts	63C120P011	Fxananassa	Fxa	LateAnanassa	1972	UC Davis	UC	D	2	5	1	A	1	495.268	0	3517.38	132.126	0	1223.79	0	916.248	430.581	0	260.81	134.898	0	0	24780.8	0	642.933	0	0	137.657	139.738	91.5799	0	254.219	0	0	460.668	0	0	0	0	280.926	2023.27	0	0
674	Tufts	63C120P011	Fxananassa	Fxa	LateAnanassa	1972	UC Davis	UC	D	2	5	1	B	1	3841.57	0	8147.67	0	0	4162.67	0	0	7223.34	0	375.266	0	0	0	299251	0	0	0	0	2615.65	1976.95	1210.25	0	2126.73	0	0	2411.07	0	1175.22	0	0	3720.18	3661.2	0	228.694
675	Earliglow	PI551394	Fxananassa	Fxa	LateAnanassa	1975	Maryland	NorthAmerica	D	1	2	1	A	1	10352.1	0	23005	18515.4	0	74344.7	0	52333	0	0	28793	24330.1	4550.62	0	1.26478e+06	0	0	0	0	0	38589.4	10387.9	0	52201.7	0	0	15222.2	0	11622.6	8135.16	0	30221.4	28636.3	0	0
676	Earliglow	PI551394	Fxananassa	Fxa	LateAnanassa	1975	Maryland	NorthAmerica	D	1	2	1	B	1	4722.34	0	89870.1	0	72589.3	72618.6	0	26042.8	5756.76	13701.5	12086.7	10512.8	4306.69	0	538857	0	0	0	0	28929.9	0	7094.31	0	6880.33	4157.23	0	6488.65	0	4147.1	2794.94	6078.77	13347.9	296286	0	0
677	Earliglow	PI551394	Fxananassa	Fxa	LateAnanassa	1975	Maryland	NorthAmerica	D	1	2	1	C	1	4399.93	0	72484.6	15809.9	75120.1	151225	0	87268.4	0	5668.15	30693.7	25298.1	9601.83	0	541882	0	0	0	0	39294	0	6070.58	0	8132.02	0	0	6399.65	0	9264.16	4094.64	14036.9	14490.8	242902	0	0
678	Earliglow	PI551394	Fxananassa	Fxa	LateAnanassa	1975	Maryland	NorthAmerica	D	1	3	1	A	1	136.318	0	3129.81	547.313	2541.6	4403.93	0	3098.13	0	0	559.178	460.522	823.161	0	17401.2	0	0	0	0	0	1578.38	226.499	0	208.708	0	0	135.064	0	181.557	126.529	1914.34	0	12932.9	0	0
679	Earliglow	PI551394	Fxananassa	Fxa	LateAnanassa	1975	Maryland	NorthAmerica	D	1	3	1	B	1	142.149	0	2753.08	477.575	1691.23	2582.47	0	870.456	238.194	0	578.074	477.141	668.022	0	19341.3	0	0	0	0	1401.67	0	229.809	0	235.83	0	0	206.671	0	127.656	145.565	714.394	661.882	9524.64	0	0
680	Earliglow	PI551394	Fxananassa	Fxa	LateAnanassa	1975	Maryland	NorthAmerica	D	1	3	1	C	1	287.437	0	5294.05	2411.99	3075.52	6253.48	0	4271.63	0	0	935.163	728.107	2732.47	0	32303.6	0	0	0	0	0	3605.07	236.435	0	403.966	0	0	370.978	0	0	406.211	2829.24	0	10245.2	0	0
681	Earliglow	PI551394	Fxananassa	Fxa	LateAnanassa	1975	Maryland	NorthAmerica	D	1	5	1	A	1	624.523	0	2342.81	444.229	528.966	6521.95	0	5213.36	0	0	1811.51	1759.92	302.443	0	40568.6	0	0	0	0	1246.79	713.216	298.469	0	1647.23	0	0	675.829	0	543.939	288.218	251.267	526.011	2367.57	109.841	0
682	Earliglow	PI551394	Fxananassa	Fxa	LateAnanassa	1975	Maryland	NorthAmerica	D	1	5	1	B	1	389.429	0	4855.44	0	12846.3	22115.7	0	14833.7	0	0	8011.26	7464.89	0	0	56951.1	0	0	0	0	5573	0	1262.39	0	701.919	188.037	0	644.089	0	861.824	0	0	615.231	11082.5	0	0
683	Earliglow	PI551394	Fxananassa	Fxa	LateAnanassa	1975	Maryland	NorthAmerica	D	1	5	1	C	1	183.389	0	3708.29	543.778	2201.75	11539.2	0	9599.93	0	0	2486.93	2486.93	685.913	0	47719.2	0	0	0	0	2944.6	0	452.774	0	1064.68	0	0	757.569	0	932.452	0	333.378	560.273	8353.14	0	0
684	Earliglow	PI551394	Fxananassa	Fxa	LateAnanassa	1975	Maryland	NorthAmerica	D	2	1	1	A	1	1954.22	0	15830.2	0	7378.17	14019	0	4035.74	0	0	1143.11	1475.79	683.195	0	160809	0	0	0	0	1491.75	2720.5	887.291	0	2013.55	664.561	0	2613.1	0	1021.15	0	0	3269.95	23482	0	0
685	Earliglow	PI551394	Fxananassa	Fxa	LateAnanassa	1975	Maryland	NorthAmerica	D	2	1	1	B	1	2549.32	0	33932	0	24657.4	39216.4	0	18701.8	0	0	2916.05	5388.12	2712.93	0	216967	0	0	0	0	9361.44	0	1505.5	0	3146.4	1825.6	0	3039.54	0	1186.24	0	0	6488.27	52611.4	0	0
686	Earliglow	PI551394	Fxananassa	Fxa	LateAnanassa	1975	Maryland	NorthAmerica	D	2	1	1	C	1	1686.99	0	51316	0	37894.2	73183.5	0	35632.9	0	0	9026.56	15504.2	6477.61	0	258685	0	0	0	0	16229.6	0	1915.54	0	2060.22	0	0	4245.14	0	3393.14	0	2982.29	4699.13	97943.7	0	0
687	Earliglow	PI551394	Fxananassa	Fxa	LateAnanassa	1975	Maryland	NorthAmerica	D	2	2	1	A	1	5304.38	0	30696.7	14247.6	25124.9	73145.8	0	53717.7	0	1856.39	11988.5	27634.8	16246.3	0	441389	0	0	0	0	12205.4	14316.6	3450.65	0	4851.05	0	0	6400.85	0	4482.59	0	43102	0	101508	0	0
688	Earliglow	PI551394	Fxananassa	Fxa	LateAnanassa	1975	Maryland	NorthAmerica	D	2	2	1	B	1	25.7262	0	236.908	0	280.448	491.5	0	311.677	0	0	54.2869	118.161	65.684	0	2253.98	0	0	0	0	60.514	64.1507	21.1274	0	22.79	7.4805	0	22.2054	0	28.2876	0	171.118	0	755.352	0	0
689	Earliglow	PI551394	Fxananassa	Fxa	LateAnanassa	1975	Maryland	NorthAmerica	D	2	2	1	C	1	2479.37	0	16926.2	0	17307.2	50277.1	0	37356.9	0	0	7759.3	11854	4495.12	0	145112	0	0	0	0	4678.02	4325.82	2302.61	0	1354.72	203.864	0	1268.87	0	4186.31	0	4166.48	5112.77	51374	0	0
690	Florida_Belle	PI551396	Fxananassa	Fxa	LateAnanassa	1975	Florida	NorthAmerica	D	1	2	1	A	1	2382.69	6772	400430	0	5066.67	689986	0	675794	159030	0	73145.2	19564.8	4308.07	64677.4	453950	0	0	0	0	40023.1	0	5406.61	0	11691.8	4715.64	0	0	6106.65	3608.75	4913.98	4046.97	14744	711677	0	0
691	Florida_Belle	PI551396	Fxananassa	Fxa	LateAnanassa	1975	Florida	NorthAmerica	D	1	2	1	B	1	4555.05	16618.4	2.55463e+06	0	16914.6	4.3216e+06	0	4.27197e+06	1.96191e+06	0	396383	172798	167174	249845	1.17849e+06	0	0	0	0	0	110024	6404.62	50129.6	0	14701.7	0	0	14236.5	8091.53	2041.87	211093	0	2.11754e+06	0	0
692	Florida_Belle	PI551396	Fxananassa	Fxa	LateAnanassa	1975	Florida	NorthAmerica	D	1	3	1	A	1	144.523	1251.55	54302.1	166.957	301.664	186772	0	185468	0	0	15133	8119.41	3494.44	2867.16	31466.8	0	0	0	0	0	4695.67	217.675	1617.64	0	551.804	0	0	514.386	323.624	198.934	4698.93	0	73307.5	0	0
693	Florida_Belle	PI551396	Fxananassa	Fxa	LateAnanassa	1975	Florida	NorthAmerica	D	1	3	1	B	1	530.374	1312.64	154932	0	3486.93	166301	0	158233	48624.8	0	17926.5	9187.15	4301.94	21038	104595	0	0	0	0	0	7445.59	820.551	0	2353.69	1844.33	0	0	827.303	812.38	929.249	1957.83	3062.73	233504	0	0
694	Florida_Belle	PI551396	Fxananassa	Fxa	LateAnanassa	1975	Florida	NorthAmerica	D	1	3	1	C	1	304.601	883.004	41577.4	0	2045.18	92258.8	0	89802.4	0	0	15261.6	3744.61	1794.2	0	58572.4	0	244.462	0	0	4913.99	0	421.912	0	1015.63	588.592	0	0	1047.58	387.904	426.104	0	1234.5	71690.6	0	0
695	Florida_Belle	PI551396	Fxananassa	Fxa	LateAnanassa	1975	Florida	NorthAmerica	D	1	5	1	A	1	175.84	2267.55	122906	0	4107.43	178023	0	174833	48053.4	0	32423.3	7966.77	2879.19	5129.76	27250.2	0	65.0607	0	0	0	4795.39	108.464	1885.09	0	1292.47	0	0	1153.76	489.355	374.077	3360.82	0	192472	0	0
696	Florida_Belle	PI551396	Fxananassa	Fxa	LateAnanassa	1975	Florida	NorthAmerica	D	1	6	1	A	1	642.204	397.539	17639.8	0	1284.42	24764.8	0	23728.8	5545.96	0	6469.25	942.524	268.46	0	52754.7	0	0	0	0	2580.35	1167.03	545.801	0	1875.79	665.509	0	0	587.79	153.461	387.944	0	872.091	21801.3	0	0
697	Florida_Belle	PI551396	Fxananassa	Fxa	LateAnanassa	1975	Florida	NorthAmerica	D	1	6	1	B	1	113.861	491.392	79082.8	0	3152.73	51960	0	49189.4	21557.7	0	9557.14	1706.61	851.132	5699.06	36099.2	0	60.2991	0	0	3033.34	0	414.847	0	745.921	1668.61	0	0	358.988	140.05	424.821	364.097	1152.08	104532	0	0
698	Florida_Belle	PI551396	Fxananassa	Fxa	LateAnanassa	1975	Florida	NorthAmerica	D	1	6	1	C	1	74.0831	248.113	56046.2	0	2777.63	34058.2	0	31699.4	12097.4	0	7236.54	1397.61	512.973	3853.44	22786	0	115.957	0	0	3008.03	0	174.773	0	555.169	1235.74	0	0	410.636	197.855	302.004	0	751.732	88062.4	0	0
699	Florida_Belle	PI551396	Fxananassa	Fxa	LateAnanassa	1975	Florida	NorthAmerica	D	2	1	1	A	1	648.28	690.348	381545	0	32325.9	166689	0	128618	67473.7	13517.6	33427	8120.11	3074.65	0	130469	0	402.369	0	0	12443.2	3754.83	1695.67	0	1206.39	3735.73	0	1756.23	0	865.729	0	0	1822.2	437951	0	0
700	Florida_Belle	PI551396	Fxananassa	Fxa	LateAnanassa	1975	Florida	NorthAmerica	D	2	1	1	B	1	1620.53	772.018	215529	0	18235.4	101251	0	78651.7	39937.1	9169.65	26453.1	6322.64	0	0	165547	0	1300.37	0	0	6112.09	3430.31	1401.92	0	1500.73	1728.99	0	3121.81	0	362.509	0	0	1204.44	224141	0	0
701	Florida_Belle	PI551396	Fxananassa	Fxa	LateAnanassa	1975	Florida	NorthAmerica	D	2	1	1	C	1	672.809	1363.36	159525	0	6546.74	172838	0	165962	0	6666.53	27125.8	6180.24	1169.94	0	59240	0	238.033	0	0	7232.88	2264.7	847.467	1554.14	0	1425.29	0	1274.93	0	1182.58	0	0	1374.67	226524	0	0
702	Florida_Belle	PI551396	Fxananassa	Fxa	LateAnanassa	1975	Florida	NorthAmerica	D	2	2	1	A	1	2475.7	1316.59	120045	0	9437.63	138275	0	127023	0	0	13912.8	7015.71	1853.77	0	190106	0	0	0	0	3200.94	1920.16	1762.85	0	1571.09	697.311	0	2350.51	0	2955.56	0	0	4071.72	99814.5	0	0
703	Florida_Belle	PI551396	Fxananassa	Fxa	LateAnanassa	1975	Florida	NorthAmerica	D	2	2	1	B	1	2427.46	8162	193890	0	5796.19	420924	0	409357	0	0	67768	29566.7	5167.66	0	146334	0	0	0	0	10006.1	2809.88	2172.09	3710.26	0	1436.18	0	1941.25	0	3435.84	0	0	4147.32	246472	0	0
704	Florida_Belle	PI551396	Fxananassa	Fxa	LateAnanassa	1975	Florida	NorthAmerica	D	2	2	1	C	1	110.172	11479.8	215051	0	8178.61	546501	0	537861	163547	0	142884	74985.8	24293.1	0	79331.6	0	0	0	0	22609	0	16034	0	0	4414.72	0	1527.8	3683.67	5870.75	0	11990.3	0	337613	0	0
705	ORUS_4816_ORUSM_173	PI551858	Fxananassa	Fxa	LateAnanassa	1975	Oregon	NorthAmerica	D	1	3	1	A	1	7759.4	0	33272.6	11761.9	22101.1	75076.5	0	52920.1	0	17075.8	17825.4	6206.11	82896.4	0	607054	0	0	0	0	28775.1	0	3718.7	0	3703.74	0	0	6859.33	0	22438.6	0	4686.7	18291.7	61173.2	0	0
706	ORUS_4816_ORUSM_173	PI551858	Fxananassa	Fxa	LateAnanassa	1975	Oregon	NorthAmerica	D	1	4	1	A	1	284.486	0	956.828	0	0	1865.93	0	1551.99	0	244.901	418.558	224.885	2712.43	0	25163.1	0	0	0	0	532.397	398.936	196.198	0	228.303	0	0	262.897	0	483.084	268.703	0	1115.2	1180.85	0	0
707	ORUS_4816_ORUSM_173	PI551858	Fxananassa	Fxa	LateAnanassa	1975	Oregon	NorthAmerica	D	1	4	1	B	1	409.545	0	1037.63	0	0	2318.07	0	1433.72	0	149.934	776.452	283.195	2196.1	0	26902.6	0	0	0	0	491.543	442.596	209.068	0	393.762	0	0	527.334	0	342.589	307.239	0	952.355	2154.85	0	0
708	ORUS_4816_ORUSM_173	PI551858	Fxananassa	Fxa	LateAnanassa	1975	Oregon	NorthAmerica	D	1	4	1	C	1	252.845	0	323.926	0	0	2145.18	0	1945.2	0	0	638.886	485.615	2554.97	0	21032.9	0	0	0	0	840.494	0	155.28	0	190.672	0	0	248.156	0	388.437	262.665	0	853.612	576.271	0	0
709	ORUS_4816_ORUSM_173	PI551858	Fxananassa	Fxa	LateAnanassa	1975	Oregon	NorthAmerica	D	1	5	1	A	1	141.526	67.2554	4070.76	452.406	3211.86	7523.86	0	5029.43	0	874.064	1323.19	632.35	5970.91	0	16373.4	0	0	0	0	1940.74	0	150.796	0	204.075	0	0	389.506	0	248.113	151.176	131.017	442.028	3630.77	0	0
710	ORUS_4816_ORUSM_173	PI551858	Fxananassa	Fxa	LateAnanassa	1975	Oregon	NorthAmerica	D	1	5	1	B	1	862.542	0	1644.47	1339.1	782.582	4265.16	0	2215.98	0	1325.12	1264.67	683.883	2359.39	0	50032.7	0	0	0	0	1579.61	561.219	180.498	0	488.464	0	0	766.862	0	624.607	436.11	0	1410.8	1309.16	95.5778	0
711	ORUS_4816_ORUSM_173	PI551858	Fxananassa	Fxa	LateAnanassa	1975	Oregon	NorthAmerica	D	1	5	1	C	1	271.55	0	941.859	0	1054.33	1656.34	0	871.617	0	383.543	411.435	144.338	1077.29	0	18608.1	0	0	0	0	1040.53	0	125.078	0	241.788	0	0	279.228	0	215.464	159.705	0	499.262	940.973	0	0
712	ORUS_4816_ORUSM_173	PI551858	Fxananassa	Fxa	LateAnanassa	1975	Oregon	NorthAmerica	D	2	3	1	A	1	1019.78	0	6862.69	0	5992.3	14097.1	0	10542.2	0	1320.5	2491.56	11278	8786.42	0	80586.9	0	0	0	0	3184.71	2130.87	811.263	0	701.77	665.66	0	788.222	0	2336.25	0	0	1849.55	5819.52	0	0
713	ORUS_4816_ORUSM_173	PI551858	Fxananassa	Fxa	LateAnanassa	1975	Oregon	NorthAmerica	D	2	3	1	B	1	1576.17	0	2701.39	0	760.444	9578.71	0	7951.44	0	859.593	2184.64	7789.21	5783.07	0	63719.7	0	0	0	0	2999.16	1407.83	906.827	0	684.156	438.954	0	988.171	0	3592.52	0	0	2497.17	3760.14	301.018	0
714	ORUS_4816_ORUSM_173	PI551858	Fxananassa	Fxa	LateAnanassa	1975	Oregon	NorthAmerica	D	2	3	1	C	1	417.695	0	8368.3	0	4840.56	9076.38	0	5875.04	0	799.4	1528.13	5829.69	4301.57	0	41774.6	0	0	0	0	2448.71	1137.46	465.005	0	347.126	438.564	0	531.522	0	1528.1	0	0	943.707	6594.81	0	0
715	ORUS_4816_ORUSM_173	PI551858	Fxananassa	Fxa	LateAnanassa	1975	Oregon	NorthAmerica	D	2	4	1	A	1	4446.8	0	0	0	1575.52	2814.93	0	803.347	888.058	0	1329.77	174.591	174.591	0	188850	0	0	0	0	3266.56	2328.53	1410.82	0	2763.96	1029.4	0	2933.74	0	3135.6	0	0	3983.88	0	0	0
716	ORUS_4816_ORUSM_173	PI551858	Fxananassa	Fxa	LateAnanassa	1975	Oregon	NorthAmerica	D	2	4	1	B	1	2216.04	0	2136.16	0	998.213	3628.08	0	3009.3	254.011	0	474.416	1385.63	1203.75	0	66730	0	0	0	0	4543.29	0	447.04	0	487.86	0	0	1173.17	0	1392.73	0	0	1545.44	1068.17	351.066	0
717	ORUS_4816_ORUSM_173	PI551858	Fxananassa	Fxa	LateAnanassa	1975	Oregon	NorthAmerica	D	2	4	1	C	1	913.432	0	689.773	0	742.377	2216.97	0	1930.57	0	0	244.874	604.702	494.868	0	23909.3	0	0	0	0	4800.59	0	0	0	385.791	0	0	554.505	0	1377.06	0	0	1161.72	0	0	0
718	Kaoling	PI551537	Fxananassa	Fxa	LateAnanassa	1975	Taiwan	Asia	D	1	2	1	A	1	2798.77	4484.77	235480	0	23120.2	310074	0	278855	0	0	37442.6	24052.9	11776.8	0	366084	0	0	0	0	30578	0	2274.08	0	6110.01	0	0	3707.81	0	3143.94	2159.32	0	14445.6	409642	0	0
719	Kaoling	PI551537	Fxananassa	Fxa	LateAnanassa	1975	Taiwan	Asia	D	1	2	1	B	1	813.456	4686.37	149547	0	17920.3	322997	0	304885	0	0	42134	33508.3	10787.2	0	126281	0	0	0	0	0	15146.1	797.697	3644.87	0	0	0	0	2309.26	2200.74	995.687	1838.38	3446.12	289764	0	0
720	Kaoling	PI551537	Fxananassa	Fxa	LateAnanassa	1975	Taiwan	Asia	D	1	3	1	A	1	5633.43	173401	2.02889e+06	0	300696	9.80585e+06	0	9.6197e+06	0	0	1.22534e+06	770884	313914	0	1.60942e+06	0	0	0	0	5996.64	264066	7682.9	177018	0	0	0	0	33020.1	15397.8	4996.93	41784.4	49978.9	5.42206e+06	0	0
721	Kaoling	PI551537	Fxananassa	Fxa	LateAnanassa	1975	Taiwan	Asia	D	1	3	1	B	1	1570.73	5490.96	406994	0	41749.3	589199	0	513759	0	0	71809.5	49439.6	15470.9	0	454813	0	0	0	0	47438.2	0	3845.87	0	9398.84	0	0	0	7224.05	21016.7	0	0	16025.8	771316	0	0
722	Kaoling	PI551537	Fxananassa	Fxa	LateAnanassa	1975	Taiwan	Asia	D	1	3	1	C	1	1338.86	4548.85	495579	13486.9	51593.9	1.16099e+06	0	1.12124e+06	0	0	46597.5	46597.5	39822.7	0	286010	0	0	0	0	521.197	43267.8	2785.88	8480.72	0	0	0	0	8219.93	5796.15	2528.34	12304.3	10820.3	599242	0	0
723	Kaoling	PI551537	Fxananassa	Fxa	LateAnanassa	1975	Taiwan	Asia	D	1	4	1	A	1	145.685	773.412	11434	0	720.022	56459.1	0	55706.1	0	0	10335.3	7291.61	1536.69	0	18599.6	0	0	0	0	0	977.355	74.8954	623.856	0	107.075	0	0	265.188	117.89	124.625	358.61	1161.9	37525.8	0	0
724	Kaoling	PI551537	Fxananassa	Fxa	LateAnanassa	1975	Taiwan	Asia	D	1	4	1	B	1	453.834	731.701	4499.38	0	437.767	35310.2	0	34963.1	0	0	9689.4	6568	0	451.42	1195.31	0	0	0	0	0	1407.92	66.3728	243.895	0	53.8085	0	0	531.366	166.393	163.457	561.936	0	22323	0	0
725	Kaoling	PI551537	Fxananassa	Fxa	LateAnanassa	1975	Taiwan	Asia	D	2	1	1	A	1	834	2611.71	175697	0	16638.2	353207	0	345155	0	0	9993.49	14790.9	6340.49	9181.47	102947	0	0	0	0	6077.36	2603.39	1137.09	5913.67	0	1598.18	0	0	1959.91	1665.09	0	13233.6	0	284118	0	0
726	Kaoling	PI551537	Fxananassa	Fxa	LateAnanassa	1975	Taiwan	Asia	D	2	1	1	B	1	400.036	11090.1	157315	0	11395.8	672443	0	669473	0	0	79417.9	43529.1	16106.8	21482.9	59764	0	0	0	121.215	18693.6	0	157.298	39617	0	5635.23	0	0	2158.39	1554.74	0	15320.6	0	312777	0	25969.2
727	Kaoling	PI551537	Fxananassa	Fxa	LateAnanassa	1975	Taiwan	Asia	D	2	1	1	C	1	1961.55	1366.92	331541	0	32678.1	225034	0	200261	84769.7	0	8964.98	16287.4	9312.91	17101.4	142063	0	1938.2	0	0	10609	0	1728.61	2626.18	0	1459.87	0	1062.63	1399.15	1878.39	0	12889.4	0	403695	0	36559.3
728	Kaoling	PI551537	Fxananassa	Fxa	LateAnanassa	1975	Taiwan	Asia	D	2	2	1	A	1	1967.55	1153.34	85005.2	0	5661.27	74001.2	0	62799.4	0	0	10003.9	8640.26	2006.38	0	120530	0	0	0	0	3494.97	1569.32	2294.67	0	0	249.846	0	1780.8	268.972	2226.03	0	0	2936.47	141282	0	0
729	Kaoling	PI551537	Fxananassa	Fxa	LateAnanassa	1975	Taiwan	Asia	D	2	2	1	B	1	1034.13	849.571	160429	0	9545.72	77828.7	0	63357.5	0	0	84387	4560.03	80345.1	0	6567.91	0	978.402	0	0	3933.79	1347.77	2068.38	0	0	431.752	0	492.605	296.956	1054.69	0	676.948	1306.75	197727	0	0
730	Kaoling	PI551537	Fxananassa	Fxa	LateAnanassa	1975	Taiwan	Asia	D	2	4	1	A	1	3364.97	0	11252.3	0	956.613	9965.65	0	6402.57	0	0	2087.44	2900.03	1496.15	0	114088	0	1443.22	0	237.07	8268.55	5204.2	0	0	2271.43	655.48	0	1821.96	0	1172.49	0	0	892.386	6122.55	0	0
731	Kaoling	PI551537	Fxananassa	Fxa	LateAnanassa	1975	Taiwan	Asia	D	2	4	1	B	1	1806.05	0	10657.3	0	1102.8	12466.9	0	10454.1	0	0	1224.27	1420.76	659.677	0	66984.4	0	0	0	0	2312.31	1418.58	370.823	0	932.385	190.779	0	1132.48	0	189.73	0	0	841.057	13388.2	0	0
732	Kaoling	PI551537	Fxananassa	Fxa	LateAnanassa	1975	Taiwan	Asia	D	2	5	1	A	1	0	72583.7	212212	0	80459.6	894522	0	874540	0	0	273781	200080	55643.2	14351.3	105140	0	2583.22	0	2200.07	61711.5	12599.3	2897.94	23626	0	15197.5	0	0	8773.34	4993.7	0	8550.58	0	688133	0	0
733	Tangi	PI551481	Fxananassa	Fxa	LateAnanassa	1975	Louisiana	NorthAmerica	D	1	2	1	A	1	3924.48	0	625816	0	0	187019	0	154101	0	0	7042.23	4603.1	9312.12	0	334849	0	553.698	0	0	28638.1	0	3128.74	0	17306	0	0	8880.71	0	4424.84	4621.99	0	11615.1	103950	0	0
734	Tangi	PI551481	Fxananassa	Fxa	LateAnanassa	1975	Louisiana	NorthAmerica	D	1	3	1	A	1	0	681.356	41613.7	0	2865.92	90408.7	0	0	32617.9	0	14304	9180.17	11340.4	0	8036.65	0	0	0	0	0	3459.91	88.0122	449.012	0	912.507	0	0	689.599	266.361	0	655.459	374.251	20313.1	0	0
735	Tangi	PI551481	Fxananassa	Fxa	LateAnanassa	1975	Louisiana	NorthAmerica	D	1	3	1	B	1	0	291.275	60158.5	0	4172.98	78789.9	0	0	22725.1	0	11376.1	4907.24	10121.1	0	14087.5	0	68.0751	0	0	0	4303.28	268.698	396.078	0	0	0	0	1045.75	200.576	238.346	440.465	596.598	21331.5	0	0
736	Tangi	PI551481	Fxananassa	Fxa	LateAnanassa	1975	Louisiana	NorthAmerica	D	1	3	1	C	1	67.5106	701.483	73810.2	0	7118.89	123139	0	0	43263.5	0	16827.5	9192.68	11812.6	2790.65	10652.2	0	0	0	0	0	3095	80.9007	455.355	0	0	0	0	500.45	227.002	32.1058	785.472	617.945	49040	0	0
737	Tangi	PI551481	Fxananassa	Fxa	LateAnanassa	1975	Louisiana	NorthAmerica	D	1	5	1	A	1	0	2638.3	93077.7	0	4667.29	308334	0	0	0	0	52846.9	15915.2	15477.2	0	12533.4	0	133.119	0	0	0	20424	0	2005.34	0	743.205	0	0	3703.56	4017.49	0	0	740.102	62984.7	0	0
738	Tangi	PI551481	Fxananassa	Fxa	LateAnanassa	1975	Louisiana	NorthAmerica	D	1	5	1	B	1	0	9478.19	93631.4	0	11883.3	556792	0	0	0	0	185674	62750.9	32598.2	5830.33	7095.96	0	0	0	0	0	29252.1	0	1976.53	0	1015.58	0	0	13067.8	2670.17	1537.16	1042.93	0	98364.2	0	0
739	Tangi	PI551481	Fxananassa	Fxa	LateAnanassa	1975	Louisiana	NorthAmerica	D	2	1	1	A	1	1038.39	4343.82	667217	0	62628.3	909374	0	818229	0	0	117076	163391	106561	38309.5	98193.6	0	1632.32	0	0	55992.8	0	2014.69	5581.35	0	3874.47	0	3604.25	6736.28	5500.85	0	3348.14	3436.88	457251	0	0
740	Tangi	PI551481	Fxananassa	Fxa	LateAnanassa	1975	Louisiana	NorthAmerica	D	2	1	1	B	1	592.465	265.06	137051	0	6427.96	51624.8	0	34852.5	0	0	3628.59	14221	12582.8	0	56537.3	0	0	0	0	24273.1	0	0	0	651.942	415.146	0	805.566	448.215	731.855	0	0	939.297	62374.7	0	0
741	Tangi	PI551481	Fxananassa	Fxa	LateAnanassa	1975	Louisiana	NorthAmerica	D	2	1	1	C	1	3079.46	1699.83	457069	0	33697.4	460134	0	432264	0	0	32728.7	29045.4	18777.1	0	209205	0	0	0	0	21212.5	7377.43	2768.4	0	2491.1	899.875	0	4392.82	2870.58	4809.66	0	0	6327.87	138574	0	0
742	Tangi	PI551481	Fxananassa	Fxa	LateAnanassa	1975	Louisiana	NorthAmerica	D	2	2	1	A	1	574.035	3212.91	298595	0	31715	729998	0	692279	0	0	150456	155257	53091	22567.6	66085.3	0	0	0	0	19205.4	0	0	6169.1	0	1038.57	0	774.612	763.811	0	0	3469.41	2192.9	246050	0	0
743	Tangi	PI551481	Fxananassa	Fxa	LateAnanassa	1975	Louisiana	NorthAmerica	D	2	2	1	B	1	1455.45	7096.42	552745	0	44169.7	1.00571e+06	0	948788	0	0	125020	166844	82741.6	17884.3	100014	0	0	0	0	35540.2	0	998.335	6547.12	0	1801.65	0	0	5474.15	4593.89	0	4306.12	3508.28	294087	0	0
744	Tangi	PI551481	Fxananassa	Fxa	LateAnanassa	1975	Louisiana	NorthAmerica	D	2	2	1	C	1	1071.76	11562.1	403357	0	31295.4	894464	0	857942	339016	0	380813	375199	113144	36575.5	108924	0	0	0	0	45287.1	0	863.611	15028.8	0	4724.1	0	0	3941.87	4315.1	0	3001.49	2779.18	318168	0	14719
745	Tangi	PI551481	Fxananassa	Fxa	LateAnanassa	1975	Louisiana	NorthAmerica	D	2	3	1	A	1	0	8927.57	310335	0	41635.9	572124	0	534338	228839	0	223660	197059	71909.7	0	67872.3	0	0	0	0	49985.6	0	1405.32	4117.88	0	4159.6	0	0	4117.13	2795.6	0	2988.6	0	276138	0	0
746	Tangi	PI551481	Fxananassa	Fxa	LateAnanassa	1975	Louisiana	NorthAmerica	D	2	3	1	B	1	153.224	1717.37	60568.2	0	2912.2	129885	0	124678	0	0	51918.9	48159.5	10639.5	3991.66	14914.1	0	0	0	0	5814.36	0	86.2608	680.737	0	210.334	0	0	306.512	573.689	0	127.689	296.965	33754.6	0	0
747	Tangi	PI551481	Fxananassa	Fxa	LateAnanassa	1975	Louisiana	NorthAmerica	D	2	3	1	C	1	1509.49	4163.98	605533	0	44376.1	939022	0	876228	0	0	124113	123617	76757.5	36329.2	112176	0	1851.29	0	0	54664.9	0	2485.98	0	2155.31	1099.41	0	0	3937.39	6173.05	0	0	3593.61	252910	0	0
748	Chandler	77C032P103	Fxananassa	Fxa	LateAnanassa	1977	UC Davis	UC	D	1	2	1	A	1	0	9528.37	1.39234e+06	0	9425.2	1.17057e+06	0	1.02316e+06	456222	0	170107	143037	98012.5	41977.2	162528	0	1676.18	0	0	0	132264	0	7419.51	0	0	0	0	12345.2	2663.27	0	31731.8	0	1.96712e+06	0	0
749	Chandler	77C032P103	Fxananassa	Fxa	LateAnanassa	1977	UC Davis	UC	D	1	2	1	B	1	0	4139.58	1.30483e+06	0	29028.2	750484	0	457195	171026	0	116527	106714	77912.5	0	365866	0	4190.27	0	0	0	128263	0	0	4165.13	4682.82	0	0	22233.4	2210.12	0	2955.55	6818.33	1.52176e+06	0	0
750	Chandler	77C032P103	Fxananassa	Fxa	LateAnanassa	1977	UC Davis	UC	D	1	2	1	C	1	2291.88	1328.52	470690	7521.36	25336.7	284680	0	84738.1	31020	0	39943.6	30319.6	35584.3	0	255450	0	1379.81	0	0	101939	0	2881.31	0	5034.68	1895.82	0	0	4496.39	2301.92	2036.98	0	7019.04	579325	0	0
751	Chandler	77C032P103	Fxananassa	Fxa	LateAnanassa	1977	UC Davis	UC	D	1	3	1	A	1	68.8758	2007.17	50793.2	1107.43	2447.03	114438	0	103615	27484.5	0	45791.4	36626	0	5924.62	17819.2	0	408.629	0	0	58.741	7780.84	307.751	1518.59	0	490.544	0	0	2404.08	343.246	0	1890.17	0	171689	0	0
752	Chandler	77C032P103	Fxananassa	Fxa	LateAnanassa	1977	UC Davis	UC	D	1	3	1	B	1	0	743.282	99222.7	0	2468.74	82558.4	0	60856.7	23304.4	0	20993.7	15889.2	3614.33	5697.43	29220.1	0	92.3626	0	0	67.6215	10818.8	361.24	793.799	0	827.663	0	0	1780.87	265.29	0	186.484	564.618	155666	0	0
753	Chandler	77C032P103	Fxananassa	Fxa	LateAnanassa	1977	UC Davis	UC	D	1	3	1	C	1	0	15.9098	19223.5	287.342	656.638	19538.1	0	14274.3	7616.9	0	4039.24	3467.23	2007.56	900.999	4476.05	0	26.3826	0	0	0	2943.67	84.7734	153.189	0	142.919	0	0	442.273	82.3378	0	109.547	127.408	26052.4	0	0
754	Chandler	77C032P103	Fxananassa	Fxa	LateAnanassa	1977	UC Davis	UC	D	1	5	1	A	1	46.6231	342.587	99547.5	0	4371.93	51159.4	0	28714.3	13308.5	0	7656.16	5613.65	6090.32	0	54432.2	0	250.233	0	0	0	13965.8	0	0	1042.23	1081.71	0	0	2182.96	302.233	0	0	432.163	106280	0	0
755	Chandler	77C032P103	Fxananassa	Fxa	LateAnanassa	1977	UC Davis	UC	D	1	5	1	B	1	35.2571	436.899	58145.9	0	2558.08	37143.9	0	26739.2	8092.2	0	7122.43	5508.2	3945.34	5871.92	24553	0	200.194	0	0	60.8112	6555.95	350.535	0	396.756	805.392	0	0	2757.66	164.569	150.238	0	615.425	89230.1	0	0
756	Chandler	77C032P103	Fxananassa	Fxa	LateAnanassa	1977	UC Davis	UC	D	1	5	1	C	1	39.892	917.495	69049.4	0	3918.43	67195	0	51154.4	14945.5	0	16560.3	12198.3	7580.4	4443.93	24280.3	0	449.473	0	0	101.344	9119.51	438.169	620.308	0	917.873	0	0	5225.01	255.437	211.932	150.043	443.721	88164.2	0	0
757	Chandler	77C032P103	Fxananassa	Fxa	LateAnanassa	1977	UC Davis	UC	D	2	1	1	A	1	2402.73	1014.8	463711	0	22840.1	190369	0	54602.4	13435.1	0	7608.51	12395.5	6883.97	0	89744.3	0	1065.11	0	0	45395.1	14191.7	0	0	3279.6	5604.78	0	2526.76	1863.42	4151.93	0	0	4483.88	724975	0	0
758	Chandler	77C032P103	Fxananassa	Fxa	LateAnanassa	1977	UC Davis	UC	D	2	1	1	B	1	2988.15	0	178570	0	15901.2	131419	0	71282.1	0	0	12947.4	20306.9	10802.1	0	134239	0	830.604	0	0	41860.6	0	0	0	3084.33	619.688	0	2936.6	0	1664.38	0	0	1530.2	398160	0	0
759	Chandler	77C032P103	Fxananassa	Fxa	LateAnanassa	1977	UC Davis	UC	D	2	1	1	C	1	1945.21	18041.7	934271	0	70050.5	1.23975e+06	0	1.01773e+06	427353	0	249515	233738	76065.8	40975.9	189403	0	4192.59	914.211	0	118198	24378.4	11363.9	0	0	7830.13	0	0	15131.4	4719.78	0	9880.09	0	1.61654e+06	0	135107
760	Chandler	77C032P103	Fxananassa	Fxa	LateAnanassa	1977	UC Davis	UC	D	2	2	1	A	1	990.759	1296.52	425950	0	34385.8	235978	0	96562.5	30693.2	8504.24	25891.2	29410.3	13004.3	13473.7	101791	0	1411.72	0	0	40419.4	0	3893.11	0	0	1409.44	0	451.901	615.954	0	0	0	1152.85	610615	0	0
761	Chandler	77C032P103	Fxananassa	Fxa	LateAnanassa	1977	UC Davis	UC	D	2	2	1	B	1	418.058	102.91	72194.6	2304.87	3248.04	40410.8	0	22761.4	0	0	4097.22	3983.74	1215.71	0	22883.7	0	124.963	0	0	2970.03	1023.92	364.819	0	251.306	210.946	0	382.332	51.6487	402.288	0	0	1196.58	68459.7	0	0
762	Chandler	77C032P103	Fxananassa	Fxa	LateAnanassa	1977	UC Davis	UC	D	2	4	1	A	1	1696.86	26695.9	382582	0	48130.9	921869	0	777651	0	0	465571	296102	63175.6	22119.8	213963	0	4987.65	0	0	153073	0	8500.13	12286	0	3863.51	0	0	5990.21	1638.39	1687.1	0	0	810474	0	0
763	Chandler	77C032P103	Fxananassa	Fxa	LateAnanassa	1977	UC Davis	UC	D	2	4	1	B	1	413.115	378.148	86478.9	0	5682.68	108893	0	69041.5	0	0	18211.9	27176.3	16454	0	94396.6	0	440.624	0	0	67948.9	0	0	0	2800.31	854.948	0	1254.59	0	1400.32	0	0	320.227	113523	0	0
764	Chandler	77C032P103	Fxananassa	Fxa	LateAnanassa	1977	UC Davis	UC	D	2	5	1	A	1	373.9	1756.12	270116	0	12360.6	270357	0	201422	89792.3	0	52089.4	49695.8	14003.1	10743.7	66340.7	0	0	0	0	33558.5	0	2091.59	3198.97	0	1723.71	0	0	3028.51	765.878	0	0	0	466330	0	0
765	Brighton	PI551494	Fxananassa	Fxa	LateAnanassa	1979	UC Davis	UC	D	1	2	1	A	1	3544.43	2389.75	4.96163e+06	0	182699	984146	0	553337	895759	0	62876.4	21696.9	249017	138887	671091	0	6778.39	0	0	4997.13	194067	0	0	24311.8	19759.4	0	0	22452.4	6979.3	0	6833.58	19451.1	2.66136e+06	0	0
766	Brighton	PI551494	Fxananassa	Fxa	LateAnanassa	1979	UC Davis	UC	D	1	3	1	A	1	0	4343.22	34598	0	1866.71	143007	0	0	0	0	37394.9	9672.13	11757.2	1315.51	6548.71	0	48.1451	0	0	75.6989	4575.24	0	784.839	176.829	1552.42	0	0	2725.09	188.496	0	322.243	180.613	33980.2	0	0
767	Brighton	PI551494	Fxananassa	Fxa	LateAnanassa	1979	UC Davis	UC	D	1	3	1	B	1	0	1266.56	35253	0	910.546	150892	0	150286	0	0	13172.5	4122.79	13451.4	0	9318.35	0	0	0	0	0	3271.12	0	362.274	63.1593	1100.99	0	0	1419.38	161.569	0	1726.76	0	27136.7	0	0
768	Brighton	PI551494	Fxananassa	Fxa	LateAnanassa	1979	UC Davis	UC	D	1	3	1	C	1	0	57.2041	31485.8	0	416.554	20690.7	0	19507.5	8974.02	0	1548.5	558.991	3272.14	658.787	3626.55	0	30.2074	0	0	22.4835	1960.16	0	0	267.898	0	0	0	186.033	99.7091	0	192.797	182.932	20703.8	0	0
769	Brighton	PI551494	Fxananassa	Fxa	LateAnanassa	1979	UC Davis	UC	D	1	5	1	A	1	40.6273	53.1447	92630.9	0	6544.68	18438.7	0	9877.7	8195.58	1987.97	2851.4	537.474	1581.62	761.65	8876.5	0	395.7	0	0	6118.02	0	407.094	0	299.597	539.632	0	0	353.849	102.35	54.6089	0	217.907	47140.9	0	0
770	Brighton	PI551494	Fxananassa	Fxa	LateAnanassa	1979	UC Davis	UC	D	1	5	1	B	1	18.4395	35.4046	90536.8	0	5265.81	18342.2	0	10317.3	15175.9	0	2846.83	597.432	2622.15	2051.68	7086.84	0	129.894	0	0	3368.21	0	316.707	0	143.529	586.647	0	0	1144.77	48.6136	37.5135	0	177.66	48879.7	0	0
771	Brighton	PI551494	Fxananassa	Fxa	LateAnanassa	1979	UC Davis	UC	D	2	1	1	A	1	1087.88	603.644	308713	0	16574.5	93936.9	0	66100.2	27176.4	6287.33	10084.6	7373.11	5136.06	0	54017.3	0	290.651	0	0	21266.5	0	0	0	1361.54	975.106	0	1925.7	442.796	1552.99	0	0	1901.14	171322	0	0
772	Brighton	PI551494	Fxananassa	Fxa	LateAnanassa	1979	UC Davis	UC	D	2	1	1	B	1	538.557	0	56611.9	0	4220.73	10075.1	0	3989.02	3138.82	1332.22	454.756	752.779	752.779	0	20862.4	0	0	0	0	2941.61	856.36	0	0	758.55	0	0	457.366	0	232.151	0	0	785.759	23397.8	0	0
773	Brighton	PI551494	Fxananassa	Fxa	LateAnanassa	1979	UC Davis	UC	D	2	2	1	A	1	561.009	0	209669	0	11643.1	38405.2	0	16374.5	18876.6	4504.49	2603.45	2571.48	2372.71	0	45791.4	0	271.034	0	0	11702.3	0	924.273	0	561.726	702.995	0	749.103	153.756	647.471	0	0	822.66	80288.5	0	9918.41
774	Brighton	PI551494	Fxananassa	Fxa	LateAnanassa	1979	UC Davis	UC	D	2	2	1	B	1	63.6882	143.688	76029.9	0	3972.71	41799.8	0	36378	16325.6	0	4294.55	11704.1	11000.7	1306.15	8087.64	0	0	0	0	3357.07	0	267.028	140.424	0	799.453	0	175.294	242.735	190.734	0	859.256	0	44071.9	0	5510.26
775	Brighton	PI551494	Fxananassa	Fxa	LateAnanassa	1979	UC Davis	UC	D	2	2	1	C	1	735.469	0	30517.1	0	4665.87	9760.87	0	3173.31	0	0	821.102	207.825	82.1796	0	23185.9	0	350.918	0	0	2211.86	557.114	314.866	0	658.499	305.555	0	612.874	0	373.001	0	0	372.089	26213	0	0
776	Hecker	69C141P101	Fxananassa	Fxa	LateAnanassa	1979	UC Davis	UC	D	1	2	1	A	1	1761.69	0	554776	27489.3	0	596631	0	552678	0	0	45292.4	29849	12927.1	0	766247	0	0	0	0	0	29216	3542.53	0	16893.5	3698.35	0	6749.96	0	21222.7	7307.31	7903.09	28694.9	951695	0	0
777	Hecker	69C141P101	Fxananassa	Fxa	LateAnanassa	1979	UC Davis	UC	D	1	3	1	A	1	287.713	367.61	81868.4	2737.9	0	88457	0	85765.1	23492.7	0	5789.69	3750.22	5750.86	0	47674.3	0	0	0	0	0	2797.79	390.561	0	1231.8	0	0	562.238	0	474.477	542.941	4370.3	2881.77	76664.6	0	0
778	Hecker	69C141P101	Fxananassa	Fxa	LateAnanassa	1979	UC Davis	UC	D	1	3	1	B	1	256.379	1101.54	103761	1743.44	2195.62	198161	0	194263	42253.2	0	17445.6	13506.2	7848.77	0	39922.1	0	0	0	0	0	4827.76	228.223	1606.04	0	0	0	0	922.482	489.396	234.609	8883.68	0	150533	0	0
779	Hecker	69C141P101	Fxananassa	Fxa	LateAnanassa	1979	UC Davis	UC	D	1	3	1	C	1	278.552	599.879	104232	1940.61	2120.5	151159	0	147645	42459.4	0	13039.4	7588.64	8475.18	7479.13	36653.5	0	0	0	0	0	3574.85	303.451	1243.57	0	0	0	0	791.485	603.933	397.501	9340.04	0	120843	0	0
780	Hecker	69C141P101	Fxananassa	Fxa	LateAnanassa	1979	UC Davis	UC	D	1	5	1	A	1	0	18.5517	163941	0	10212.6	49612.9	0	42659.1	29382.7	0	7705.73	961.199	2238.61	6735.87	28395.5	0	192.594	0	0	2944.79	0	264.504	0	588.076	1284.39	0	0	815.481	165.705	111.289	0	794.352	183759	0	0
781	Hecker	69C141P101	Fxananassa	Fxa	LateAnanassa	1979	UC Davis	UC	D	1	5	1	B	1	163.431	632.851	145615	0	5957.47	41563.2	0	35199.9	34621.7	0	4622.02	1473.94	2994.34	7654.18	31121.7	0	138.949	0	0	75.6664	3489.25	268.785	0	403.564	2266.37	0	0	11410.5	171.848	245.096	862.33	807.911	159582	0	0
782	Hecker	69C141P101	Fxananassa	Fxa	LateAnanassa	1979	UC Davis	UC	D	2	1	1	A	1	1832.37	0	49860.4	0	2515.45	4599.86	0	809.889	0	0	775.001	0	0	0	135574	0	0	0	0	709.04	932.228	850.746	0	2238.14	923.586	0	1918.25	0	321.171	0	0	1649.45	0	0	0
783	Hecker	69C141P101	Fxananassa	Fxa	LateAnanassa	1979	UC Davis	UC	D	2	1	1	B	1	3162.79	0	576783	0	28158.1	75928.7	0	42707.9	0	0	5609.52	3245	1924.67	0	340836	0	2136.82	0	0	2941.34	3067.98	3142.83	0	1267.77	1639.13	0	3176.31	0	4525.16	0	0	7967.81	662059	0	0
784	Hecker	69C141P101	Fxananassa	Fxa	LateAnanassa	1979	UC Davis	UC	D	2	1	1	C	1	228.634	0	67898.3	0	2746.54	9513.05	0	4891.45	4450.88	0	356.462	761.548	632.499	3957.61	17887.3	0	0	0	0	370.846	139.351	77.6002	0	82.7438	94.8691	0	311.826	0	128.672	0	0	457.039	37351.7	0	0
785	Hecker	69C141P101	Fxananassa	Fxa	LateAnanassa	1979	UC Davis	UC	D	2	2	1	A	1	2905.59	1465.55	260819	3593.19	6103.18	359331	0	347518	0	0	16239.6	17691.2	7379.84	0	259085	0	0	0	0	5063.89	4124.51	5484.9	0	0	0	0	1640.26	0	4486.92	0	6157.76	10256.6	248122	0	0
786	Hecker	69C141P101	Fxananassa	Fxa	LateAnanassa	1979	UC Davis	UC	D	2	2	1	B	1	3130.94	1015.02	410674	0	6018.5	663477	0	657820	0	0	8035.22	17773.5	10316.5	0	153658	0	0	0	0	7522.05	2285.77	1855.96	6955.22	0	0	0	2595.61	650.106	3523.98	0	15046.8	0	313154	0	0
787	Hecker	69C141P101	Fxananassa	Fxa	LateAnanassa	1979	UC Davis	UC	D	2	2	1	C	1	1173.97	5536.7	192996	4502.83	0	353622	0	340379	0	0	37456.2	48915.2	22750.9	0	140043	0	0	0	0	12471.3	0	821.511	0	2526.91	1355.44	0	2102.64	0	1650.26	0	0	3978.17	70128.9	0	0
788	Hecker	69C141P101	Fxananassa	Fxa	LateAnanassa	1979	UC Davis	UC	D	2	4	1	A	1	713.654	387.577	88631.8	0	9601.43	29279.6	0	21660.7	0	0	4130.73	1856.64	1466.49	0	77087.5	0	195.121	0	0	4430.76	0	406.817	0	800.663	238.308	0	401.943	0	1480.79	0	0	548.57	76749.6	0	0
789	Hecker	69C141P101	Fxananassa	Fxa	LateAnanassa	1979	UC Davis	UC	D	2	4	1	B	1	1373.93	920.126	102726	0	7364.7	55913.4	0	44200.9	12273.5	0	6433.44	3207.33	1812.96	0	101650	0	484.646	0	0	3464.43	1083.87	510.01	0	1430.68	466.152	0	1055.78	0	2005.85	0	0	1296.34	105247	0	0
790	Hecker	69C141P101	Fxananassa	Fxa	LateAnanassa	1979	UC Davis	UC	D	2	4	1	C	1	165.662	0	72006.8	0	15367.2	22893.9	0	12139.7	10801.4	0	3867.9	1024.37	810.057	0	39427.2	0	0	0	0	1863.79	0	0	0	185.102	174.97	0	201.006	0	389.84	0	0	213.016	58226.7	0	0
791	Hecker	69C141P101	Fxananassa	Fxa	LateAnanassa	1979	UC Davis	UC	D	2	5	1	A	1	3959.57	455.372	229550	0	14264.9	40348.5	0	11225.7	0	0	4587.6	402.473	0	0	126016	0	200.915	0	0	2825.47	1372.08	825.695	0	1103.79	1425.9	0	1027.02	0	845.162	0	0	1288.36	271045	0	0
792	Hecker	69C141P101	Fxananassa	Fxa	LateAnanassa	1979	UC Davis	UC	D	2	5	1	B	1	2545.88	1995.38	160795	0	10245.2	106711	0	86662	32346	0	12771.8	9652.47	3590.8	0	153635	0	0	0	0	4667.54	2601.75	889.486	0	1920.33	432.531	0	949.683	0	2417.78	0	0	2052.11	92152.9	0	0
793	Hecker	69C141P101	Fxananassa	Fxa	LateAnanassa	1979	UC Davis	UC	D	2	5	1	C	1	168.175	0	21361.3	0	3798.25	7937.07	0	3897.18	4241.21	0	891.903	134.269	58.399	0	27993.2	0	0	0	0	820.619	253.98	142.2	0	129.464	88.5926	0	152.275	0	508.017	0	263.858	0	11524	0	0
794	MDUS_5130	PI551946	Fxananassa	Fxa	LateAnanassa	1981	Maryland	NorthAmerica	D	1	4	1	A	1	196.267	0	44203.2	0	0	22627.2	0	12938.2	0	0	2616.67	2616.67	0	0	19962.4	0	421.671	0	0	450.052	414.389	0	0	300.036	0	0	486.401	0	0	0	0	0	23312.4	0	0
795	MDUS_5130	PI551946	Fxananassa	Fxa	LateAnanassa	1981	Maryland	NorthAmerica	D	1	4	1	B	1	53.7764	0	20512.1	0	957.132	35819.8	0	32661.1	0	0	6912.21	6503	0	0	7710.3	0	54.8041	0	0	0	500.376	0	0	162.37	0	0	0	190.464	138.043	0	87.4079	66.7366	11141.7	0	0
796	MDUS_5130	PI551946	Fxananassa	Fxa	LateAnanassa	1981	Maryland	NorthAmerica	D	1	4	1	C	1	75.008	0	52582	0	0	119149	0	110720	0	0	24460.1	22068	0	0	29297.4	0	417.444	0	0	0	1572.21	0	0	662.098	0	0	0	626.481	406.315	0	361.331	429.182	27528.6	0	0
797	MDUS_5130	PI551946	Fxananassa	Fxa	LateAnanassa	1981	Maryland	NorthAmerica	D	1	5	1	A	1	0	31.2286	28199.7	0	792.633	34571.4	0	32179.7	0	0	7382.8	6131.61	0	0	5527.95	0	109.953	0	0	0	834.963	0	0	86.2099	126.96	0	0	828.035	158.749	0	116.144	103.495	18775.5	0	0
798	MDUS_5130	PI551946	Fxananassa	Fxa	LateAnanassa	1981	Maryland	NorthAmerica	D	1	5	1	B	1	7.67329	52.8965	26865.2	980.891	1423.67	43993.9	0	40485.6	0	0	6195.13	4835.67	0	0	6403.64	0	58.7153	0	0	0	1126.89	0	0	75.2524	0	0	0	947.041	158.789	0	500.171	0	16974.9	0	0
799	MDUS_5130	PI551946	Fxananassa	Fxa	LateAnanassa	1981	Maryland	NorthAmerica	D	1	5	1	C	1	38.5503	0	39849.7	0	0	18927.8	0	12017.2	5042.89	0	1926.68	1926.68	0	0	5400.23	0	144.369	0	0	0	577.072	0	0	57.0202	126.175	0	0	100.4	0	0	0	0	20393.3	0	0
800	MDUS_5130	PI551946	Fxananassa	Fxa	LateAnanassa	1981	Maryland	NorthAmerica	D	2	1	1	A	1	6589.96	0	548044	28527.5	0	197999	0	145586	56516.8	0	27774.3	22676.9	0	0	290910	0	2655.91	0	0	8009.91	0	963.836	0	2411.46	2117.78	0	9748.76	0	2718.79	0	0	5725.01	335614	0	0
801	MDUS_5130	PI551946	Fxananassa	Fxa	LateAnanassa	1981	Maryland	NorthAmerica	D	2	1	1	B	1	585.856	645.29	187969	8585.36	0	115855	0	86281.8	50862.9	0	21842	17808.3	0	0	71975.3	0	1736.63	0	0	3878.45	0	355.802	0	531.407	1776.28	0	0	1962.96	455.182	0	0	542.925	164645	0	0
802	MDUS_5130	PI551946	Fxananassa	Fxa	LateAnanassa	1981	Maryland	NorthAmerica	D	2	1	1	C	1	1942.25	0	588924	0	5768.79	230607	0	207482	150628	0	9772.19	19556.6	9784.37	0	186739	0	2859.11	0	0	6122.86	0	656.499	0	1031.05	2044.94	0	0	2404.83	542.016	0	5546.43	0	370833	0	33380.8
803	MDUS_5130	PI551946	Fxananassa	Fxa	LateAnanassa	1981	Maryland	NorthAmerica	D	2	2	1	A	1	972.24	1869.03	595584	4269.3	0	676159	0	613145	0	0	107605	95295.7	0	22911.6	117318	0	1595.08	0	0	19742.7	0	946.229	2986	0	5277.93	0	0	6932.91	3981.22	0	1614.76	1873.52	547818	0	0
804	MDUS_5130	PI551946	Fxananassa	Fxa	LateAnanassa	1981	Maryland	NorthAmerica	D	2	2	1	B	1	876.909	1303.45	464689	17854.5	0	266927	0	203388	70280.4	0	50120.2	37734.3	0	21293.1	77085	0	2957.1	0	0	9318.9	0	546.245	0	985.285	3683.4	0	0	4855.39	2862.86	0	0	2038.51	378531	0	0
805	MDUS_5130	PI551946	Fxananassa	Fxa	LateAnanassa	1981	Maryland	NorthAmerica	D	2	2	1	C	1	1946.96	1085.66	640052	8307.66	20078.1	418545	0	311596	111263	0	85343.3	76415.6	0	0	139468	0	4222.71	0	0	14154.2	0	1012.79	0	1677.01	5251.96	0	0	4382.55	2896.09	0	2013.75	2591.29	601727	0	0
806	Elsanta	PI551579	Fxananassa	Fxa	LateAnanassa	1981	Netherlands	Europe	D	1	4	1	A	1	74.0079	79.0589	6056.92	0	1375.21	4787.24	0	4052.4	1186.79	0	950.957	106.461	425.047	0	8337.55	0	404.228	0	0	1067.41	0	70.6171	0	82.0938	0	0	0	345.648	351.365	0	0	193.75	20355.6	0	0
807	Elsanta	PI551579	Fxananassa	Fxa	LateAnanassa	1981	Netherlands	Europe	D	1	4	1	B	1	46.9892	114.482	8268.17	0	1808.13	16257	0	15847.7	0	0	2221.17	141.878	1195.88	2038.43	12030.5	0	259.269	63.1297	0	4589.76	0	136.765	0	129.503	102.059	0	0	563.222	651.772	0	94.9534	306.76	72525.4	0	0
808	Elsanta	PI551579	Fxananassa	Fxa	LateAnanassa	1981	Netherlands	Europe	D	1	4	1	C	1	171.27	84.1402	4278.1	0	1852.1	8297.3	0	7234.41	0	0	982.213	0	296.837	0	12873.4	205.223	351.737	0	0	1048.69	0	127.571	0	197.537	0	0	0	375.222	250.702	127.84	0	448.749	27045.8	0	0
809	Elsanta	PI551579	Fxananassa	Fxa	LateAnanassa	1981	Netherlands	Europe	D	1	5	1	A	1	85.5419	105.524	7566.25	0	2209.05	8544.38	0	8251.14	2040.84	0	751.697	21.178	419.172	1924.72	9082.51	65.6524	314.694	0	0	1310.8	0	36.9535	0	157.446	348.586	0	0	631.718	58.5743	44.2815	74.6431	233.067	72154.9	0	0
810	Elsanta	PI551579	Fxananassa	Fxa	LateAnanassa	1981	Netherlands	Europe	D	1	5	1	B	1	74.1528	37.1884	3786.95	0	876.827	2706.32	0	2585.46	590.637	0	301.021	0	195.424	1017.44	6996.55	0	121.096	0	0	657.292	0	102.243	0	218.307	261.675	0	0	372.977	88.3336	104.505	0	351.705	31869.9	0	0
811	Elsanta	PI551579	Fxananassa	Fxa	LateAnanassa	1981	Netherlands	Europe	D	1	5	1	C	1	103.133	160.556	6209.65	0	1880.62	5878.67	0	5463.74	1907.77	0	1476.12	58.0538	480.927	1840.98	9373.54	0	164.896	0	0	1284.31	0	44.5629	0	106.517	244.304	0	0	469.282	99.7051	106.886	0	358.502	38698.9	0	0
812	Elsanta	PI551579	Fxananassa	Fxa	LateAnanassa	1981	Netherlands	Europe	D	1	6	1	A	1	531.476	0	26204.4	0	2866.65	8574.25	0	7430.95	8462.6	0	2564.76	0	4203.72	0	57242	0	1725.44	0	0	8066.4	0	1069.56	0	1705.83	1159.38	0	0	1521.47	523.589	1061.78	0	1361.48	136314	0	0
813	Elsanta	PI551579	Fxananassa	Fxa	LateAnanassa	1981	Netherlands	Europe	D	1	6	1	B	1	773.787	380.401	13489.8	0	2178.1	15059.9	0	14233.7	6966.83	0	5049.05	235.977	4962.31	0	52825.5	0	1706.34	0	0	8039.74	0	697.513	0	1700.51	413.377	0	0	1551.07	352.043	672.057	0	673.849	67797.5	0	0
814	Elsanta	PI551579	Fxananassa	Fxa	LateAnanassa	1981	Netherlands	Europe	D	1	6	1	C	1	752.28	431.248	7238.19	0	1561.16	6861.82	0	6028.47	9129.32	0	1638.47	0	2930.5	0	41501.2	532.288	1397.15	0	0	3785.33	0	487.584	0	428.922	303.57	0	0	1006.93	206.662	342.633	496.988	822.073	62117.9	0	0
815	Elsanta	PI551579	Fxananassa	Fxa	LateAnanassa	1981	Netherlands	Europe	D	2	1	1	A	1	365.64	180.615	18542.6	0	2185.54	8352.26	0	7128.26	2936.43	876.025	621.884	806.924	754.178	0	31572	0	641.94	0	0	2050.39	0	333.639	0	309.18	307.072	0	0	607.943	625.792	0	0	477.721	74811.1	0	0
816	Elsanta	PI551579	Fxananassa	Fxa	LateAnanassa	1981	Netherlands	Europe	D	2	2	1	A	1	923.052	63.6872	83507.4	0	9544.49	53360.8	0	50142.4	22010.9	0	1898.28	4556.57	4556.57	0	132898	0	1681.19	0	0	10827.5	0	1412.17	0	888.264	1284.48	0	0	2971.72	2429.99	0	0	3056.5	476373	0	0
817	Elsanta	PI551579	Fxananassa	Fxa	LateAnanassa	1981	Netherlands	Europe	D	2	2	1	B	2	2070.5	3963.63	118952	0	38752.2	131548	0	125102	39144.8	0	66609	7032.46	5952.21	0	141879	0	7728.08	0	0	27048.8	0	2906.71	0	3549.51	6512.66	0	0	10426.9	5354.86	0	0	0	495324	0	0
818	Elsanta	PI551579	Fxananassa	Fxa	LateAnanassa	1981	Netherlands	Europe	D	2	2	1	C	1	1256.26	929.334	30517.9	0	14291.4	62642.7	0	59561.9	19834.6	3238.11	4057.26	3889.44	3889.44	0	71925.4	0	1547.28	0	0	8651.17	0	4446.99	0	0	1002.54	0	1133.52	581.181	1427.04	0	0	2219.16	269065	0	0
819	Elsanta	PI551579	Fxananassa	Fxa	LateAnanassa	1981	Netherlands	Europe	D	2	3	1	A	1	2318.25	2497.65	28718.9	0	8508.13	48451.5	0	59357.8	15631.7	0	10738.3	2785.55	2439.64	0	97684.8	0	1865.57	0	0	5038.32	2802.07	2799.6	0	0	855.653	0	0	2909.6	2199.9	0	0	2030.88	149085	0	0
820	Elsanta	PI551579	Fxananassa	Fxa	LateAnanassa	1981	Netherlands	Europe	D	2	3	1	B	1	1156.61	2786.5	8227.39	0	5743.74	65731.5	0	63420.8	0	0	6455.28	2132.97	1985.57	0	136510	0	1941.83	0	0	2555.74	0	237.513	2813.46	0	231.328	0	0	4429.67	1297.41	0	0	2077	106780	0	0
821	Selva	75C071P107	Fxananassa	Fxa	LateAnanassa	1982	UC	UC	D	1	3	1	A	1	0	1209.31	35671.1	4008.57	0	79586.6	0	77569	0	0	5262.46	3165.9	16021.9	0	13266.4	0	0	0	0	0	2354.45	0	0	232.343	0	0	0	248.412	0	0	3239.79	0	26216.4	0	0
822	Selva	75C071P107	Fxananassa	Fxa	LateAnanassa	1982	UC	UC	D	1	3	1	B	1	41.9184	18.6651	10505.4	1339.72	0	3808.52	0	2484.46	1841.87	0	500.485	173.32	1764.57	0	4658.26	0	0	0	0	0	545.936	30.8311	0	64.4423	0	0	47.519	0	0	93.432	264.072	184.11	6546.35	0	0
823	Selva	75C071P107	Fxananassa	Fxa	LateAnanassa	1982	UC	UC	D	1	3	1	C	1	176.028	0	27082.8	2119.25	0	6495.66	0	3487.99	6057.78	0	686.802	292.669	5009.41	0	11532.4	0	7.10068	0	23.0716	1518.91	0	157.334	0	115.619	0	0	88.0846	0	102.224	136.57	764.25	409.42	20388.8	0	0
824	Selva	75C071P107	Fxananassa	Fxa	LateAnanassa	1982	UC	UC	D	1	5	1	A	1	221.322	0	21608.1	0	1541.25	5133.4	0	1922.15	2995.44	0	495.939	158.105	758.023	0	10156.6	0	67.484	0	0	2567.21	0	200.354	0	135.763	117.005	0	116.891	0	56.1138	100.551	64.409	212.01	21170.5	0	0
825	Selva	75C071P107	Fxananassa	Fxa	LateAnanassa	1982	UC	UC	D	1	5	1	B	1	55.4982	134.659	92325	1810.42	2478.33	23299	0	17865.5	21991	0	1750.18	685.319	11376.7	1669.98	10345.3	0	77.0235	0	0	60.1852	2733.33	103.637	0	176.875	775.581	0	244.961	0	189.478	0	1681.14	0	62564.4	0	0
826	Selva	75C071P107	Fxananassa	Fxa	LateAnanassa	1982	UC	UC	D	2	1	1	A	1	333.074	0	246825	4204.43	9760.7	58062.2	0	34959.7	46334	9593.76	5109.85	29147.5	27910.8	0	51347.6	0	0	0	0	9343.88	0	0	0	269.054	979.298	0	789.547	0	885.5	0	2093.14	0	206624	0	16771.8
827	Selva	75C071P107	Fxananassa	Fxa	LateAnanassa	1982	UC	UC	D	2	1	1	B	1	248.806	247.195	110791	2694.65	4830.39	56254.7	0	43669.8	16139.2	3863.02	3763.19	15978.7	14285.7	814.56	11828.6	0	0	0	0	6809.41	0	0	0	0	500.604	0	334.834	0	400.441	0	1827.45	0	177179	0	0
828	Selva	75C071P107	Fxananassa	Fxa	LateAnanassa	1982	UC	UC	D	2	1	1	C	1	965.04	0	313290	27579	0	52543.4	0	29381.7	41025.4	18607.8	690.544	31703.3	31012.8	0	67666.9	0	0	0	0	12070	0	0	0	345.141	835.18	0	0	957.733	1092.87	0	3472.11	0	267627	0	0
829	Selva	75C071P107	Fxananassa	Fxa	LateAnanassa	1982	UC	UC	D	2	2	1	A	1	3971.89	0	639330	52671.1	0	156293	0	50881.8	42051.5	11055.4	9976.82	35531.3	31309.5	0	266945	0	2365.07	0	0	29208.9	0	1862.95	0	2338.99	1146.02	0	5615.7	0	3347.75	0	5749.86	5655.17	470280	0	0
830	Selva	75C071P107	Fxananassa	Fxa	LateAnanassa	1982	UC	UC	D	2	2	1	B	1	770.782	94.3551	442339	32715	0	127516	0	84590	52891.3	15065.5	2431.23	54097.9	51666.6	0	98141.3	0	0	0	0	11800.9	0	0	0	920.396	2523.44	0	1969.63	0	3323.47	0	16653.2	0	386317	0	0
831	Selva	75C071P107	Fxananassa	Fxa	LateAnanassa	1982	UC	UC	D	2	2	1	C	1	945.665	0	540310	45322.5	0	96492.8	0	33488.5	39088.1	16415.3	930.174	17142.9	16212.7	0	143215	0	0	0	0	15664.7	0	1411.26	0	1066.84	1238.81	0	1940.41	0	1858.14	0	2913.52	3233.11	394292	0	0
832	Selva	75C071P107	Fxananassa	Fxa	LateAnanassa	1982	UC	UC	D	2	4	1	A	1	2864.08	0	263462	0	15275.9	61750.3	0	25857.4	49592.8	0	4527.2	7291.59	6593.93	0	163985	0	0	0	0	28392.1	0	0	0	2335.33	1426.3	0	1611.48	0	0	0	0	209.116	345136	0	0
833	Selva	75C071P107	Fxananassa	Fxa	LateAnanassa	1982	UC	UC	D	2	4	1	B	1	4106.87	0	337358	0	16022.6	61571	0	17221.6	67527	0	4771.57	9265.1	8521.4	0	209742	0	0	0	0	39189.8	0	0	0	3654.04	1528.58	0	2667.07	0	0	0	0	715.401	268472	0	0
834	Selva	75C071P107	Fxananassa	Fxa	LateAnanassa	1982	UC	UC	D	2	4	1	C	1	403.315	0	18950.4	0	0	2859.07	0	533.697	2215.67	0	81.6336	847.979	766.345	0	27543.3	0	0	0	0	8343.77	0	0	0	770.865	0	30.7002	593.29	0	0	0	0	98.1592	11759.1	0	0
835	Selva	75C071P107	Fxananassa	Fxa	LateAnanassa	1982	UC	UC	D	2	5	1	A	1	2250.86	416.455	441001	0	34436.4	118308	0	36959.5	102485	0	11918.8	15226.2	11986.6	15593.9	109537	0	162.042	0	0	19962.7	5785.14	0	0	1701.39	1940.62	0	1762.23	0	545.056	0	0	1308.06	610294	0	0
836	Selva	75C071P107	Fxananassa	Fxa	LateAnanassa	1982	UC	UC	D	2	5	1	B	1	1083.99	0	95524	3801.65	8579.52	35996.7	0	9892.06	7815.22	1894.71	3905.92	4872.83	3385.95	0	56176.5	0	378.918	0	0	22191.6	0	0	0	972.162	531.273	0	1438.6	0	292.352	0	0	391.213	113282	0	0
837	Glooscap	PI551580	Fxananassa	Fxa	LateAnanassa	1983	Nova Scotia	NorthAmerica	D	1	3	1	A	1	3798.07	3470.07	428875	0	34446.2	292052	0	272264	0	0	43509.7	3918.9	5143.63	0	1.11981e+06	0	10849.6	0	0	72144.6	0	7324.12	0	11259.9	0	0	0	17016.6	45704.9	0	0	16170.5	2.45306e+06	0	0
838	Glooscap	PI551580	Fxananassa	Fxa	LateAnanassa	1983	Nova Scotia	NorthAmerica	D	1	4	1	A	1	194.744	114.269	28983.6	0	2444.95	17597.9	0	15482.5	4437.02	0	2088.35	146.409	601.772	0	50507.3	0	408.212	0	0	1108.72	628.428	287.258	0	1136.81	0	0	0	457.854	1059.33	590.248	0	1266.28	130076	0	0
839	Glooscap	PI551580	Fxananassa	Fxa	LateAnanassa	1983	Nova Scotia	NorthAmerica	D	1	4	1	B	1	110.022	205.993	14685.4	0	930.375	23440.3	0	23041.9	0	0	1285.5	50.8196	399.677	5367.13	28056.1	0	111.18	0	0	595.623	318.398	148.31	0	1006.56	0	0	0	222.265	421.39	215.581	0	626.455	84611.4	0	0
840	Glooscap	PI551580	Fxananassa	Fxa	LateAnanassa	1983	Nova Scotia	NorthAmerica	D	1	4	1	C	1	143.802	353.788	20784.5	0	1368.05	34551.5	0	33970.7	0	0	2265.15	43.8186	518.614	0	47326.2	0	250.165	0	0	1765.64	0	247.896	0	828.24	0	0	0	403.453	1295.26	0	0	1121.64	133430	0	0
841	Glooscap	PI551580	Fxananassa	Fxa	LateAnanassa	1983	Nova Scotia	NorthAmerica	D	1	5	1	A	1	31.0059	104.558	25928.7	0	2226.45	18018.6	0	16615	4532.7	1164.19	1857.4	209.117	337.041	0	30884.8	0	150.83	0	0	1839.15	0	138.162	0	320.869	235.522	0	0	307.747	220.114	113.292	136.37	399.659	135411	0	0
842	Glooscap	PI551580	Fxananassa	Fxa	LateAnanassa	1983	Nova Scotia	NorthAmerica	D	1	5	1	B	1	0	0	13275.8	0	523.633	10255.9	0	9448.58	0	0	1324.26	240.715	252.688	0	63370.7	0	693.834	0	0	1491.62	833.679	304.726	0	843.108	0	0	0	557.901	557.213	378.647	0	934.59	29110.9	0	0
843	Glooscap	PI551580	Fxananassa	Fxa	LateAnanassa	1983	Nova Scotia	NorthAmerica	D	1	5	1	C	1	80.6738	129.122	22499.8	0	1610.78	15142.1	0	14423.4	2953.28	1063.41	1696.93	167.862	304.372	0	34130.6	0	173.725	0	0	1340.78	417.788	132.785	0	238.753	171.251	0	0	263.741	161.341	0	0	110.14	126813	0	0
844	Glooscap	PI551580	Fxananassa	Fxa	LateAnanassa	1983	Nova Scotia	NorthAmerica	D	1	6	1	A	1	154.239	463.55	20439	0	2090.44	32979.1	0	32070.8	9623.17	0	6769.8	809.845	1204.83	0	38612.2	0	77.9139	0	0	3990.42	0	73.1759	0	266.422	385.411	0	0	507.101	256.148	191.774	296.236	521.621	109464	0	0
845	Glooscap	PI551580	Fxananassa	Fxa	LateAnanassa	1983	Nova Scotia	NorthAmerica	D	1	6	1	B	1	94.6243	1652.61	15256.1	0	7729.47	87811.5	0	86598.1	0	0	37621.7	3688.9	2578.79	162.658	2057.37	0	53.9324	0	0	19722.7	0	0	757.499	0	1529.34	0	0	3082.67	1547.64	1548.92	1315.42	0	77342.3	0	0
846	Glooscap	PI551580	Fxananassa	Fxa	LateAnanassa	1983	Nova Scotia	NorthAmerica	D	1	6	1	C	1	0	2537.37	4766.81	0	4659.5	74134.9	0	73602.8	0	0	34458.9	7467.78	0	0	1147.19	0	0	0	0	21888.2	0	0	945.574	0	752.6	0	0	1776.77	1278	759.28	0	0	30665.8	0	5788.97
847	Glooscap	PI551580	Fxananassa	Fxa	LateAnanassa	1983	Nova Scotia	NorthAmerica	D	2	1	1	A	1	2839.57	0	31300.7	0	3742.13	6125.97	0	2779.98	1167.2	0	558.677	0	0	0	192764	0	0	0	0	908.268	1364.97	1230.86	0	2946.45	0	0	1339.88	0	2316.65	0	0	2846.89	16310.5	0	0
848	Glooscap	PI551580	Fxananassa	Fxa	LateAnanassa	1983	Nova Scotia	NorthAmerica	D	2	1	1	B	1	1044.55	0	44707.6	0	4594.37	15399.9	0	11461.3	4181.33	1355.58	1572.29	543.247	472.438	0	116636	0	1605.95	0	0	2274.49	1191.62	801.696	0	991.752	223.984	0	811.1	0	432.38	0	0	737.821	130720	0	0
849	Glooscap	PI551580	Fxananassa	Fxa	LateAnanassa	1983	Nova Scotia	NorthAmerica	D	2	2	1	A	1	350.918	244.434	11476.7	0	1107.66	9341.94	0	8558.2	0	0	1006.83	154.263	154.263	0	44266.6	0	0	0	0	683.334	591.129	379.305	0	476.023	0	0	350.834	0	560.002	0	0	423.002	20196.6	0	0
850	Glooscap	PI551580	Fxananassa	Fxa	LateAnanassa	1983	Nova Scotia	NorthAmerica	D	2	2	1	B	1	1322.98	1286.45	45863.8	0	5031.16	59431.6	0	55721.1	0	0	6356.07	1055.61	845.227	0	142719	0	0	0	0	2080.76	1554.58	1370.62	0	847.347	0	0	1037.5	0	1785.12	0	0	1444.1	160117	0	0
851	Glooscap	PI551580	Fxananassa	Fxa	LateAnanassa	1983	Nova Scotia	NorthAmerica	D	2	2	1	C	1	584.419	823.158	24994.7	0	2361.65	38259.6	0	36883.5	0	0	4453.19	790.55	618.068	0	87910.8	0	1411.69	0	0	2149.87	1037.5	1227.09	0	769.243	319.552	0	1070.68	0	2661.05	0	0	1928.03	93085.7	0	0
852	Glooscap	PI551580	Fxananassa	Fxa	LateAnanassa	1983	Nova Scotia	NorthAmerica	D	2	5	1	A	1	1433.24	1246.22	33205.3	0	2612.43	81537.2	0	79037.3	0	0	12606.3	1886.75	1168.09	0	149082	0	0	0	0	8450.87	3252.75	0	0	884.495	330.84	0	2244.9	0	4727.19	0	0	2918.38	129039	0	0
853	Glooscap	PI551580	Fxananassa	Fxa	LateAnanassa	1983	Nova Scotia	NorthAmerica	D	2	5	1	B	1	1460.45	3271.31	25614.4	0	5096.59	97900.5	0	95269.9	0	0	38929.7	3111.54	1293.55	0	141343	0	0	0	0	15630.3	0	0	0	2318.81	0	0	3226.47	0	10234.5	0	0	2068.35	55758.5	0	0
854	Glooscap	PI551580	Fxananassa	Fxa	LateAnanassa	1983	Nova Scotia	NorthAmerica	D	2	5	1	C	1	10157	13604.7	152495	0	21948.7	609423	0	599286	0	0	131940	17165.2	10967	0	1.38167e+06	0	0	0	0	64412.3	0	0	0	4501.59	1111.49	0	34412.6	0	73214.1	0	0	21516.2	1.08158e+06	0	0
855	Tillikum	PI551832	Fxananassa	Fxa	LateAnanassa	1983	Washington	NorthAmerica	D	1	1	1	A	1	1071.66	465.374	401454	0	12228.7	321365	0	309534	104230	0	15783.8	11059.7	16298	0	113243	0	185.988	0	0	0	10248.4	965.827	0	3297.58	1327.36	0	1767.03	0	2320.32	1686.32	1706.76	4684.43	194581	0	0
856	Tillikum	PI551832	Fxananassa	Fxa	LateAnanassa	1983	Washington	NorthAmerica	D	1	3	1	A	1	4141.21	5053.56	881633	17339.9	42752.2	1.89876e+06	0	1.84678e+06	0	0	170964	90728.2	68121.2	51253.2	260405	0	0	0	0	0	46312.9	4000.35	20568.8	0	2281.93	0	0	8324.22	13622.4	6075.47	6650.37	13267.2	638200	0	0
857	Tillikum	PI551832	Fxananassa	Fxa	LateAnanassa	1983	Washington	NorthAmerica	D	1	3	1	B	1	2971.62	4095.93	695017	11876.7	39351	1.13175e+06	0	1.08242e+06	0	0	104596	54584.8	43213.1	0	223217	0	2237.77	0	0	0	32756.1	2602.65	8464.09	0	2079.24	0	0	5372.11	7658.85	3391.7	2675.99	7675.74	547114	0	0
858	Tillikum	PI551832	Fxananassa	Fxa	LateAnanassa	1983	Washington	NorthAmerica	D	1	3	1	C	1	2911.06	5894.72	811013	14468	46399.5	2.42027e+06	0	2.37504e+06	0	0	113316	81573.6	72765.9	0	291819	0	0	0	0	0	65774.1	3792.46	21826.6	0	0	0	0	10855.9	26576.1	0	11657.4	14647.7	795156	0	0
859	Tillikum	PI551832	Fxananassa	Fxa	LateAnanassa	1983	Washington	NorthAmerica	D	1	6	1	A	1	394.243	395.14	208189	0	1666.53	136643	0	131788	35779	0	4318.89	3237.49	3481.76	6655.52	29655.4	0	148.513	0	0	0	5593.47	536.329	1636.27	0	1274.95	0	0	878.718	399.305	429.725	706.24	1365.29	150297	0	0
860	Tillikum	PI551832	Fxananassa	Fxa	LateAnanassa	1983	Washington	NorthAmerica	D	1	6	1	B	1	309.504	589.448	183549	0	8800.12	104419	0	88154.2	26441.2	0	7394.41	3620.01	2732.98	6297.24	26641.9	0	214.823	0	0	0	5723.44	362.744	613.966	0	1616.15	0	0	704.741	0	108.948	0	646.111	173570	0	0
861	Tillikum	PI551832	Fxananassa	Fxa	LateAnanassa	1983	Washington	NorthAmerica	D	1	6	1	C	1	293.141	237.748	185556	0	12644.1	106831	0	89438.3	47327.9	0	10458.2	3714.79	5910.7	10320.2	30222.4	0	292.912	0	0	0	5271.16	686.885	1321.07	0	1507.25	0	0	872.595	452.623	348.072	578.872	1161.03	142260	0	0
862	Tillikum	PI551832	Fxananassa	Fxa	LateAnanassa	1983	Washington	NorthAmerica	D	2	1	1	A	1	564.368	0	139760	0	2576.49	82008.7	0	76823.4	0	0	4392.07	2567.35	977.713	0	65220.9	0	120.347	0	0	1317.36	601.716	107.127	0	296.559	556.24	0	1631.78	0	1048.82	0	0	1666.2	63299	0	0
863	Tillikum	PI551832	Fxananassa	Fxa	LateAnanassa	1983	Washington	NorthAmerica	D	2	2	1	A	1	4701.33	0	866302	0	32587.8	473631	0	424656	153982	0	12610.3	45213.6	34764.7	0	344175	0	0	0	0	6065.14	6580.19	1508.19	0	4537.68	995.492	0	5490.69	0	6327.79	0	0	12293.7	268821	0	19844.1
864	Tillikum	PI551832	Fxananassa	Fxa	LateAnanassa	1983	Washington	NorthAmerica	D	2	2	1	B	1	1494.25	2394.87	700261	0	31065.8	704593	0	648289	289863	0	34847.6	67997.1	33149.5	29842.3	168521	0	0	0	0	21754.2	0	1307.68	12002.7	0	4872.78	0	3610.68	933.466	7477.88	0	0	5592.61	321853	0	22910.3
865	Tillikum	PI551832	Fxananassa	Fxa	LateAnanassa	1983	Washington	NorthAmerica	D	2	2	1	C	1	1483.9	2039.76	748429	0	0	925630	0	877258	0	0	23224.3	52151.6	28927.3	0	256277	0	0	0	0	7512.9	3395.12	584.068	5694.29	0	1663.08	0	2495.18	225.422	4270.13	0	810.657	3962.3	221365	0	0
866	Tillikum	PI551832	Fxananassa	Fxa	LateAnanassa	1983	Washington	NorthAmerica	D	2	4	1	A	1	3675.97	5143.79	573718	0	20980.4	454274	0	404096	0	0	42432.2	23794.8	6303.64	0	231202	0	1233.29	0	0	10486.9	6198.25	0	0	5515.75	2122.23	0	2786.74	0	5575.65	0	0	2827.12	207056	0	0
867	Tillikum	PI551832	Fxananassa	Fxa	LateAnanassa	1983	Washington	NorthAmerica	D	2	4	1	B	1	4527	2340.51	565218	0	21052.3	261751	0	216773	0	0	17036.1	9120.62	3840.94	0	272164	0	2707.53	0	0	11281	6719.98	0	0	6105.68	2198.18	0	2877.81	170.275	2546.1	0	0	3140.86	162927	0	0
868	Tillikum	PI551832	Fxananassa	Fxa	LateAnanassa	1983	Washington	NorthAmerica	D	2	4	1	C	1	3321.33	0	223342	0	18115.7	136298	0	116076	0	0	10497.8	2573.26	803.765	0	148452	0	0	0	0	5430.84	2465.3	0	0	2189.3	0	0	1614.27	108.314	2874.06	0	0	1916.38	52291.3	0	0
869	Tillikum	PI551832	Fxananassa	Fxa	LateAnanassa	1983	Washington	NorthAmerica	D	2	5	1	A	1	2328.39	2771.43	624345	0	37820.6	513100	0	447018	0	0	54639.8	29649.2	8797.5	0	197222	0	1032.82	0	0	13017.1	4504.62	1032.66	0	2330.34	756.542	0	2391.85	0	3902.8	0	0	2512.2	264051	0	0
870	Tillikum	PI551832	Fxananassa	Fxa	LateAnanassa	1983	Washington	NorthAmerica	D	2	5	1	B	1	1239.15	1129.87	299559	0	19310.3	214898	0	189731	0	0	16554	7424.37	2354.99	0	76761.6	0	974.144	0	0	6164.77	1732.95	0	0	705.558	506.376	0	609.399	0	920.659	0	0	646.349	137956	0	0
871	Tillikum	PI551832	Fxananassa	Fxa	LateAnanassa	1983	Washington	NorthAmerica	D	2	5	1	C	1	0	0	307225	0	27851.8	153269	0	128023	0	0	14618.2	3704.04	217.595	0	82890.3	0	0	0	0	4498.06	0	0	0	661.366	370.519	0	1031.36	0	1243.56	0	0	618.879	40631.6	0	0
872	Seascape	83C049P001	Fxananassa	Fxa	LateAnanassa	1984	UC	UC	D	1	2	1	A	1	2084.76	1553.03	575172	11785.3	18328.5	409354	0	371986	144788	43920.9	39806.1	24484.4	45858.9	48313.6	259109	0	660.202	0	0	789.26	28026.8	2552.05	6954.43	0	4543.41	0	3727.08	0	6786.13	4775.71	9468.9	14079.3	1.11597e+06	0	0
873	Seascape	83C049P001	Fxananassa	Fxa	LateAnanassa	1984	UC	UC	D	1	3	1	A	1	62.0222	572.829	58185.6	0	1321.67	63108.8	0	61991.3	36232.8	0	3640.64	1174.88	13709.1	3557.47	13732	0	42.487	0	0	130.111	3913.06	265.018	1239.11	0	2071.5	0	0	489.27	906.843	273.579	2762.58	0	164430	0	0
874	Seascape	83C049P001	Fxananassa	Fxa	LateAnanassa	1984	UC	UC	D	1	3	1	B	1	80.5199	124.535	16773.6	0	1484.75	17061.6	0	15670.6	9216.05	2043.33	1751.61	579.117	4327.41	0	10523.4	0	150.026	0	0	72.172	1267.91	140.724	151.198	0	480.469	0	0	127.183	137.445	147.061	414.119	486.234	16868.8	0	0
875	Seascape	83C049P001	Fxananassa	Fxa	LateAnanassa	1984	UC	UC	D	1	3	1	C	1	161.277	130.705	50044	0	2497.23	25684	0	24064.3	20848.4	3984.88	1748.69	617.305	6779.26	4062.17	20664.7	0	0	0	0	106.801	2131.35	266.62	424.781	0	0	0	282.596	0	407.05	361.064	654.419	1080.17	57759.4	0	0
876	Seascape	83C049P001	Fxananassa	Fxa	LateAnanassa	1984	UC	UC	D	1	5	1	A	1	409.544	540.442	63240.5	660.625	4022.45	31144.5	0	18984.4	18009.7	0	13344.3	5118.6	2139.35	0	43534.4	492.173	0	0	0	5941.52	0	552.297	0	602.903	766.519	0	0	628.688	147.51	231.744	201.931	672.92	43406.3	0	0
877	Seascape	83C049P001	Fxananassa	Fxa	LateAnanassa	1984	UC	UC	D	1	5	1	B	1	327.474	0	37921.6	0	5299.73	14336.8	0	2213.43	3450.53	928.388	3539.37	956.677	0	0	32249.8	0	264.642	0	0	7152.88	0	406.132	0	701.649	500.711	0	325.249	0	32.6946	190.456	0	369.268	38034.6	0	0
878	Seascape	83C049P001	Fxananassa	Fxa	LateAnanassa	1984	UC	UC	D	2	2	1	A	1	1274.38	2446.29	228456	11772	19839	260661	0	232699	0	0	186838	12115.6	161917	0	21238.5	0	0	0	0	5768.14	2470.88	1336.04	2068.48	0	2272.53	0	1418.46	0	4438.19	3485.01	0	4625.87	472484	0	0
879	Seascape	83C049P001	Fxananassa	Fxa	LateAnanassa	1984	UC	UC	D	2	2	1	B	1	2460.58	0	57474.2	5222.15	11845.3	28686.8	0	11411.7	10164.9	0	85668.6	2246.73	81222.1	0	14227.5	0	0	0	0	5684.37	2081.96	1739.46	0	1337.91	946.519	0	3115.36	0	3161.37	0	0	2947.41	77566.5	0	0
880	Seascape	83C049P001	Fxananassa	Fxa	LateAnanassa	1984	UC	UC	D	2	3	1	A	1	512.166	774.043	60820.1	0	7053.92	25305.5	0	17666.6	16674.4	0	10394	1250.53	0	3396.39	18024.5	0	0	0	0	1300.13	401.038	325.428	399.331	0	683.223	0	375.983	0	0	0	0	160.186	99904.8	0	0
881	Seascape	83C049P001	Fxananassa	Fxa	LateAnanassa	1984	UC	UC	D	2	3	1	B	1	2534.3	0	51155.9	1205.53	1071.06	11458.7	0	9634.62	3891.71	0	827.429	516.926	144.817	0	113377	0	0	0	0	757.188	725.35	826.021	0	1453.48	0	0	1204.74	0	1955.46	0	0	3817.26	62704	0	0
882	Seascape	83C049P001	Fxananassa	Fxa	LateAnanassa	1984	UC	UC	D	2	3	1	C	1	135.083	0	1126.14	0	230.476	465.53	0	453.101	131.37	0	174.949	47.0291	18.8982	0	3483.62	0	60.7822	0	0	108.841	90.351	45.7678	0	89.4476	0	0	126.886	0	116.966	0	0	61.4909	1564.18	0	0
883	Seascape	83C049P001	Fxananassa	Fxa	LateAnanassa	1984	UC	UC	D	2	5	1	A	1	2913.92	0	35941.2	0	10292.8	25010.7	0	7052.74	5957.16	2943.83	4281.37	2254.19	0	0	89814	0	0	0	0	11684.8	0	1489.9	0	1968.64	0	0	1916.63	0	1592.14	0	0	1555.98	42276.7	0	0
884	Camarosa	88C029P603	Fxananassa	Fxa	LateAnanassa	1988	UC	UC	D	1	3	1	A	1	9.88571	157.187	35659.6	0	1410.23	20546.2	0	18428.7	11368.6	0	1823.76	493.544	3373.81	1208.94	5018.21	0	31.0404	0	0	41.4162	1384.44	0	0	125.733	354.069	0	0	164.902	36.1113	0	45.8017	78.0907	15884.5	0	0
885	Camarosa	88C029P603	Fxananassa	Fxa	LateAnanassa	1988	UC	UC	D	1	3	1	B	1	0	891.95	47572.6	0	1592.79	74063.4	0	72033.2	0	0	8557.43	2107.36	7028.3	2016.69	6672.61	0	53.7681	0	0	67.329	2192.64	0	258.947	98.9156	396.802	0	0	528.324	141.998	0	112.17	131.237	21199.9	0	0
886	Camarosa	88C029P603	Fxananassa	Fxa	LateAnanassa	1988	UC	UC	D	1	3	1	C	1	0	4416.08	77249.5	0	988.374	482311	0	481578	0	0	34092.4	10382.5	43013	0	42267	0	0	0	0	0	8104.2	0	1589.36	199.634	3168.68	0	0	4921.4	552.697	0	1902.27	1204.58	65378.2	0	0
887	Camarosa	88C029P603	Fxananassa	Fxa	LateAnanassa	1988	UC	UC	D	1	5	1	A	1	36.1591	203.532	91288.4	0	5004.06	32907.8	0	24122.5	24244.6	0	5281.24	1389.09	5357.01	2556.1	8003.01	0	316.96	0	0	180.051	4326.06	0	0	725.506	902.881	0	0	529.293	143.379	0	51.073	94.6564	44483.6	0	0
888	Camarosa	88C029P603	Fxananassa	Fxa	LateAnanassa	1988	UC	UC	D	1	6	1	A	1	0	883.48	30993.3	0	1275.19	44884.2	0	43527.7	20561.3	0	5348.09	1440.31	3324.56	1141.37	2128.69	0	70.5319	0	0	37.8762	1398.68	0	261.942	177.423	675.872	0	0	1530.27	109.003	0	90.3732	0	39302.6	0	0
889	Camarosa	88C029P603	Fxananassa	Fxa	LateAnanassa	1988	UC	UC	D	1	6	1	B	1	0	404.969	150848	0	4470.29	94945.1	0	87446	46354.4	0	5147.51	1643.14	14598.1	2460.58	12840.3	0	174.252	0	0	107.943	6052.7	0	0	772.053	2083.53	0	0	5769.68	122.843	0	324.137	214.147	65310.8	0	0
890	Camarosa	88C029P603	Fxananassa	Fxa	LateAnanassa	1988	UC	UC	D	1	6	1	C	1	0	1520.45	104315	0	3060.89	165398	0	161793	48284.4	0	14827	4150.55	12365.5	2106.09	12284.9	0	179.215	0	0	0	7481.94	287.733	0	660.662	1131.15	0	0	7807.95	216.682	99.6878	811.848	525.019	79021.1	0	0
891	Camarosa	88C029P603	Fxananassa	Fxa	LateAnanassa	1988	UC	UC	D	2	1	1	A	1	748.524	1308.85	301353	0	24315.6	117086	0	81001.8	25211.1	7402.54	16886.5	8554.99	4869.56	0	47309.2	0	628.363	0	238.424	20529	0	0	0	731.979	638.291	0	1105.42	78.176	180.644	0	0	0	224775	0	16394.8
892	Camarosa	88C029P603	Fxananassa	Fxa	LateAnanassa	1988	UC	UC	D	2	2	1	A	1	1293.06	1461.49	347082	0	17197	168018	0	137467	0	0	11140.7	11025.8	7948.92	0	63702.7	0	173.148	0	0	12161.6	0	0	0	1093.6	507.698	0	925.665	0	0	0	0	892.743	188490	0	0
893	Camarosa	88C029P603	Fxananassa	Fxa	LateAnanassa	1988	UC	UC	D	2	2	1	B	1	412.923	183.632	166688	0	6561.03	84824.6	0	95561.2	24183.5	0	4433.32	7143.34	6047.49	0	30765.8	0	0	0	0	3800.9	1624.98	0	0	579.173	501.645	0	626.922	101.748	0	0	794.178	966.106	66610	0	5537.64
894	Camarosa	88C029P603	Fxananassa	Fxa	LateAnanassa	1988	UC	UC	D	2	2	1	C	1	0	2845.26	305789	0	13628.7	429372	0	410395	123814	0	27013	49368.9	38590.8	1904.66	21697.2	0	0	0	0	13354.9	0	421.868	1495.79	0	2496.48	0	0	1573.81	1966.16	0	3526.69	0	240195	0	25269.9
895	Camarosa	88C029P603	Fxananassa	Fxa	LateAnanassa	1988	UC	UC	D	2	3	1	A	1	0	126797	357402	0	33400.4	1.03072e+06	0	998313	598814	0	611857	277645	119183	46967.3	130171	0	3496.38	0	831.921	88785	0	14969.2	20881.4	0	26908.7	0	0	43305.1	0	0	0	0	312812	0	21399.4
896	Camarosa	88C029P603	Fxananassa	Fxa	LateAnanassa	1988	UC	UC	D	2	3	1	B	1	572.604	22026.4	187611	0	8543.58	1.08859e+06	0	1.07415e+06	0	0	331685	265662	60782.4	0	136202	0	0	0	0	20265.6	0	0	14949.7	0	7121.22	0	0	4597.45	3541.33	0	0	806.74	332997	0	20454.8
897	Camarosa	88C029P603	Fxananassa	Fxa	LateAnanassa	1988	UC	UC	D	2	3	1	C	1	522.977	1315.32	110361	3399.06	0	527462	0	524780	0	0	25488.3	40107	14618.7	0	73723.3	0	0	0	0	8533.29	0	91.28	3428.28	0	1054.94	0	918.482	175.835	2669.85	0	3516.27	0	120147	0	9468.95
898	Beaver_Belle	PI551839	Fxananassa	Fxa	LateAnanassa	1989	Canada	NorthAmerica	D	1	3	1	A	1	1501.16	0	17772.7	0	6595.77	98492.7	0	69288.7	0	1393.28	75764.3	67162.4	25834.6	0	316063	0	4188.96	0	0	109848	0	0	0	6153.86	0	0	0	5831	15707	0	0	4209.17	180780	0	0
899	Beaver_Belle	PI551839	Fxananassa	Fxa	LateAnanassa	1989	Canada	NorthAmerica	D	1	4	1	A	1	147.197	161.406	5071.2	0	683.018	39132	0	33660.3	0	0	33796.6	28226.3	0	0	33928.5	0	0	0	0	8109.6	0	384.185	0	788.598	0	0	0	503.547	1180.87	433.507	235.797	632.2	32289	0	0
900	Beaver_Belle	PI551839	Fxananassa	Fxa	LateAnanassa	1989	Canada	NorthAmerica	D	1	4	1	B	1	134.22	79.6898	4470.59	0	839.691	25981.7	0	17830	0	0	30357.5	28251.8	0	0	27547.7	0	0	0	0	11894.2	0	0	0	571.453	0	0	0	761.924	730.22	0	177.529	420.838	37743.5	0	0
901	Beaver_Belle	PI551839	Fxananassa	Fxa	LateAnanassa	1989	Canada	NorthAmerica	D	1	4	1	C	1	250.531	63.809	2768.45	1106.26	579.967	21773.7	0	17275.3	0	0	31949.7	29033.4	0	0	25797.1	0	0	0	0	5900.71	0	344.867	0	576.918	0	0	0	210.282	661.36	327.146	314.57	601.35	17515	0	0
902	Beaver_Belle	PI551839	Fxananassa	Fxa	LateAnanassa	1989	Canada	NorthAmerica	D	1	6	1	A	1	232.499	213.875	9117.37	0	1232.14	23371.5	0	16881.2	0	1283.59	15299.7	14296.4	0	0	24400.3	0	243.718	0	0	8823.33	0	447.261	0	349.871	142.577	0	0	404.839	430.693	227.581	71.2349	319.678	51540.1	0	0
903	Beaver_Belle	PI551839	Fxananassa	Fxa	LateAnanassa	1989	Canada	NorthAmerica	D	1	6	1	B	1	118.672	927.628	13577.6	0	2010.01	82393.6	0	73809.2	0	0	43358.7	38458.3	0	0	50076.3	0	142.754	0	0	19146.2	0	1036.56	0	997.781	286.363	0	0	1347.96	652.993	590.469	436.05	909.733	115071	0	0
904	Beaver_Belle	PI551839	Fxananassa	Fxa	LateAnanassa	1989	Canada	NorthAmerica	D	1	6	1	C	1	284.483	556.778	26397.3	0	5657.84	108051	0	93284.4	0	3327.13	69510.8	59994.7	0	0	55163.2	0	0	0	0	27022.5	0	818.499	635.923	0	222.975	0	0	3206.55	566.376	269.48	710.144	756.927	179338	0	0
905	Beaver_Belle	PI551839	Fxananassa	Fxa	LateAnanassa	1989	Canada	NorthAmerica	D	2	1	1	A	1	228.306	0	1030.21	0	511.251	3496.62	0	1227.07	0	0	995.038	934.951	0	0	32332.8	0	501.132	0	0	1361.1	954.576	286.616	0	299.467	282.562	0	493.617	0	279.9	0	0	518.83	6634.23	0	0
906	Beaver_Belle	PI551839	Fxananassa	Fxa	LateAnanassa	1989	Canada	NorthAmerica	D	2	2	1	A	1	150.482	282.445	5214.43	0	704.84	43648.7	0	33778.4	0	0	35769.3	34609.1	0	0	18454.9	0	0	0	0	12414.3	0	0	521.364	0	0	0	505.3	0	152.842	0	0	188.499	49392.6	0	0
907	Beaver_Belle	PI551839	Fxananassa	Fxa	LateAnanassa	1989	Canada	NorthAmerica	D	2	2	1	B	1	254.148	0	2983.73	0	570.99	4499.04	0	2841.57	0	86.0841	1145.73	1407.99	355.762	0	13513.2	0	150.331	0	0	941.429	542.918	0	0	113.207	62.795	0	236.7	0	260.473	0	0	153.921	14348.5	0	0
908	Beaver_Belle	PI551839	Fxananassa	Fxa	LateAnanassa	1989	Canada	NorthAmerica	D	2	2	1	C	1	871.464	0	516.4	0	0	1447.33	0	386.241	0	0	902.96	703.684	0	0	34764.9	0	201.048	0	29.7203	1912.36	1339.29	0	0	687.599	0	0	1136.38	0	39.8665	0	0	205.537	1910.76	0	0
909	Beaver_Belle	PI551839	Fxananassa	Fxa	LateAnanassa	1989	Canada	NorthAmerica	D	2	3	1	A	1	434.71	113.053	32381.9	0	2561	42181.2	0	24918.5	8097.33	1051.52	15915.5	14229.9	0	0	68447.1	0	599.209	0	0	9457.73	3373.66	1136.48	0	894.751	975.425	0	868.271	0	2565.24	0	0	1445.94	155220	0	0
910	Beaver_Belle	PI551839	Fxananassa	Fxa	LateAnanassa	1989	Canada	NorthAmerica	D	2	3	1	B	1	689.87	0	13555.5	0	1460.12	27719.1	0	19557.9	0	1001.48	10612.9	8936.11	0	0	47805.8	0	461.883	0	0	5294.48	1650.25	962.522	381.498	0	236.257	0	362.565	0	1736.67	0	0	1194.07	76086.4	0	0
911	Beaver_Belle	PI551839	Fxananassa	Fxa	LateAnanassa	1989	Canada	NorthAmerica	D	2	3	1	C	1	791.351	394.243	40899.2	0	3100.33	46384.1	0	37396	14688.7	0	9634.32	7166.28	0	0	42548.5	0	187.548	0	0	3671.54	988.219	1224.98	0	0	350.359	0	785.245	0	0	0	0	1471.11	70729	0	0
912	Beaver_Belle	PI551839	Fxananassa	Fxa	LateAnanassa	1989	Canada	NorthAmerica	D	2	4	1	A	1	4658	0	2185.42	0	2966.78	8914.22	0	3303.95	0	0	1915.01	1099	0	0	192728	0	0	0	656.226	2589.12	4435.41	0	0	3067.79	1316.16	0	5693.68	0	2291.92	0	0	2220.48	6969.26	0	0
913	Pelican	PI637960	Fxananassa	Fxa	LateAnanassa	1989	Maryland	NorthAmerica	D	1	2	1	A	1	3837.7	0	14359	0	0	21236.2	0	3632.37	0	1769.45	720.888	0	71085.4	0	207608	0	0	0	0	14646.9	0	980.405	0	6088.26	0	0	9437.55	0	4663.24	0	0	5025.89	11889.8	0	0
914	Pelican	PI637960	Fxananassa	Fxa	LateAnanassa	1989	Maryland	NorthAmerica	D	1	3	1	A	1	61.956	36.3139	50473.3	0	856.2	10685.5	0	9946.38	2473.6	0	24.6223	24.6223	2468.41	0	11736.4	0	42.2264	0	0	0	1277.28	102.901	0	110.109	194.016	0	0	258.902	276.925	172.121	152.552	238.655	55715.2	0	0
915	Pelican	PI637960	Fxananassa	Fxa	LateAnanassa	1989	Maryland	NorthAmerica	D	1	3	1	B	1	0	255.281	44119.8	0	677.22	111196	0	110738	0	0	5816.53	2412.48	11315.6	0	12218	0	0	0	0	0	2742.16	0	739.149	0	0	0	0	458.075	501.458	0	2096.63	0	62621.1	0	0
916	Pelican	PI637960	Fxananassa	Fxa	LateAnanassa	1989	Maryland	NorthAmerica	D	1	3	1	C	1	116.647	0	3337.04	0	3059.03	5850.83	0	4414.63	0	1221.44	405.802	390.763	20427.9	0	17058.1	0	0	0	0	1473.82	0	83.4052	0	95.3412	0	0	108.849	0	716.99	0	572.844	383.714	10122	0	0
917	Pelican	PI637960	Fxananassa	Fxa	LateAnanassa	1989	Maryland	NorthAmerica	D	1	5	1	A	1	483.955	0	8299.72	0	5030.08	3955.34	0	1322.22	856.744	1298.36	112.959	0	22512.8	0	34319	312.595	0	0	0	2849.78	0	206.41	0	993.236	661.62	0	828.949	0	1299.93	0	222.464	665.457	14213.4	0	0
918	Pelican	PI637960	Fxananassa	Fxa	LateAnanassa	1989	Maryland	NorthAmerica	D	1	6	1	A	1	105.047	95.5634	66970.6	0	469.165	29716.6	0	28829.3	4891.97	0	930.301	372.755	6054.97	0	21111.4	0	0	0	0	0	3564.89	212.615	0	379.449	457.067	0	0	786.751	276.2	190.999	272.676	487.132	88783.1	0	0
919	Pelican	PI637960	Fxananassa	Fxa	LateAnanassa	1989	Maryland	NorthAmerica	D	1	6	1	B	1	724.278	0	10067.3	0	944.868	12785.4	0	9123.49	0	2354.65	793.69	331.821	34338.7	0	75161.9	0	0	0	0	7010.31	0	567.773	0	1144.43	707.074	0	959.754	0	2388.28	0	469.587	2106.78	17584	0	0
920	Pelican	PI637960	Fxananassa	Fxa	LateAnanassa	1989	Maryland	NorthAmerica	D	1	6	1	C	1	442.334	0	19029.2	0	9957.65	21727.6	0	17250.6	3853.22	4113.8	902.064	752.232	89579.1	0	60138.1	0	0	0	0	8807.64	0	400.019	0	688.906	1523.71	0	955.486	0	3647.38	0	1744.39	1651.59	70632.2	0	0
921	Pelican	PI637960	Fxananassa	Fxa	LateAnanassa	1989	Maryland	NorthAmerica	D	2	1	1	A	1	2314.65	0	848192	0	0	91479.9	0	60784.8	49095	0	0	13702.4	15406.6	17206.9	161734	0	0	0	0	4160.06	2093.86	1137.59	0	1078.22	0	0	1842.15	0	3833.07	0	4270.37	3863.36	678238	0	0
922	Pelican	PI637960	Fxananassa	Fxa	LateAnanassa	1989	Maryland	NorthAmerica	D	2	2	1	A	1	3389.9	0	458796	0	0	311733	0	295810	0	0	0	38168.9	38168.9	0	249201	0	0	0	0	3167.82	1983.83	1211.27	0	1630.98	600.528	0	2345.63	700.24	4887.86	0	27398.2	0	221099	0	0
923	Pelican	PI637960	Fxananassa	Fxa	LateAnanassa	1989	Maryland	NorthAmerica	D	2	2	1	B	1	2619.75	2637.92	717920	0	0	2.60806e+06	0	2.59006e+06	0	0	17258.8	110190	92931.5	0	305993	0	0	0	0	21060.5	0	1331.78	20105.9	0	6750.88	0	0	3786.72	5833.89	0	49875.4	0	592521	0	0
924	Pelican	PI637960	Fxananassa	Fxa	LateAnanassa	1989	Maryland	NorthAmerica	D	2	2	1	C	1	2261.08	0	254477	0	17683.3	50354.4	0	37920.8	0	0	3790.27	3306.97	3306.97	0	92249.8	0	0	0	0	4163.91	1250.29	2298.83	0	0	387.852	0	1025.15	0	2981.83	963.441	0	1798.94	398909	0	0
925	Pelican	PI637960	Fxananassa	Fxa	LateAnanassa	1989	Maryland	NorthAmerica	D	2	4	1	A	1	2331.33	0	466913	0	27005.1	322538	0	296641	0	0	13219	26440.3	21564.4	0	166784	0	0	0	0	13864.2	8373.49	0	2948.5	0	1931.67	0	1557.26	315.027	1887.39	0	8829.58	0	663539	0	0
926	Pelican	PI637960	Fxananassa	Fxa	LateAnanassa	1989	Maryland	NorthAmerica	D	2	4	1	B	1	6688.65	0	241455	0	17908.4	35645.2	0	16852.4	17072.9	0	2296.12	4231.91	4231.91	0	266605	0	0	0	0	11665.3	6388.86	2863.45	0	4634.03	0	0	4995.28	0	3048.92	0	0	4877.59	281663	0	0
927	Pelican	PI637960	Fxananassa	Fxa	LateAnanassa	1989	Maryland	NorthAmerica	D	2	5	1	A	1	1246.34	553.219	10017.5	0	826.832	142900	0	141405	0	0	18536.2	14968.1	9844.21	0	89254.6	0	0	0	0	21113.5	0	0	1273.8	0	0	0	768.674	0	8025.59	0	0	1267.34	9237.86	0	0
928	Pelican	PI637960	Fxananassa	Fxa	LateAnanassa	1989	Maryland	NorthAmerica	D	2	5	1	B	1	2038.95	1243.76	9398.16	0	2251.71	167658	0	165492	0	0	20147.1	13631.2	8370.58	0	117333	0	0	0	0	17746.9	0	1369.86	1346.64	0	0	0	1232.78	0	9632.55	0	0	2420.98	10159.7	0	0
929	Diamante	91C248P006	Fxananassa	Fxa	Modern	1991	UC Davis	UC	D	1	2	1	A	1	2155.98	2427.87	3.69064e+06	0	134820	1.77605e+06	0	1.57495e+06	741657	0	162585	53364.7	313631	261264	978457	0	19789.4	0	0	0	104286	3399.09	0	15576	13998.5	0	0	9231.96	9381.84	0	0	43116	2.52282e+06	0	0
930	Diamante	91C248P006	Fxananassa	Fxa	Modern	1991	UC Davis	UC	D	1	3	1	A	1	86.3727	0	102664	0	749.841	33853.8	0	32622.7	32688.6	0	376.017	376.017	13069.8	5302.98	32894.3	0	0	0	0	0	2765.28	317.771	0	628.103	1121.13	0	425.015	0	1069.94	0	572.928	1377.42	68742	0	0
931	Diamante	91C248P006	Fxananassa	Fxa	Modern	1991	UC Davis	UC	D	1	3	1	B	1	78.9028	56.5068	52155.2	0	288.063	36407.2	0	35109.4	18253.9	0	1141.63	1003.34	3278.16	3442.82	17239.9	0	50.5359	0	0	0	2128.03	259.322	530.335	0	490.68	0	0	226.125	201.47	133.761	0	699.263	38486	0	0
932	Diamante	91C248P006	Fxananassa	Fxa	Modern	1991	UC Davis	UC	D	1	3	1	C	1	76.1362	0	80486.4	0	1553.18	35682	0	34252.1	24009.6	0	1617.58	417.03	9702.56	2704.84	16613.1	0	0	0	0	0	2591.28	318.686	0	321.13	872.102	0	0	262.483	371.133	182.231	231.212	728.646	56977.3	0	0
933	Diamante	91C248P006	Fxananassa	Fxa	Modern	1991	UC Davis	UC	D	1	5	1	A	1	75.1403	93.6467	200879	0	3553.7	83283.8	0	78304.6	55038.6	0	5339.17	2359.23	11390.1	7252.47	22922.8	0	160.743	0	0	0	3568.38	0	0	1547.57	1885.73	0	0	626.225	452.151	142.58	280.986	697.779	124489	0	0
934	Diamante	91C248P006	Fxananassa	Fxa	Modern	1991	UC Davis	UC	D	1	5	1	B	1	73.8242	35.6814	137302	0	3691.81	39099.7	0	36402.1	40523.9	0	2119.29	659.871	5838.15	6017.76	18400.9	0	68.2707	0	0	0	2812.45	0	0	1194.6	922.064	0	0	27392.4	679.883	424.354	239.692	602.662	99059.9	0	0
935	Diamante	91C248P006	Fxananassa	Fxa	Modern	1991	UC Davis	UC	D	1	5	1	C	1	47.1709	187.997	164834	0	5003.52	187251	0	181337	108096	0	13645.6	6196.12	11048.9	8298.38	36318.6	148.93	0	0	0	0	3773.58	0	2765.05	766.882	1578.72	0	0	3685.51	1174.01	0	303.103	890.402	134232	0	0
936	Diamante	91C248P006	Fxananassa	Fxa	Modern	1991	UC Davis	UC	D	2	2	1	A	1	458.543	0	370779	0	15024.2	65099.2	0	34918.8	47346.1	0	4760.4	6304.09	5648.05	0	103204	0	0	0	0	7103.74	0	500.722	0	305.11	777.376	0	1529.01	0	815.224	0	0	538.776	129348	0	0
937	Diamante	91C248P006	Fxananassa	Fxa	Modern	1991	UC Davis	UC	D	2	2	1	B	1	860.044	0	930200	36461.5	0	360754	0	319159	246497	0	4690.73	63855.1	59164.4	35590.5	138385	0	0	0	0	10618.3	0	1365.58	2556.03	0	4370.64	0	2054.86	0	1554.5	0	1120.6	1639.64	850949	0	64374.9
938	Diamante	91C248P006	Fxananassa	Fxa	Modern	1991	UC Davis	UC	D	2	3	1	A	1	492.745	1775.32	244713	0	9213.41	132448	0	118242	134454	0	18042.6	1592.62	0	12841.6	54841.1	0	235.648	0	0	3868.77	0	2038.28	2131.95	0	1855.08	0	706.211	0	0	0	0	0	171650	0	0
939	Diamante	91C248P006	Fxananassa	Fxa	Modern	1991	UC Davis	UC	D	2	3	1	B	1	912.552	499.914	391039	0	27074.6	137789	0	106548	76066.2	0	6164.35	14058.4	13657.3	15326.4	77119.8	0	771.834	0	0	5771.23	1565.74	988.497	0	887.765	3835	0	1047.61	0	0	0	0	3237.22	345617	0	0
940	Diamante	91C248P006	Fxananassa	Fxa	Modern	1991	UC Davis	UC	D	2	3	1	C	1	0	17819.5	84610.4	0	9969.5	329690	0	324883	137727	0	208054	83443	24386.1	0	40590.7	0	738.256	0	0	24464.4	0	1247.93	7067.12	0	644.205	0	0	7825.3	2001.2	0	0	189.547	127468	0	0
941	Diamante	91C248P006	Fxananassa	Fxa	Modern	1991	UC Davis	UC	D	2	4	1	A	1	4712.66	0	265776	0	12649.1	57115.1	0	38690	19280.6	0	4951.62	3849.65	2272.24	0	237420	0	1848.87	0	0	10888.1	3117.94	755.965	0	4197.4	936.158	0	3120.24	0	1451.22	0	0	1913.38	77269.2	0	0
942	Diamante	91C248P006	Fxananassa	Fxa	Modern	1991	UC Davis	UC	D	2	4	1	B	1	1839.46	10957.9	440559	0	28292.6	1.06517e+06	0	1.01386e+06	0	0	187574	117531	42777	0	256014	0	2899.32	0	0	64027.5	0	0	9273.53	0	3331.12	0	0	7486.66	13265.4	0	0	1632.04	347617	0	0
943	Diamante	91C248P006	Fxananassa	Fxa	Modern	1991	UC Davis	UC	D	2	5	1	A	1	1399.89	0	303178	0	15258.9	87461.7	0	59348.4	59060.9	0	6092.89	4205.77	2754.23	0	146136	0	0	0	0	7504.45	2941.49	871.573	0	1170.39	668.614	0	1354.97	0	0	0	0	863.05	171618	0	0
944	Diamante	91C248P006	Fxananassa	Fxa	Modern	1991	UC Davis	UC	D	2	5	1	B	1	0	3975.15	163108	0	1951.26	650200	0	640715	0	0	113856	61800.1	23844.4	0	104384	0	0	0	0	53382.8	0	0	3968.7	0	395.587	0	0	5592.59	7987.42	0	0	702.108	138188	0	0
945	Mara_des_Bois	17Z001P001	Fxananassa	Fxa	Modern	1991	France	Europe	D	1	3	1	A	1	7843.41	25187.1	517452	18806.6	35686	2.70804e+06	0	2.6449e+06	0	0	228608	215645	133165	0	338355	0	3236.05	0	0	0	92011.9	3348.41	0	13498.8	0	0	0	33386	9225.81	2989.16	14354.1	10638.7	606465	0	0
946	Mara_des_Bois	17Z001P001	Fxananassa	Fxa	Modern	1991	France	Europe	D	1	3	1	B	1	5629.24	3644.11	316661	0	5987.62	797671	0	778447	0	0	55777.6	41216.3	56498.2	0	192724	0	1023.95	0	0	0	38496.7	2318.29	0	5712.72	0	0	0	14338.8	8176.01	0	7230.96	5756.69	330956	0	0
947	Mara_des_Bois	17Z001P001	Fxananassa	Fxa	Modern	1991	France	Europe	D	1	4	1	A	1	375.929	2117.22	17445.9	315.487	1386.81	159185	0	0	0	0	31214.6	19829.1	13790	0	11274.7	0	76.3665	0	0	0	7157.61	133.747	648.944	0	723.35	0	0	8846.72	1131.74	0	1361.68	611.213	31543.3	0	5312.85
948	Mara_des_Bois	17Z001P001	Fxananassa	Fxa	Modern	1991	France	Europe	D	1	6	1	A	1	267.097	1163.35	146349	0	4785.53	170487	0	153562	32382.7	0	24549.3	17828.3	35932.9	0	22011.7	0	1967.84	0	0	0	19225.9	0	0	711.103	2178.22	0	0	5945.03	663.375	0	2030.58	0	211970	0	0
949	Mara_des_Bois	17Z001P001	Fxananassa	Fxa	Modern	1991	France	Europe	D	1	6	1	B	1	112.217	1404.42	11949.3	0	1373.38	86630.5	0	85687.5	0	0	20681.4	9665.54	8083.53	0	0	0	74.8452	0	0	0	7963.15	0	291.839	0	249.475	0	0	2571.53	1107.62	0	553.856	0	15826.1	0	0
950	Mara_des_Bois	17Z001P001	Fxananassa	Fxa	Modern	1991	France	Europe	D	1	6	1	C	1	383.435	1530.92	59724.3	601.679	877.193	224572	0	0	0	0	44789.6	29807.2	25847.8	0	23058.3	0	233.944	0	0	0	12803.4	185.936	1305.86	0	912.255	0	0	3695.62	1148.89	0	2018.86	0	76271	0	0
951	Mara_des_Bois	17Z001P001	Fxananassa	Fxa	Modern	1991	France	Europe	D	2	2	1	A	1	3045.41	1839.69	145697	0	7152.63	460550	0	444684	0	0	33216.6	66437.7	41072.7	0	222680	0	677.156	0	0	15010.7	6966.85	2903.48	0	3630.11	2276.8	0	0	10499.6	5763.85	0	0	10088.4	102917	0	0
952	Mara_des_Bois	17Z001P001	Fxananassa	Fxa	Modern	1991	France	Europe	D	2	2	1	B	1	4397.13	1946.34	290912	0	2922.35	531165	0	511692	0	0	34130.5	75151.7	49202.8	0	247216	0	1446.22	0	0	16806.8	9104.7	2952.43	0	5760.02	2288.89	0	0	13639.4	7648.54	0	4299.64	7947.38	188745	0	0
953	Mara_des_Bois	17Z001P001	Fxananassa	Fxa	Modern	1991	France	Europe	D	2	2	1	C	1	2463.01	5582.21	353814	0	1113.41	967295	0	943400	0	0	132303	142356	67332.2	0	191228	0	3545.03	0	0	38088.8	11156	3018.09	0	5104.41	3374.54	0	0	16715.3	9986.57	0	0	8089.67	357814	0	0
954	Mara_des_Bois	17Z001P001	Fxananassa	Fxa	Modern	1991	France	Europe	D	2	4	1	A	1	2633.4	1265.67	91028.1	0	1900.07	343700	0	331028	0	0	35320	56940.2	29664.8	0	150174	0	1439.45	0	0	58730.8	0	0	0	7167.48	1912.65	0	0	11963	7832.43	0	0	2491.99	0	0	0
955	Mara_des_Bois	17Z001P001	Fxananassa	Fxa	Modern	1991	France	Europe	D	2	4	1	B	1	2244.09	1853.94	79716.1	0	3702.34	242077	0	233965	0	0	20158.6	31584.3	17158.3	0	78206.4	0	427.269	0	0	28104.4	0	0	0	3435.01	1217.12	0	0	5145.19	1458.68	0	0	1817.77	0	0	0
956	Mara_des_Bois	17Z001P001	Fxananassa	Fxa	Modern	1991	France	Europe	D	2	4	1	C	1	1292.09	1143.62	3563.75	0	0	121863	0	120425	0	0	23660.8	16712.5	5892.16	0	46554.5	0	0	0	0	16256.3	0	0	0	2935.35	584.536	0	0	5399.09	4870.84	0	0	671.422	0	0	0
957	Mara_des_Bois	17Z001P001	Fxananassa	Fxa	Modern	1991	France	Europe	D	2	5	1	A	1	1470.4	520.325	36725.7	0	2675.71	140369	0	136835	0	0	11426.5	15162.6	10069.7	0	79897.6	0	689.281	0	0	9091.76	2929.92	736.851	0	2139.13	708.883	0	0	4560.64	2151.39	0	0	1477.99	82588.1	0	0
958	Mara_des_Bois	17Z001P001	Fxananassa	Fxa	Modern	1991	France	Europe	D	2	5	1	B	1	479.04	289.874	54186.5	0	2393.34	222767	0	217290	0	0	27771.4	37942.7	20043.4	0	63373.7	0	870.694	0	0	19896.7	6430.65	0	0	1532.47	1077.22	0	0	7728.81	2197.95	0	0	1190.13	104142	0	0
959	Mara_des_Bois	17Z001P001	Fxananassa	Fxa	Modern	1991	France	Europe	D	2	5	1	C	1	1398.01	6328.65	80643.5	0	2292.64	398625	0	391625	0	0	67238.1	57756.7	28352.5	0	105659	0	2144.78	0	0	24922.9	0	0	0	1722.1	2354.66	0	0	14919.8	4612.19	0	2764.18	3741.03	123995	0	0
960	Camino_Real	94C003P011	Fxananassa	Fxa	Modern	1994	UC Davis	UC	D	1	2	1	A	1	2982.03	2077.01	1.01699e+06	0	15345.5	694941	0	679211	232741	0	26657.8	10650.3	62283.9	57284.9	259584	0	2924.89	0	0	0	20306.7	1192.58	0	8865.71	0	0	0	9411.01	6972.93	0	0	11275.1	708505	0	0
961	Camino_Real	94C003P011	Fxananassa	Fxa	Modern	1994	UC Davis	UC	D	1	3	1	A	1	123.426	0	137624	0	1671.56	56708.8	0	55324.6	70612.3	0	177.862	177.862	16994.9	3590.04	21976	0	0	0	0	0	2233.3	258.618	0	484.297	581.966	0	0	608.364	411.253	252.29	739.905	1023.54	54809.9	0	0
962	Camino_Real	94C003P011	Fxananassa	Fxa	Modern	1994	UC Davis	UC	D	1	3	1	B	1	72.7538	0	56199.4	0	870.46	22884.8	0	22112.1	28528.1	0	58.8479	58.8479	5983.65	1669.67	9620.52	0	0	0	0	0	1133.78	134.709	0	259.618	315.644	0	0	269.263	209.226	98.6859	233.869	458.355	34587.8	0	0
963	Camino_Real	94C003P011	Fxananassa	Fxa	Modern	1994	UC Davis	UC	D	1	3	1	C	1	64.7033	0	69822.4	0	1052.03	30395.2	0	29671	25594.7	0	145.585	145.585	7271.79	1693.44	10445.7	0	29.3642	0	0	0	1026.46	106.407	0	204.212	205.55	0	265.469	0	199.004	75.3319	343.115	375.234	28334.8	0	0
964	Camino_Real	94C003P011	Fxananassa	Fxa	Modern	1994	UC Davis	UC	D	1	5	1	A	1	100.009	0	84981.4	0	2938.08	13135.7	0	8785.6	16627	0	1791.12	295.518	1333.92	3748.35	13529	0	205.599	0	0	847.22	0	159.817	0	474.24	500.227	0	233.836	0	60.8373	59.1384	0	321.881	33602.4	0	0
965	Camino_Real	94C003P011	Fxananassa	Fxa	Modern	1994	UC Davis	UC	D	1	5	1	B	1	195.916	0	93245.4	0	2143.28	9968.34	0	6611.62	12006.9	0	507.91	83.0189	938.688	4146.78	15754.7	0	142.389	0	0	584.075	348.507	224.635	0	607.452	497.937	0	257.068	0	63.4133	115.129	0	554.918	44580.7	0	0
966	Camino_Real	94C003P011	Fxananassa	Fxa	Modern	1994	UC Davis	UC	D	1	5	1	C	1	277.969	0	181360	0	4265.71	29621	0	21522.8	29397.2	0	260.641	260.641	5421.94	4906.7	33889.2	0	109.254	0	0	0	1498.4	265.894	0	2000.87	936.975	0	753.556	0	215.796	94.5483	540.28	932.338	72368	0	0
967	Camino_Real	94C003P011	Fxananassa	Fxa	Modern	1994	UC Davis	UC	D	2	2	1	A	1	244.577	294.401	211889	0	13634.1	203184	0	191033	0	0	10134.6	9303.51	7830.68	0	42874	0	0	0	0	6126.2	0	0	0	547.28	0	0	1128.89	0	0	0	0	1176.05	109396	0	0
968	Camino_Real	94C003P011	Fxananassa	Fxa	Modern	1994	UC Davis	UC	D	2	2	1	B	1	504.536	0	61215.4	0	958.736	13392.6	0	12436.9	4536.75	0	531.089	856.314	807.248	0	24965.9	0	44.0368	0	0	538.084	401.532	220.316	0	260.999	439.852	0	415.946	0	230.182	0	0	519.398	21492.2	0	0
969	Camino_Real	94C003P011	Fxananassa	Fxa	Modern	1994	UC Davis	UC	D	2	3	1	A	1	704.232	382.548	184078	0	6139.73	85416.6	0	78006	52664.9	0	7149.74	1935.48	1237.13	0	57773.2	0	227.161	0	0	1514.87	713.875	139.888	0	238.727	257.324	0	782.877	0	0	0	0	918.889	65607.2	0	0
970	Camino_Real	94C003P011	Fxananassa	Fxa	Modern	1994	UC Davis	UC	D	2	3	1	B	1	238.606	532.531	33839.5	0	2385.45	35370.3	0	31747.5	16350.8	0	9103.91	4404.93	0	0	21060.5	0	0	0	0	1738.89	0	141.957	317.749	0	406.917	0	365.043	32.6763	0	0	0	317.841	13337.1	0	0
971	Camino_Real	94C003P011	Fxananassa	Fxa	Modern	1994	UC Davis	UC	D	2	3	1	C	1	103.884	0	54740.3	0	0	25004.6	0	21765.8	9690.47	0	1397.04	978.466	549.2	0	50669.3	0	0	0	0	1341.42	890.647	310.724	0	808.009	219.853	0	885.962	0	0	0	0	1426.63	18618.7	0	0
972	Puget_Reliance	PI664321	Fxananassa	Fxa	Modern	1995	Washington	NorthAmerica	D	1	3	1	A	1	20.466	117.233	16261.7	0	81.8489	40137.2	0	39898.7	0	0	1026.72	891.23	1869.77	0	6216.5	0	0	0	0	0	1157.29	37.399	98.9686	0	73.5368	0	0	141.862	215.178	0	54.6052	169.132	1530.4	0	0
973	Puget_Reliance	PI664321	Fxananassa	Fxa	Modern	1995	Washington	NorthAmerica	D	1	3	1	B	1	33.7458	22.2466	45950.6	0	90.6352	43853.4	0	43378.6	0	0	583.669	583.669	1281.7	0	9625.05	0	0	0	0	0	1141	62.6966	0	81.578	72.6859	0	236.69	0	260.949	0	108.948	299.044	2989.31	0	0
974	Puget_Reliance	PI664321	Fxananassa	Fxa	Modern	1995	Washington	NorthAmerica	D	1	3	1	C	1	50.7139	176.624	33568.1	0	1228.94	107155	0	106063	0	0	3303.4	2449.36	4922.44	0	14304.5	0	0	0	0	0	2739.24	73.1476	230.635	0	0	0	0	305.899	389.846	0	148.344	374.486	4422.13	0	0
975	Puget_Reliance	PI664321	Fxananassa	Fxa	Modern	1995	Washington	NorthAmerica	D	1	5	1	A	1	216.342	135.663	44701.6	1278.13	0	120421	0	118466	0	0	8130.19	7612.35	5510.87	0	35769.9	0	0	58.6753	0	0	4824.29	243.176	0	849.503	286.858	0	560.567	0	747.018	355.55	204.108	1204.03	3517.82	0	0
976	Puget_Reliance	PI664321	Fxananassa	Fxa	Modern	1995	Washington	NorthAmerica	D	1	5	1	B	1	355.233	0	989.09	0	0	537.994	0	215.37	0	0	78.307	0	80.8647	0	36957.1	0	0	0	0	896.95	750.34	134.406	0	896.891	0	0	609.443	0	169.756	155.393	0	928.435	0	0	0
977	Puget_Reliance	PI664321	Fxananassa	Fxa	Modern	1995	Washington	NorthAmerica	D	1	5	1	C	1	89.9727	103.377	41663.4	0	2306.72	162717	0	0	0	0	10892.2	9596.77	7519.81	0	26421.9	0	0	0	0	0	4310.51	168.448	500.423	0	331.993	0	360.702	0	812.652	0	256.711	648.335	6213.83	0	1137.28
978	Puget_Reliance	PI664321	Fxananassa	Fxa	Modern	1995	Washington	NorthAmerica	D	2	2	1	A	1	4318.3	0	818598	0	0	475754	0	433083	284804	0	18928.1	40212.7	21284.6	0	468601	0	0	0	0	14749.9	7176.71	4284	0	4425.18	2431.73	0	2634.67	369.603	7840.32	0	0	9324.96	44677.8	0	0
979	Puget_Reliance	PI664321	Fxananassa	Fxa	Modern	1995	Washington	NorthAmerica	D	2	2	1	B	1	5852.31	0	175787	0	0	188427	0	170221	0	0	4220.08	6906.45	2686.38	0	354886	0	0	0	0	4878.72	3057.19	689.433	0	5372.27	0	0	5145.38	0	5712.4	0	0	6850.27	9006.73	0	0
980	Puget_Reliance	PI664321	Fxananassa	Fxa	Modern	1995	Washington	NorthAmerica	D	2	2	1	C	1	4080.56	0	58115.4	10659.1	0	22189.8	0	13639	10316.4	0	643.048	1005.32	710.505	0	237724	0	0	0	0	2651.1	2554.09	1494.93	0	1390.23	0	0	2157.54	0	3585.57	0	0	4564.8	3910.18	0	0
981	Ventana	96C042P601	Fxananassa	Fxa	Modern	1996	UC	UC	D	1	2	1	A	1	2349.68	0	1.6176e+06	20175.2	14200.8	449098	0	221846	474585	0	26831.6	14274	0	77906.2	389130	0	0	0	0	76582.6	0	0	0	17890.4	14581.5	0	3924.49	0	1901.78	1725.34	6491.49	11673.9	2.19385e+06	0	0
982	Ventana	96C042P601	Fxananassa	Fxa	Modern	1996	UC	UC	D	1	2	1	B	1	2339.8	0	609910	18447.3	26122.9	257583	0	69255.3	55268.9	21116.8	50855.8	21694.1	0	0	305376	0	3443.77	0	0	83743.1	0	6896.72	0	4322.62	6418.74	0	4047.16	0	1490.54	2383.94	945.597	6664.3	749237	0	0
983	Ventana	96C042P601	Fxananassa	Fxa	Modern	1996	UC	UC	D	1	2	1	C	1	1011.09	0	747962	18759.4	19702.7	251417	0	155357	0	0	44953.2	20540	0	42112	188131	0	0	0	0	42703.2	0	5476.72	4881.78	0	8434.88	0	0	2856.87	1935.98	1440.7	5382.54	7343.24	808790	0	0
984	Ventana	96C042P601	Fxananassa	Fxa	Modern	1996	UC	UC	D	1	3	1	A	1	0	1771.55	17177	775.952	0	59246.8	0	57701.7	16789.1	0	20098	12988.4	0	1636.59	7235.47	0	0	0	0	0	1984.69	112.024	997.572	0	70.1306	0	0	758.489	86.0759	39.3393	642.29	311.05	35356.2	0	0
985	Ventana	96C042P601	Fxananassa	Fxa	Modern	1996	UC	UC	D	1	3	1	B	1	33.3452	606.677	21183.6	1301.98	0	43398.2	0	39773.6	13109.7	0	8081.79	4695.91	0	1198.18	6149.71	0	0	0	0	18.4999	2312.41	102.276	367.942	0	76.0065	0	0	2516.04	188.566	15.4349	565.548	259.572	36838.6	0	0
986	Ventana	96C042P601	Fxananassa	Fxa	Modern	1996	UC	UC	D	1	3	1	C	1	39.3358	1417.63	7505.93	228.488	338.246	84242.5	0	83434.3	0	0	27936.9	16130.1	0	0	8583.67	0	0	0	0	0	2617.57	97.3425	2188.38	0	121.95	0	0	1181.93	126.912	50.7989	368.431	270.101	27687.1	0	0
987	Ventana	96C042P601	Fxananassa	Fxa	Modern	1996	UC	UC	D	1	5	1	A	1	118.438	99.6342	73989.5	674.64	1466.7	34261.8	0	21863.4	9458.69	2078.08	5892.34	3698.75	0	4767.97	16502.8	0	144.589	0	0	4616.68	0	479.728	516.505	0	1096.78	0	352.421	0	63.391	117.701	73.4769	413.922	64272.5	0	0
988	Ventana	96C042P601	Fxananassa	Fxa	Modern	1996	UC	UC	D	1	5	1	B	1	123.579	77.3076	25772.3	0	1201.91	16250.7	0	12674	5998.33	0	1905.33	935.034	0	2274.97	12540.1	0	76.156	0	0	2350.89	0	300.936	399.296	0	278.3	0	107.551	0	0	60.1688	0	238.373	21674.9	0	0
989	Ventana	96C042P601	Fxananassa	Fxa	Modern	1996	UC	UC	D	1	5	1	C	1	58.0374	38.2196	16411.4	0	661.889	8317.16	0	4499.55	0	706.658	2156.95	1310.28	0	1436.26	6997.3	0	78.5932	0	0	1858.43	0	207.111	0	125.082	325.937	0	0	123.436	19.1446	37.2659	0	130.994	18156.9	0	0
990	Ventana	96C042P601	Fxananassa	Fxa	Modern	1996	UC	UC	D	2	1	1	A	1	685.504	0	662956	50066.4	0	157678	0	98630.5	112622	51497.3	1532.26	2614.07	1081.81	26604.6	109377	0	0	312.496	0	10872.5	0	3192.9	0	0	1650.18	0	715.741	0	1139.75	2046.15	0	2469.32	472637	0	88041
991	Ventana	96C042P601	Fxananassa	Fxa	Modern	1996	UC	UC	D	2	2	1	A	1	406.266	0	168746	0	11499.9	72194.5	0	13167.9	9655.52	7077.28	5876.69	3126.9	0	0	57090	0	0	0	0	21386	0	1343.8	0	0	1108.09	0	678.228	0	435.697	0	0	519.381	178273	0	0
992	Ventana	96C042P601	Fxananassa	Fxa	Modern	1996	UC	UC	D	2	2	1	B	1	363.181	1322.85	505955	0	27114.5	361499	0	278417	0	31436.2	53042.2	26123.4	0	21631.7	93600.3	0	0	0	0	25562.3	0	0	3029.42	0	3338.8	0	469.602	736.012	1626.15	567.241	0	1117.03	542629	0	0
993	Ventana	96C042P601	Fxananassa	Fxa	Modern	1996	UC	UC	D	2	2	1	C	1	477.289	1003.31	43262.1	0	8631.39	144109	0	132654	0	0	49909.4	21682.2	0	0	36209.5	0	0	0	0	18077.2	0	0	1529.64	592.706	493.02	0	1291.27	332.427	1715.5	0	0	1081.73	91643.5	0	0
994	Ventana	96C042P601	Fxananassa	Fxa	Modern	1996	UC	UC	D	2	3	1	A	1	214.311	131.757	8755.95	6745.49	0	50071.6	0	26299.4	0	0	26878.2	23588.3	0	0	35737.3	0	0	0	0	12785.2	0	1213	0	0	224.382	0	390.006	0	0	0	0	579.608	21131.1	0	0
995	Ventana	96C042P601	Fxananassa	Fxa	Modern	1996	UC	UC	D	2	3	1	B	1	917.121	15172.3	94524.6	12369.1	0	557289	0	528029	0	0	121275	59357.8	0	0	135068	0	0	0	0	11959.9	0	7062.76	1751.56	0	612.357	0	473.067	581.606	0	479.532	1029.14	0	133615	0	0
996	Ventana	96C042P601	Fxananassa	Fxa	Modern	1996	UC	UC	D	2	3	1	C	1	0	893.151	27677.3	1936.91	3123.96	127296	0	109271	0	0	66547.6	47540.5	0	0	24245.1	0	0	0	0	7479.71	0	1143.55	249.695	0	417.599	0	151.799	0	668.796	0	0	0	114026	0	0
997	Ventana	96C042P601	Fxananassa	Fxa	Modern	1996	UC	UC	D	2	4	1	A	1	267.177	10380.3	26955.1	73.8267	160.664	233886	0	223516	0	0	103430	56670.1	0	0	117221	0	0	0	0	29357.1	0	3418.77	0	0	0	0	0	1434.82	2334.39	0	0	760.537	48715.2	0	0
998	Ventana	96C042P601	Fxananassa	Fxa	Modern	1996	UC	UC	D	2	5	1	A	1	1286.3	0	2994.36	1241.14	0	2622.96	0	687.763	0	0	664.096	556.095	0	0	84830.1	0	0	0	0	9016.3	0	0	0	1652.76	0	0	794.595	0	173.887	0	0	848.851	2043.72	0	0
999	Albion	97C117P003	Fxananassa	Fxa	Modern	1997	UC Davis	UC	D	1	2	1	A	1	863.993	0	1.7723e+06	90730.2	0	1.93288e+06	0	1.82898e+06	553821	0	19017.4	17976.2	197498	0	267772	0	2652.75	0	0	0	30632.4	1144.46	2688.53	0	6239.99	0	0	12501.4	8265.19	0	7606.44	7790.22	1.87186e+06	0	0
1000	Albion	97C117P003	Fxananassa	Fxa	Modern	1997	UC Davis	UC	D	1	3	1	A	1	66.0854	0	42052	69.4708	120.24	27646.4	0	26795.3	18273.4	0	1796.39	971.739	5198.88	0	10497.5	0	59.0916	0	0	1527.62	0	108.185	0	94.3748	164.854	0	0	263.246	59.8429	41.7308	0	272.132	11197.3	0	0
1001	Albion	97C117P003	Fxananassa	Fxa	Modern	1997	UC Davis	UC	D	1	3	1	B	1	387.408	0	329303	0	0	54739.3	0	36314.4	54192	0	1057.94	1057.94	10634.4	0	52503.5	0	582.95	0	0	7263.26	0	594.905	0	778.782	1309.79	0	0	786.314	176.436	158.614	0	792.717	48869.6	0	0
1002	Albion	97C117P003	Fxananassa	Fxa	Modern	1997	UC Davis	UC	D	1	3	1	C	1	28.6933	230.906	53486.4	655.972	705.105	101293	0	100602	42784.4	0	6971.26	2451.85	14171.6	0	11317.7	0	37.8091	0	0	0	1699.09	0	250.014	42.3314	193.867	0	0	780.86	165.543	0	539.198	251.2	32435.4	0	0
1003	Albion	97C117P003	Fxananassa	Fxa	Modern	1997	UC Davis	UC	D	1	5	1	A	1	1031.9	0	369929	0	0	57518.5	0	23659.5	41176.3	0	1258.01	1258.01	3992.6	0	106820	0	938.287	0	0	12060.9	0	1316.66	0	1815.14	2408.34	0	2190.69	0	628.288	601.933	0	1948.37	89173.3	0	0
1004	Albion	97C117P003	Fxananassa	Fxa	Modern	1997	UC Davis	UC	D	1	6	1	A	1	26.1413	1349.57	91996	522.856	1081.09	332116	0	0	101971	0	29423.9	19227.1	31005.5	0	23290.5	0	142.028	0	0	0	7975.72	83.296	1511.07	0	975.045	0	0	14633.1	763.476	0	1185.44	562.048	70683.2	0	0
1005	Albion	97C117P003	Fxananassa	Fxa	Modern	1997	UC Davis	UC	D	1	6	1	B	1	0	1456.27	143263	1473.4	2263.42	263177	0	0	103516	0	44575.6	21929	32755.1	3728.54	10551.8	0	190.618	0	0	0	12821.1	0	1199.48	491.984	1024.63	0	0	6943.07	329.621	99.7114	208.431	126.786	58775.6	0	0
1006	Albion	97C117P003	Fxananassa	Fxa	Modern	1997	UC Davis	UC	D	1	6	1	C	1	0	1731.92	69765.6	0	7043.89	310874	0	0	0	0	88381.9	33111.7	52529.1	0	23706.8	0	812.208	0	0	19464.6	0	0	1621.55	0	1496.65	0	0	19574.8	781.051	0	1836.73	524.277	46163.4	0	11834.5
1007	Albion	97C117P003	Fxananassa	Fxa	Modern	1997	UC Davis	UC	D	2	3	1	A	1	822.061	0	375677	29055.4	0	169777	0	134787	113566	0	3423	11561.5	8138.45	0	59866.8	1373.52	437.206	0	0	5819.46	1695.72	1544.42	0	544.284	1904.3	0	890.314	0	0	0	0	1685.15	101172	0	0
1008	Albion	97C117P003	Fxananassa	Fxa	Modern	1997	UC Davis	UC	D	2	4	1	A	1	2072.2	0	830662	20777.5	40518.6	173247	0	85370.5	361847	0	3358.35	18963.4	15605	0	161029	0	1015.91	0	0	26152.8	0	2814.58	0	1916.36	6079.64	0	969.98	480.216	1623.76	0	0	643.879	117365	0	0
1009	Albion	97C117P003	Fxananassa	Fxa	Modern	1997	UC Davis	UC	D	2	4	1	B	1	1454.79	0	289852	0	10416	44727.6	0	17070.8	86772	0	5355.84	791.68	0	0	89048.5	0	264.508	0	0	16180.7	0	1489.21	0	1736.52	472.599	0	1036.65	264.396	0	0	0	399.171	0	0	0
1010	Albion	97C117P003	Fxananassa	Fxa	Modern	1997	UC Davis	UC	D	2	5	1	A	1	2790.18	0	428148	0	0	39808.8	0	9959.5	0	0	1607.61	0	0	0	113751	0	209.385	0	0	5501.09	2504.52	0	0	1628.26	2087.63	0	1649.78	0	189.269	0	0	1025.7	0	0	0
1011	Albion	97C117P003	Fxananassa	Fxa	Modern	1997	UC Davis	UC	D	2	5	1	B	1	1615.4	835.162	81782	0	5032.15	273736	0	268814	0	0	34735	23155.3	7840.95	0	47968.6	0	0	0	0	5485.99	1263.21	0	0	1201.14	504.957	0	754.664	888.524	58.4193	0	248.891	0	0	0	0
1012	Monterey	01C132P003	Fxananassa	Fxa	Modern	2001	UC Davis	UC	D	1	3	1	A	1	0	68.8551	18345	0	222.512	16494	0	16333.5	13873.6	0	1535.01	230.175	6682.16	0	2520.77	0	0	0	0	941.378	0	0	0	64.2529	132.936	0	0	257.582	61.7978	0	29.717	54.3545	3397.89	0	0
1013	Monterey	01C132P003	Fxananassa	Fxa	Modern	2001	UC Davis	UC	D	1	3	1	B	1	57.5044	111.603	51075.5	0	771.593	32298.5	0	31827.8	17967	0	2271.77	326.148	12163	0	7174.23	0	39.9166	0	0	2173.64	0	76.2692	0	92.4349	139.456	0	0	270.274	95.1547	0	100.326	241.074	13541	0	0
1014	Monterey	01C132P003	Fxananassa	Fxa	Modern	2001	UC Davis	UC	D	1	3	1	C	1	12.1618	16.4311	23319	0	76.5163	13803.3	0	13625.5	7307.46	0	0	0	5485.33	0	3480.33	0	0	0	0	718.129	0	22.1343	0	37.8151	57.9343	0	0	135.678	57.1422	0	87.3081	126.826	6140.51	0	0
1015	Monterey	01C132P003	Fxananassa	Fxa	Modern	2001	UC Davis	UC	D	1	5	1	A	1	92.2536	0	138484	0	6450.62	39156.6	0	30393.3	28337.5	0	5595.01	1301.32	13210.1	0	14393	0	402.658	0	0	8155.48	0	322.049	0	462.689	688.178	0	0	1188.4	217.856	101.503	0	447.102	25292.2	0	0
1016	Monterey	01C132P003	Fxananassa	Fxa	Modern	2001	UC Davis	UC	D	1	6	1	A	1	81.9388	64.3033	80075.2	0	1390.15	37436.4	0	34803.1	27536.7	0	2425.77	924.649	15362.4	0	14928	0	0	0	0	3495.9	0	64.2241	0	92.1919	317.911	0	0	585.049	65.6123	0	79.9523	288.267	22190.2	0	0
1017	Monterey	01C132P003	Fxananassa	Fxa	Modern	2001	UC Davis	UC	D	1	6	1	B	1	51.529	88.3846	55236.7	0	231.777	39346.9	0	38403.2	22521.7	0	2315.88	734.119	11382.6	0	12865.9	0	31.6879	0	0	2886.08	0	123.252	0	226.153	294.747	0	0	1022.76	46.709	36.0731	153.737	184.362	37422.8	0	0
1018	Monterey	01C132P003	Fxananassa	Fxa	Modern	2001	UC Davis	UC	D	1	6	1	C	1	165.329	291.595	338564	0	5639.62	198003	0	188320	133529	0	15565.3	5660.96	94384.7	0	43077.8	0	172.397	0	0	20761.6	0	0	0	1366.04	1605.22	0	0	5853.13	834.34	0	660.194	976.453	93213.9	0	0
1019	Monterey	01C132P003	Fxananassa	Fxa	Modern	2001	UC Davis	UC	D	2	2	1	A	1	731.294	0	274007	0	9907.43	97213.8	0	82604.7	61031.3	0	7983.59	48348.2	47190.2	0	58199.4	0	0	0	0	14483.4	0	1172.61	0	761.818	636.821	0	0	3040.78	1725.11	0	1736.74	2105.23	110589	0	0
1020	Monterey	01C132P003	Fxananassa	Fxa	Modern	2001	UC Davis	UC	D	2	2	1	B	1	1256.42	0	803576	0	4203.42	545519	0	532955	325584	0	13925.1	210388	205336	9411.13	81075.7	0	0	0	0	46341.5	10739.9	3188.87	2123.61	0	6077.44	0	0	12971.8	4419.68	0	10533.6	0	553103	0	0
1021	Monterey	01C132P003	Fxananassa	Fxa	Modern	2001	UC Davis	UC	D	2	2	1	C	1	973.034	0	430459	0	7221.28	143112	0	130729	135779	0	5417.83	77054	76564.9	0	83669.8	0	0	0	0	22712.4	0	1868.43	0	928.233	1570.41	0	0	4311.89	2179.54	0	2433.6	3280.41	157384	0	0
1022	Portola	01C206P005	Fxananassa	Fxa	Modern	2001	UC	UC	D	1	2	1	A	1	5982.9	0	596937	6305.44	13805.6	208065	0	140385	131868	0	22641	19695.5	44950.2	0	417675	0	3077.75	0	0	41121.1	0	3705.68	0	2716.31	2049.39	0	1712.5	0	1084.49	763.389	6300.81	12794.7	881214	0	0
1023	Portola	01C206P005	Fxananassa	Fxa	Modern	2001	UC	UC	D	1	3	1	A	1	118.456	163.469	29967.6	0	1336.35	32890.3	0	28796	14175.6	0	4265.09	3557.97	3163.5	2996.65	15892	0	47.0883	0	0	0	2110.08	210.417	476.099	0	321.41	0	0	215.373	227.591	171.532	403.361	637.941	43748.2	0	0
1024	Portola	01C206P005	Fxananassa	Fxa	Modern	2001	UC	UC	D	1	3	1	B	1	228.254	0	11955	246.368	550.486	4304.58	0	2208.34	1274.77	0	333.719	286.361	520.021	0	15070.3	0	0	0	0	0	713.522	187.09	0	139.569	92.0014	0	109.41	0	89.7611	201.594	179.381	470.948	22179.5	0	0
1025	Portola	01C206P005	Fxananassa	Fxa	Modern	2001	UC	UC	D	1	3	1	C	1	63.6342	0	18362.3	220.798	464.754	19406.8	0	18083.9	0	0	2043.8	2021.27	2551.17	1762.03	9997.06	0	0	0	0	1303.36	0	168.658	298.944	0	166.819	0	0	145.205	197.85	134.966	649.258	602.82	39576	0	0
1026	Portola	01C206P005	Fxananassa	Fxa	Modern	2001	UC	UC	D	1	5	1	A	1	321.522	0	32837.3	0	440.392	7317.22	0	3613.69	1922.5	0	854.181	533.227	622.513	0	28473	0	291.24	0	0	2519.81	0	467.128	0	357.173	320.147	0	199.552	0	83.0158	264.687	0	875.774	29330.2	0	0
1027	Portola	01C206P005	Fxananassa	Fxa	Modern	2001	UC	UC	D	1	5	1	B	1	239.954	446.99	93172.6	0	4090.14	55632.6	0	44897.4	36565.4	0	7703.92	4830.39	3614.67	6925.43	29900.2	0	165.914	0	0	0	3580.15	424.205	732.638	0	778.7	0	0	351.022	243.443	228.607	212.415	960.423	118284	0	0
1028	Portola	01C206P005	Fxananassa	Fxa	Modern	2001	UC	UC	D	1	5	1	C	1	114.475	0	22728.5	0	349.951	6173.65	0	4162.12	0	0	889.403	697.726	439.728	0	21516.4	0	55.7491	0	0	2474.13	0	423.646	0	168.518	320.777	0	0	84.5781	53.4975	151.112	0	596.925	33174.2	0	0
1029	Portola	01C206P005	Fxananassa	Fxa	Modern	2001	UC	UC	D	2	2	1	A	1	138.121	229.033	342061	0	0	169244	0	116738	63868.8	0	43033.9	39774.8	17431.4	0	150031	0	0	0	0	15953.4	0	1176.93	1579.18	0	609.56	0	656.026	0	2785.17	0	1067.13	1991.49	250935	0	0
1030	Portola	01C206P005	Fxananassa	Fxa	Modern	2001	UC	UC	D	2	3	1	A	1	387.67	318.373	141667	0	26541.2	91243.2	0	92634.6	29561.8	0	16286.2	7113.84	2370.82	0	176426	0	0	0	0	9703.61	2917.03	1402.98	0	1594.94	2486.89	0	1540.23	0	0	0	0	1902.35	210869	0	0
1031	Portola	01C206P005	Fxananassa	Fxa	Modern	2001	UC	UC	D	2	3	1	B	1	490.219	4771.9	391350	0	52192	323055	0	265904	303962	0	92913.9	49509.5	26348	22177.4	244979	0	0	0	0	13687.1	0	1320.97	6055.66	0	3497.39	0	731.631	0	0	1786.43	0	2752.06	543213	0	0
1032	Portola	01C206P005	Fxananassa	Fxa	Modern	2001	UC	UC	D	2	3	1	C	1	513.87	8310.62	637651	0	66972.1	716643	0	626876	773049	0	60040.5	120025	59984.8	42553.5	392021	0	0	0	0	32981.9	0	3078.95	18743.6	0	4522.78	0	1425.53	684.144	0	0	4387.2	4568.82	726838	0	0
1033	Portola	01C206P005	Fxananassa	Fxa	Modern	2001	UC	UC	D	2	4	1	A	1	6493.04	0	44229.8	0	2597.3	13874.7	0	3465.25	2075.4	0	0	177.781	177.781	0	459942	0	0	0	0	12143.7	6955.94	2674.5	0	6486.08	0	0	1899.92	0	1628.59	0	0	5358.03	14662.1	0	0
1034	Portola	01C206P005	Fxananassa	Fxa	Modern	2001	UC	UC	D	2	4	1	B	1	1899.77	1198.11	30262.8	0	4469.16	51240.2	0	44627.4	0	0	4260.74	3938.54	808.412	0	269234	0	0	0	0	6871.34	2065.55	270.569	0	1224.93	303.202	0	1527.55	0	3581.23	0	0	1996.3	21184.5	0	0
1035	Portola	01C206P005	Fxananassa	Fxa	Modern	2001	UC	UC	D	2	5	1	A	1	664.902	608.543	63097.7	0	19083.4	39649.4	0	24276.8	0	0	7947.87	2562.55	1083.39	0	91429.4	0	1214.71	0	0	17685.5	0	0	0	747.962	584.343	0	219.242	0	431.401	0	0	1370.51	66535.3	0	0
1036	Portola	01C206P005	Fxananassa	Fxa	Modern	2001	UC	UC	D	2	5	1	B	1	2425.75	0	10270.4	0	744.924	8845.85	0	5806.35	0	0	864.868	691.752	271.599	0	171093	0	0	0	0	4736.56	2224.37	808.959	0	574.494	362.04	0	696.499	0	2576.58	0	0	2932.73	10842	0	0
1037	Portola	01C206P005	Fxananassa	Fxa	Modern	2001	UC	UC	D	2	5	1	C	1	1552.72	0	2789.51	0	0	3111.88	0	2143.93	0	0	306.515	397.979	91.464	0	122338	0	0	0	0	2406.78	1033.22	431.228	0	686.985	0	0	624.335	0	1918.58	0	0	1782.01	0	0	0
1038	San_Andreas	01C139P002	Fxananassa	Fxa	Modern	2001	UC	UC	D	1	2	1	A	1	1741.18	0	186529	0	0	25130.3	0	11085.6	34494.8	0	1087.93	433.679	1918.42	0	161382	0	0	0	0	21831.9	0	2784.81	0	4601.8	0	0	1983.73	0	0	1324.6	0	4072.09	102659	0	0
1039	San_Andreas	01C139P002	Fxananassa	Fxa	Modern	2001	UC	UC	D	1	2	1	B	1	2146.11	0	675501	0	0	121418	0	109641	248826	0	2813.15	2058.24	18234.5	0	231082	0	219.358	0	0	41900	0	4654.21	0	3872.82	3597.74	0	2118.14	0	1455.55	1811.77	2386.35	5929.68	513070	0	0
1040	San_Andreas	01C139P002	Fxananassa	Fxa	Modern	2001	UC	UC	D	1	2	1	C	1	1970.3	0	375617	0	12404.2	27059.1	0	15100.4	89150.5	0	2198.53	450.282	4107.92	0	573713	0	0	0	0	63311.3	0	8978.84	0	8902.9	0	0	4522.65	0	2547.98	6948.7	0	13088.4	284492	0	0
1041	San_Andreas	01C139P002	Fxananassa	Fxa	Modern	2001	UC	UC	D	1	3	1	A	1	97.2834	0	46728.3	0	0	13078.3	0	12070.5	21751.2	0	103.452	103.452	1696.78	0	14501.3	0	0	0	0	2644.51	0	404.481	0	186.774	390.753	0	0	135.527	149.749	171.589	199.384	389.58	45804.7	0	0
1042	San_Andreas	01C139P002	Fxananassa	Fxa	Modern	2001	UC	UC	D	1	3	1	B	1	111.915	0	21726.4	0	412.473	19238.2	0	18882.5	10193.4	0	1258.77	754.522	1272.72	0	11407.4	0	0	0	0	1939.02	0	257.487	0	170.74	210.493	0	0	141.799	111.836	145.052	113.226	346.788	36680.3	0	0
1043	San_Andreas	01C139P002	Fxananassa	Fxa	Modern	2001	UC	UC	D	1	3	1	C	1	28.7832	377.995	14330.2	0	626.409	43290.5	0	42609.9	16092	0	5948.6	1702.11	3128.28	0	6509.07	0	0	0	0	0	2359.23	150.061	273.927	0	101.783	0	0	233.447	88.4011	36.2185	319.301	215.359	17396.1	0	0
1044	San_Andreas	01C139P002	Fxananassa	Fxa	Modern	2001	UC	UC	D	1	5	1	A	1	155.729	0	37450.9	0	439.104	2480.39	0	1636	15588.9	0	615.168	59.6326	135.567	0	17233	0	92.1873	0	0	4519.97	0	0	0	1053.35	343.207	0	249.133	0	69.8077	80.7445	0	236.364	19297.9	0	0
1045	San_Andreas	01C139P002	Fxananassa	Fxa	Modern	2001	UC	UC	D	1	5	1	B	1	154.649	0	57228.8	0	113.61	8111.2	0	7514.43	20971.1	0	180.537	133.365	330.449	0	20512.9	0	0	0	0	4872.07	0	0	0	1304.21	622.058	0	304.262	0	106.063	102.64	49.8947	313.01	36600.8	0	0
1046	San_Andreas	01C139P002	Fxananassa	Fxa	Modern	2001	UC	UC	D	1	5	1	C	1	91.8344	0	41478	0	252.287	1859.13	0	1202.06	10787.3	0	66.8104	48.1128	81.7239	0	14066.8	0	46.7153	0	0	5130.62	0	0	0	960.617	460.105	0	123.812	0	22.1377	32.4006	0	156.922	26303.8	0	0
1047	San_Andreas	01C139P002	Fxananassa	Fxa	Modern	2001	UC	UC	D	2	3	1	A	1	913.679	0	27404.4	0	0	1806.76	0	1368.87	7257.23	0	205.381	83.9461	83.9461	0	37022.9	0	0	0	0	775.031	310.683	391.142	0	217.692	38.1017	0	593.256	0	0	0	0	774.903	13664.5	0	0
1048	Cabrillo	08C181P001	Fxananassa	Fxa	Modern	2008	UC	UC	D	1	3	1	A	1	32.4757	0	33754.4	0	1545.03	13982.6	0	12792.8	9017.84	0	510.373	109.032	1456.72	0	10475.3	0	46.2509	0	0	0	933.073	94.7926	0	167.396	0	0	253.635	0	351.276	0	361.1	441.878	44845.5	0	0
1049	Cabrillo	08C181P001	Fxananassa	Fxa	Modern	2008	UC	UC	D	1	3	1	B	1	0	545.462	32006.3	0	1020.42	46251.5	0	45823.5	27225.3	0	2611.86	626.488	5705.39	0	10150.4	0	40.1431	0	0	0	1750.92	64.4025	186.932	0	0	0	0	530.936	252.595	0	299.926	278.854	58472.6	0	0
1050	Cabrillo	08C181P001	Fxananassa	Fxa	Modern	2008	UC	UC	D	1	3	1	C	1	0	0	19951.3	0	1050.41	6166.49	0	4750.21	5983.83	0	494.37	81.6523	880.132	0	5386.54	0	0	0	0	600.207	0	55.1951	0	114.835	0	0	66.5234	0	0	32.4625	99.1078	208.309	12690.6	0	0
1051	Cabrillo	08C181P001	Fxananassa	Fxa	Modern	2008	UC	UC	D	1	5	1	A	1	164.884	0	9661.77	0	1852.16	2398.66	0	407.539	1286.82	0	557.282	0	0	0	10194.8	0	191.457	0	0	859.421	422.518	84.5178	0	915.931	642.726	0	215.735	0	0	64.4769	0	200.06	9089.92	0	0
1052	Cabrillo	08C181P001	Fxananassa	Fxa	Modern	2008	UC	UC	D	1	5	1	B	1	289.271	0	18560	0	780.504	2944.95	0	1412.33	2283.23	0	741.028	73.6871	0	4391.28	17548.7	0	134.693	0	0	562.987	484.525	89.509	0	1304.4	486.856	0	316.318	0	0	97.5307	0	435.772	25943.8	0	0
1053	Cabrillo	08C181P001	Fxananassa	Fxa	Modern	2008	UC	UC	D	2	2	1	A	1	668.01	0	58273.9	0	10266.2	19504.5	0	3503.93	3826.72	0	987.545	758.814	0	0	29205.8	0	271.253	0	0	2314.46	1227.87	0	0	759.308	633.594	0	1950.8	0	0	0	0	684.759	22368.2	0	0
1054	Cabrillo	08C181P001	Fxananassa	Fxa	Modern	2008	UC	UC	D	2	3	1	A	1	668.651	0	79409.4	0	4724.88	8398.71	0	4153.67	11485.3	0	3451.1	877.158	0	0	41226.8	0	190.375	0	0	4120.73	0	348.529	0	530.012	713.686	0	581.462	0	0	0	0	645.298	77990.3	0	0
1055	Cabrillo	08C181P001	Fxananassa	Fxa	Modern	2008	UC	UC	D	2	3	1	B	1	0	6139.67	49902.6	0	4821.93	182058	0	178132	0	0	55212.1	16083	0	0	40986.7	0	273.072	0	0	13868.7	0	0	1064.37	0	400.888	0	0	2194.22	0	0	0	1017.84	82568.4	0	0
1056	Cabrillo	08C181P001	Fxananassa	Fxa	Modern	2008	UC	UC	D	2	3	1	C	1	782.969	0	35974.1	0	5427.82	11162.8	0	5871.49	7212.15	0	3092.62	663.874	0	0	29474.2	0	163.887	0	0	2106.85	1064.18	359.876	0	611.575	550.507	0	404.837	0	0	0	0	825.889	43942.9	0	0
1057	Cabrillo	08C181P001	Fxananassa	Fxa	Modern	2008	UC	UC	D	2	4	1	A	1	7627.49	0	96393.8	0	13058.2	23326.3	0	6774.98	1840.4	0	3409.25	1966.9	926.034	0	117983	0	1178.08	0	0	3507.37	918.878	0	0	15886.3	6497.62	0	1694.65	0	505.646	0	0	896.222	89337.8	0	0
1058	Cabrillo	08C181P001	Fxananassa	Fxa	Modern	2008	UC	UC	D	2	5	1	A	1	203.397	0	2878.21	0	634.709	1665.78	0	745.407	632.857	220.903	437.992	108.414	0	0	12897.8	0	74.9958	0	0	340.884	256.627	0	0	106.607	54.7403	0	192.905	0	149.464	0	0	190.486	3384.58	0	0
1059	Cabrillo	08C181P001	Fxananassa	Fxa	Modern	2008	UC	UC	D	2	5	1	B	1	139.386	607.981	9079.36	0	1150.39	41561.5	0	40686.6	0	0	8073.5	2359.35	512.177	0	11450.2	0	0	0	0	1944.13	0	0	421.043	0	133.604	0	193.034	0	623.549	0	0	136.521	15011	0	0
1060	Cabrillo	08C181P001	Fxananassa	Fxa	Modern	2008	UC	UC	D	2	5	1	C	1	105.129	1810.31	38672.8	0	4531.83	69832.4	0	66318.3	31674.1	0	20873.6	7896.68	2562.1	1378.39	9121.14	0	59.4657	0	0	4701.78	0	316.62	979.006	0	491.297	0	0	511.69	599.76	0	0	196.823	68056.2	0	0
1061	Fronteras	08C132P608	Fxananassa	Fxa	Modern	2008	UC Davis	UC	D	1	2	1	A	1	1637.92	0	65580	0	19708.1	28727.5	0	9072.69	8254.87	0	13321.2	2953.24	0	0	214204	0	0	0	0	14774	0	576.477	0	1483.28	0	0	2689.58	0	2315.77	2108.43	0	7707.04	42851.5	0	0
1062	Fronteras	08C132P608	Fxananassa	Fxa	Modern	2008	UC Davis	UC	D	1	3	1	A	1	0	4752.36	32492.1	0	1185.05	123411	0	0	36878.3	0	27630.1	8537.01	15322.4	3036.96	8876.15	0	116.385	0	0	95.9318	4380.22	0	1656.99	156.405	1643.36	0	0	1520.53	471.892	0	130.883	160.365	42842.6	0	0
1063	Fronteras	08C132P608	Fxananassa	Fxa	Modern	2008	UC Davis	UC	D	1	3	1	B	1	28.104	296.515	26133.6	0	956.714	20167.3	0	19106.9	10127.3	0	2704.02	911.65	3901.31	1221	6003.05	0	31.2724	0	0	1473.09	0	114.063	231.869	0	721.115	0	0	89.257	202.41	0	0	175.452	16245.4	0	0
1064	Fronteras	08C132P608	Fxananassa	Fxa	Modern	2008	UC Davis	UC	D	1	3	1	C	1	0	4219.49	55636.5	0	2839.16	125824	0	0	38629.4	0	23805	10182.6	17596.6	1763.52	9250.13	0	98.9167	0	0	159.418	5693.57	0	1531.54	232.928	2012.37	0	0	980.839	530.918	0	139.383	153.488	63038	0	0
1065	Fronteras	08C132P608	Fxananassa	Fxa	Modern	2008	UC Davis	UC	D	1	5	1	A	1	131.649	0	15429.4	0	4068.94	4029.17	0	1870.71	1793.13	0	2121.15	78.9472	0	3124.83	19074.7	0	294.205	0	0	2641.76	0	284.277	0	685.692	361.327	0	0	209.809	148.7	159.723	0	662.745	17896.5	0	0
1066	Fronteras	08C132P608	Fxananassa	Fxa	Modern	2008	UC Davis	UC	D	1	5	1	B	1	78.2308	0	13938.4	0	1282.6	2859.73	0	2083.19	2083.62	0	625.926	58.0627	348.766	933.384	8614.89	0	47.8169	0	0	1192.14	0	104.68	0	191.508	182.973	0	0	130.425	55.4688	84.8269	0	316.789	12938	0	0
1067	Fronteras	08C132P608	Fxananassa	Fxa	Modern	2008	UC Davis	UC	D	1	5	1	C	1	35.4128	629.879	50072.3	0	3515.64	38974.6	0	36133.2	19929.6	0	8217.98	1961.84	3934	1569.41	6379.8	0	114.806	0	0	146.114	2227.04	0	345.106	310.601	1554.44	0	0	227.585	107.549	0	0	104.678	39280	0	0
1068	Fronteras	08C132P608	Fxananassa	Fxa	Modern	2008	UC Davis	UC	D	2	1	1	A	1	211.942	1177.13	144553	0	22323	68903.2	0	51644.4	20635	5929.84	20311.4	1950.74	2599.79	0	27283.5	0	690.109	0	170.027	12191.4	0	0	0	330.998	1190.67	0	0	622.878	1262.76	0	0	0	126130	0	0
1069	Fronteras	08C132P608	Fxananassa	Fxa	Modern	2008	UC Davis	UC	D	2	2	1	A	1	284.05	6073.18	437597	0	19320.9	394094	0	375808	153557	0	52670.7	38232.3	26657.8	6532.93	52839.4	0	0	0	570.501	18247.4	0	1632.17	4662.22	0	7871.22	0	0	1920.02	5675.98	0	0	2035.78	427427	0	0
1070	Fronteras	08C132P608	Fxananassa	Fxa	Modern	2008	UC Davis	UC	D	2	2	1	B	1	365.242	456.548	72173.7	0	6435.9	39601.9	0	33604.9	0	0	5494.37	1221.61	580.663	0	34730.7	0	294.743	0	0	5560.76	0	0	0	234.045	807.767	0	718.639	0	2242.99	0	0	267.604	106031	0	0
1071	Fronteras	08C132P608	Fxananassa	Fxa	Modern	2008	UC Davis	UC	D	2	2	1	C	1	0	6300.74	304534	0	11777.1	340832	0	328173	144478	0	46643.3	48509.4	36251.4	4180.19	19450.5	0	365.496	0	533.223	14545.6	2333.89	5342.99	0	0	8485.42	0	0	1343.08	4404.54	0	0	819.508	282777	0	22918.9
1072	Grenada	08C055P002	Fxananassa	Fxa	Modern	2008	UC Davis	UC	D	1	3	1	A	1	439.709	0	46756.1	0	975.347	3408.63	0	2667.72	2061.79	0	216.153	0	80.169	7580.33	32746.7	0	0	0	0	789.715	550.858	530.771	0	785.659	636.304	0	189.309	0	197.587	723.278	0	1575.45	44060.9	0	0
1073	Grenada	08C055P002	Fxananassa	Fxa	Modern	2008	UC Davis	UC	D	1	3	1	B	1	267.694	0	209532	0	1754.27	30310.3	0	28169	47403.1	0	192.325	192.325	905.341	10434.5	39075.6	0	0	0	0	0	3527.1	0	0	2674.17	1439.72	0	0	925.874	392.365	498.25	0	1971.01	170367	0	0
1074	Grenada	08C055P002	Fxananassa	Fxa	Modern	2008	UC Davis	UC	D	1	5	1	A	1	142.358	312.712	35572.8	0	1725.51	154369	0	153939	0	0	11033.4	4510.74	2243.06	3468.46	16162.9	0	0	0	0	0	2655.46	189.635	1998.37	0	194.651	0	0	21410.1	578.487	437.889	1055.83	685.295	51025	0	0
1075	Grenada	08C055P002	Fxananassa	Fxa	Modern	2008	UC Davis	UC	D	1	6	1	A	1	323.767	0	54199.5	0	1107.37	12960.9	0	12429.8	7441.49	0	692.964	137.819	284.218	6064.32	26006.4	0	0	0	0	1731.81	0	503.266	0	417.587	394.889	0	309.681	0	0	295.473	0	710.18	26828.1	0	0
1076	Grenada	08C055P002	Fxananassa	Fxa	Modern	2008	UC Davis	UC	D	1	6	1	B	1	115.333	109.063	55610.1	0	1223.39	30529.8	0	29935.2	15131.2	0	219.043	177.447	846.485	4146.25	17410.9	0	0	0	0	0	1446.55	291.559	0	443.696	421.827	0	0	2815.24	171.36	243.287	213.36	595.892	34705.7	0	0
1077	Grenada	08C055P002	Fxananassa	Fxa	Modern	2008	UC Davis	UC	D	1	6	1	C	1	56.7644	585.657	36143.5	0	3731.19	81324.9	0	80758.1	0	0	8234.93	939.499	1103.25	2604.2	10940.7	0	0	0	0	0	2515.01	550.679	821.949	0	295.961	0	0	449.439	70.991	71.7582	0	310.926	28095	0	0
1078	Grenada	08C055P002	Fxananassa	Fxa	Modern	2008	UC Davis	UC	D	2	2	1	A	1	2582.26	0	245925	0	10783.7	17848.3	0	5998.8	13080.1	0	211.602	591.287	591.287	0	116252	0	1585.17	0	0	2652.52	3833.15	0	0	1501.55	3305.31	0	2379.65	0	438	0	0	3127.05	125307	0	0
1079	Grenada	08C055P002	Fxananassa	Fxa	Modern	2008	UC Davis	UC	D	2	3	1	A	1	693.345	0	55740.9	0	2941.4	4596.07	0	2477.38	7503.94	0	958.653	0	0	0	42036.2	0	0	0	0	705.516	445.226	642.415	0	280.892	247.05	0	378.303	0	423.043	0	0	1019.23	22428.2	0	0
1080	Grenada	08C055P002	Fxananassa	Fxa	Modern	2008	UC Davis	UC	D	2	3	1	B	1	1100.31	0	123045	0	4541.04	57790.2	0	56029.4	48358.8	0	3446.08	734.817	245.932	0	56169.6	0	0	0	0	1747.92	729.646	1909.79	1808.49	0	1138.07	0	307.402	106.867	291.4	0	0	1013.83	59181.4	0	0
1081	Grenada	08C055P002	Fxananassa	Fxa	Modern	2008	UC Davis	UC	D	2	3	1	C	1	459.898	0	149602	0	10071.4	33379.1	0	28545.4	43166.4	0	3249.13	179.272	124.849	5327.57	37000.7	0	0	0	0	2195.27	801.105	1227.76	0	722.51	767.189	0	266.813	0	335.004	0	0	1038.3	73136.9	0	0
1082	Petaluma	08C020P602	Fxananassa	Fxa	Modern	2008	UC Davis	UC	D	1	2	1	A	1	0	0	1.47957e+06	87511.2	0	1.69692e+06	0	1.59483e+06	823787	0	68960	48541.5	34268.1	84702	391644	0	0	0	0	0	42760.6	2721.5	21362.8	0	4352.73	0	0	4410.8	3626.66	1914.31	8350.34	11591.8	924922	0	0
1083	Petaluma	08C020P602	Fxananassa	Fxa	Modern	2008	UC Davis	UC	D	1	3	1	A	1	53.262	22.6331	44524.9	1603.22	0	31761	0	30572	12521.5	0	437.102	391.697	413.196	0	12030.9	0	22.2006	0	0	0	568.902	70.7648	219.983	0	45.2229	0	0	136.93	75.5024	108.792	402.387	469.109	19290	0	0
1084	Petaluma	08C020P602	Fxananassa	Fxa	Modern	2008	UC Davis	UC	D	1	3	1	B	1	92.2453	0	39087	220.389	0	41692.9	0	41145.3	16462.6	0	628.82	564.907	444.162	0	21133.3	0	0	11.5872	0	0	711.783	138.131	605.467	0	75.3195	0	0	106.979	49.5986	150.268	361.877	721.112	22767	0	0
1085	Petaluma	08C020P602	Fxananassa	Fxa	Modern	2008	UC Davis	UC	D	1	3	1	C	1	43.7579	112.041	29743.9	656.457	1076.26	49025.5	0	47430.3	12539.5	0	2648.23	1372.55	817.774	0	9827.63	0	15.4427	0	0	0	794.162	51.3643	274.315	0	28.3476	0	0	155.382	35.4363	22.8611	386.791	440.896	19433.6	0	0
1086	Petaluma	08C020P602	Fxananassa	Fxa	Modern	2008	UC Davis	UC	D	1	5	1	A	1	87.6513	114.721	75874.6	1938.97	2215.1	233444	0	0	77618.1	0	16529.9	16529.9	0	5473.76	26796.5	0	0	0	0	0	2727.06	95.5901	4122.93	0	0	0	0	559.86	431.126	201.898	1103.45	831.017	47044.1	0	0
1087	Petaluma	08C020P602	Fxananassa	Fxa	Modern	2008	UC Davis	UC	D	1	6	1	A	1	80.2502	91.153	57231.9	0	543.921	35701.7	0	33417	22512.8	0	3091.95	1936.18	830.943	0	29025.5	0	0	0	0	0	1238.71	242.163	0	394.218	59.4159	0	0	368.814	99.2844	231.438	0	594.096	11090	0	0
1088	Petaluma	08C020P602	Fxananassa	Fxa	Modern	2008	UC Davis	UC	D	1	6	1	B	1	116.797	161.925	69514.2	510.099	1264.14	30264.1	0	25620.4	15603.1	0	2901.2	1650.95	689.902	0	20919.2	0	42.1225	0	0	0	1649.26	280.925	0	367.085	337.815	0	0	296.216	69.3854	236.062	0	494.272	25694.8	0	0
1089	Petaluma	08C020P602	Fxananassa	Fxa	Modern	2008	UC Davis	UC	D	1	6	1	C	1	157.069	932.814	166103	2242.18	3514.14	186131	0	179115	103447	0	30918	12418.5	0	7628.51	49291	0	99.7251	0	0	0	4326.26	0	1879.03	366.732	634.391	0	0	1377.81	397.317	292.799	210.651	832.922	44265.7	0	0
1090	Petaluma	08C020P602	Fxananassa	Fxa	Modern	2008	UC Davis	UC	D	2	1	1	A	1	3007.34	0	403553	0	27288.1	87843.3	0	27081.1	29977.8	0	8267.2	2480.63	0	0	204121	0	0	0	0	10551.6	3245.44	2342.48	0	3062.27	875.491	0	2530.36	0	1817.77	0	0	1639.15	121931	0	0
1091	Petaluma	08C020P602	Fxananassa	Fxa	Modern	2008	UC Davis	UC	D	2	1	1	B	1	781.484	0	30414.6	4766.01	0	8655.99	0	5180.64	4499.64	0	961.807	92.7928	0	0	47868.3	0	0	0	0	441.526	422.511	468.864	0	497.379	256.692	48.2305	508.63	0	889.982	0	0	1183.71	21486.1	0	0
1092	Petaluma	08C020P602	Fxananassa	Fxa	Modern	2008	UC Davis	UC	D	2	2	1	A	1	6239.31	0	296074	11336.7	20506.6	62659.2	0	29578.7	29258.5	0	6146.89	1228.57	0	0	277379	0	0	0	0	5306.44	2496.29	2114.37	0	2539.4	0	0	3138.58	0	3882.61	0	0	3947.36	85419.7	0	0
1093	Petaluma	08C020P602	Fxananassa	Fxa	Modern	2008	UC Davis	UC	D	2	2	1	B	1	966.071	0	293442	0	18565.7	57998.8	0	39025	39517	0	881.246	1574.94	693.693	0	69135.1	0	0	0	0	1463.77	0	275.238	0	432.758	461.934	0	628.602	0	519.668	0	507.165	1267.04	69523.7	0	0
1094	Petaluma	08C020P602	Fxananassa	Fxa	Modern	2008	UC Davis	UC	D	2	2	1	C	1	4514.08	0	134916	0	14022.1	27291.6	0	10990.6	7787.17	0	2779.4	0	0	0	147567	0	3965.02	0	0	3547.34	1607.32	1523.18	0	1305.65	502.48	0	3487.4	0	4216.19	0	0	3074.97	28069.2	0	0
1095	Petaluma	08C020P602	Fxananassa	Fxa	Modern	2008	UC Davis	UC	D	2	5	1	A	1	2539.46	0	177760	0	0	61956.7	0	28559.8	72154.6	0	9500.98	9500.98	0	0	218120	0	0	0	0	10948.9	0	1184.88	0	1198.11	302.614	0	919.59	0	877.418	0	0	1405.52	52787.4	0	0
1096	UCD_Warrior	08C138P003	Fxananassa	Fxa	Modern	2008	UC Davis	UC	D	1	2	1	A	1	2803.49	0	149269	0	6316.33	39915.1	0	3546.23	4755.06	0	3698.21	2702.93	5976.57	0	194632	0	1787.57	0	0	26781.4	0	2570.33	0	5444.83	1979.41	0	2747.67	0	813.11	2981.64	0	6479.03	106454	0	0
1097	UCD_Warrior	08C138P003	Fxananassa	Fxa	Modern	2008	UC Davis	UC	D	1	3	1	A	1	18.125	50.5101	27717.1	0	649.062	17632.6	0	14864.8	7476.37	0	2496.65	1997.09	5352.14	0	5078.64	0	14.9771	0	0	1692.92	0	0	0	79.3123	128.622	0	0	120.847	84.3946	35.0454	229.03	149.822	31173.9	0	0
1098	UCD_Warrior	08C138P003	Fxananassa	Fxa	Modern	2008	UC Davis	UC	D	1	3	1	B	1	0	104.266	36317.3	750.574	1352.44	52964.1	0	49807.7	20670	0	7711.41	5515.52	14318.3	1205.34	5489.9	0	0	0	0	0	2964.08	0	297.513	153.442	1255.8	0	0	346.786	173.895	0	927.165	0	49295.7	0	0
1099	UCD_Warrior	08C138P003	Fxananassa	Fxa	Modern	2008	UC Davis	UC	D	1	3	1	C	1	38.8717	62.5294	32065.7	511.102	720.793	23194.3	0	20443.3	9738.23	0	2757.27	2093.81	9601.2	0	7305.49	0	21.9145	0	0	0	2418.76	0	0	328.995	385.548	0	0	150.112	164.915	93.1311	707.42	370.779	41884.5	0	0
1100	UCD_Warrior	08C138P003	Fxananassa	Fxa	Modern	2008	UC Davis	UC	D	1	5	1	A	1	33.9165	311.035	21115.6	0	1839.7	31224.5	0	29893.3	12703.8	0	3407.33	1376.5	4021.74	0	6831.12	0	22.9219	0	0	0	2785.49	0	0	562.102	705.258	0	0	4654.26	180.461	213.475	155.681	231.987	19305.9	0	0
1101	UCD_Warrior	08C138P003	Fxananassa	Fxa	Modern	2008	UC Davis	UC	D	1	5	1	B	1	37.6304	110.7	21024.3	0	768.139	15723.5	0	14241.2	10848.1	0	1879.73	919.109	3236.1	0	7139.33	0	0	0	0	1931.89	0	0	0	354.164	407.925	0	0	981.434	66.162	87.2051	33.7979	217.768	14116.5	0	0
1102	UCD_Warrior	08C138P003	Fxananassa	Fxa	Modern	2008	UC Davis	UC	D	1	5	1	C	1	38.3991	80.0303	36184.6	0	2228.06	15123.1	0	11543.1	9371.95	0	3024.77	1516.31	2578.04	763.144	5397.13	0	33.2862	0	0	3754.47	0	0	0	300.012	331.762	0	0	1045.25	32.4724	67.7523	0	104.797	24479.3	0	0
1103	UCD_Warrior	08C138P003	Fxananassa	Fxa	Modern	2008	UC Davis	UC	D	2	2	1	A	1	1556.72	0	621515	0	34592.9	249006	0	99877.1	80811.5	0	32199.1	38239.4	23024.6	0	154123	0	0	0	0	62386.1	0	0	0	2940.29	4489.07	0	1678.22	0	862.586	0	0	1686.88	517974	0	0
1104	UCD_Warrior	08C138P003	Fxananassa	Fxa	Modern	2008	UC Davis	UC	D	2	2	1	B	1	2590.92	0	155978	0	15757.6	99803.1	0	36568.3	28236.7	0	10484.4	12221.3	6028.38	0	99479	0	0	0	0	27390.1	0	0	0	1694.76	1424.08	0	2463.71	0	1981.46	0	0	1706.53	129448	0	0
1105	UCD_Warrior	08C138P003	Fxananassa	Fxa	Modern	2008	UC Davis	UC	D	2	3	1	A	1	95.0693	1755.89	30701.4	0	4709.72	28721.1	0	23246	15482.4	0	12582.5	3825.57	1113.2	0	13476.9	0	0	0	0	6349.32	0	795.912	479.552	328.07	904.982	0	0	728.267	0	0	445.448	0	16480.1	0	0
1106	UCD_Warrior	08C138P003	Fxananassa	Fxa	Modern	2008	UC Davis	UC	D	2	3	1	B	1	1052.45	512.105	120003	0	18905.6	149678	0	169353	54300.1	0	37381.6	24492.4	11648.2	0	86624.4	0	684.893	0	0	8222.86	2637.32	908.771	0	687.909	967.317	0	1048.27	0	0	0	0	2264.55	168932	0	0
1107	UCD_Warrior	08C138P003	Fxananassa	Fxa	Modern	2008	UC Davis	UC	D	2	3	1	C	1	0	9607.94	120166	0	9173.09	543690	0	534153	0	0	101657	82147.1	44302.4	0	41964.3	0	0	0	0	9481.28	3300.04	0	2375.83	0	4141.6	0	0	983.604	0	0	1333.57	0	220927	0	0
1108	UCD_Warrior	08C138P003	Fxananassa	Fxa	Modern	2008	UC Davis	UC	D	2	5	1	A	1	398.188	0	8687.43	0	2206.66	9652.54	0	6233.21	4019.76	0	1951.54	818.54	280.9	0	15644	0	0	0	0	2723.12	0	0	0	107.577	92.4403	0	151.143	0	888.64	0	0	193.102	6738.3	0	0
1109	11-58_FVC	FVC_11-58	Fxananassa	Fxa	Modern	2010	Michigan	NorthAmerica	D	1	1	1	A	1	0	9628.77	935911	0	12876.5	1.83652e+06	0	1.83235e+06	0	0	55661.1	20592.3	8817.67	0	875077	0	1588.53	0	0	0	12556.1	0	8065.37	0	2000.93	0	0	13581.4	2498.87	0	10418	6210.45	703946	0	0
1110	11-58_FVC	FVC_11-58	Fxananassa	Fxa	Modern	2010	Michigan	NorthAmerica	D	1	2	1	A	1	0	1220.79	289390	0	0	443575	0	441152	0	0	5104.4	5104.4	2567.77	0	193277	0	398.238	0	0	0	8003.92	0	2654.95	0	0	0	0	2621.78	3464.64	0	7974.47	0	236611	0	0
1111	11-58_FVC	FVC_11-58	Fxananassa	Fxa	Modern	2010	Michigan	NorthAmerica	D	1	3	1	A	1	703.492	0	126201	0	0	118811	0	100368	0	0	10404.5	4150	2460.42	0	344305	0	3260.76	0	0	0	6421.94	0	0	2047.71	0	0	3378.08	0	15185.3	0	0	3493.07	124310	0	0
1112	11-58_FVC	FVC_11-58	Fxananassa	Fxa	Modern	2010	Michigan	NorthAmerica	D	1	3	1	B	1	1510.08	5531.12	259110	0	0	890861	0	871189	0	0	62933.3	35898.4	0	0	938274	0	0	0	0	0	24779.6	0	5745.04	0	0	0	0	11079.2	5102.14	0	5494.56	7282.84	549659	0	0
1113	11-58_FVC	FVC_11-58	Fxananassa	Fxa	Modern	2010	Michigan	NorthAmerica	D	1	3	1	C	1	0	5273.92	467084	0	16690.2	1.21545e+06	0	1.2054e+06	0	0	66974.7	35047.2	0	0	805393	0	4873.92	0	0	0	30574.9	0	8649.76	0	0	0	0	12813.8	4326.4	0	7493.54	0	1.40155e+06	0	0
1114	11-58_FVC	FVC_11-58	Fxananassa	Fxa	Modern	2010	Michigan	NorthAmerica	D	1	4	1	A	1	125.312	479.693	135985	0	3515.15	135832	0	132062	0	0	2746.48	2746.48	1503.83	0	50313.5	0	510.167	0	0	0	2477.87	0	1024.78	0	279.969	0	0	674.801	693.91	0	2717.86	0	163162	0	0
1115	11-58_FVC	FVC_11-58	Fxananassa	Fxa	Modern	2010	Michigan	NorthAmerica	D	1	5	1	A	1	77.783	0	149.943	0	0	207.415	0	32.6249	26.0332	0	8.4272	0	0	0	17193.1	0	0	0	0	37.4446	49.9266	0	0	128.773	0	0	175.383	0	77.075	0	0	134.706	109.42	0	0
1116	11-58_FVC	FVC_11-58	Fxananassa	Fxa	Modern	2010	Michigan	NorthAmerica	D	1	6	1	A	1	74.9279	1249.68	47767.4	1077.63	1598.89	93556.3	0	90511.8	0	0	9602.44	5927.1	0	0	38444.1	0	148.498	0	0	0	4056.07	0	712.244	0	85.958	0	0	764.064	532.244	0	242.213	235.02	38114.9	0	0
1117	11-58_FVC	FVC_11-58	Fxananassa	Fxa	Modern	2010	Michigan	NorthAmerica	D	1	6	1	B	1	165.537	0	5795.78	1412.63	0	4898.26	0	4493.77	0	0	240.118	240.118	60.2615	0	48406.2	0	0	0	0	0	592.543	36.9079	0	250.072	64.2512	0	240.973	0	142.962	0	114.324	300.499	3903.47	0	0
1118	UCD_Moxie	11C141P001	Fxananassa	Fxa	Modern	2011	UC Davis	UC	D	1	3	1	A	1	119.742	0	17773.5	0	834.177	7748.69	0	6996.56	5398.75	0	643.121	66.0294	1774.78	0	10700	0	60.6137	0	0	1259.53	0	102.664	0	146.804	71.4509	0	0	132.098	190.535	146.847	270.137	379.968	27989.5	0	0
1119	UCD_Moxie	11C141P001	Fxananassa	Fxa	Modern	2011	UC Davis	UC	D	1	3	1	B	1	33.7117	98.8558	16809	0	949.955	42277.4	0	41815.6	16605.7	0	6100.31	1856.2	5917.85	0	7955.05	0	38.1766	0	0	2869.28	0	110.603	314.462	0	154.851	0	0	593.204	348.83	0	341.278	269.021	37988.9	0	0
1120	UCD_Moxie	11C141P001	Fxananassa	Fxa	Modern	2011	UC Davis	UC	D	1	3	1	C	1	36.0371	0	28130	0	855.392	22107.2	0	21753.5	12896.9	0	1633.61	285.523	5500.15	886.005	5197.79	0	42.3594	0	0	2189.24	0	102.49	198.792	0	161.974	0	0	300.847	356.567	0	717.113	0	52311.3	0	0
1121	UCD_Moxie	11C141P001	Fxananassa	Fxa	Modern	2011	UC Davis	UC	D	1	5	1	A	1	177.548	0	30824.3	0	1043.54	14260.1	0	13736.5	13774.9	0	2247.77	99.6223	1565.68	0	23530.6	0	130.522	0	0	5665.65	0	424.768	0	360.901	181.646	0	0	381.124	164.821	184.144	0	570.127	27093.5	0	0
1122	UCD_Moxie	11C141P001	Fxananassa	Fxa	Modern	2011	UC Davis	UC	D	1	5	1	B	1	333.067	0	37486.9	0	1135.51	5308.56	0	4622.38	9095	0	1066.18	0	1306.46	0	34826.4	0	283.059	0	0	6362.23	0	665.94	0	563.919	175.925	0	0	433.664	133.688	297.365	0	704.365	38824.3	0	0
1123	UCD_Moxie	11C141P001	Fxananassa	Fxa	Modern	2011	UC Davis	UC	D	1	5	1	C	1	53.5148	0	15536.4	0	802.655	11350.3	0	11061.1	11138.6	0	1144.07	114.188	1999.24	0	7088.53	0	30.3943	0	0	2169.02	0	153.358	0	132.343	43.1124	0	0	860.315	49.8485	58.7315	29.8323	130.084	18747.4	0	0
1124	UCD_Moxie	11C141P001	Fxananassa	Fxa	Modern	2011	UC Davis	UC	D	2	3	1	A	1	368.401	0	18382.1	0	734.132	4117.01	0	3814.62	7243.49	0	1587.34	386.3	386.3	0	23906.9	0	270.223	0	0	3701.54	0	1038.68	0	0	0	0	277.838	0	0	0	0	279.457	25502.5	0	0
1125	UCD_Moxie	11C141P001	Fxananassa	Fxa	Modern	2011	UC Davis	UC	D	2	3	1	B	1	259.476	0	2316.24	0	313.949	376.938	0	245.106	64.1567	0	36.3244	0	0	0	11684.1	0	0	0	0	812.715	0	441.177	0	313.963	0	0	51.6848	0	0	0	0	295.2	812.74	0	0
1126	UCD_Moxie	11C141P001	Fxananassa	Fxa	Modern	2011	UC Davis	UC	D	2	3	1	C	1	776.014	0	85317	0	5625.17	22004.9	0	17750.5	33427.9	0	6038.07	1203.11	995.288	0	53867.7	0	0	0	0	6587.66	0	1535.15	0	0	154.661	0	283.134	0	0	0	0	550.548	91158.5	0	0
1127	UCD_Moxie	11C141P001	Fxananassa	Fxa	Modern	2011	UC Davis	UC	D	2	4	1	A	1	6604.68	0	758.982	0	494.682	496.358	0	109.238	305.704	0	1416.27	0	0	0	53933.1	0	0	0	0	158.801	651.669	324.755	0	4595.67	0	0	1119.82	0	0	0	0	690.372	0	44.984	0
1128	UCD_Moxie	11C141P001	Fxananassa	Fxa	Modern	2011	UC Davis	UC	D	2	4	1	B	1	1677.43	0	5987.25	0	503.691	4832.52	0	4084.34	0	0	1383.92	1070.74	0	0	28308	0	541.591	0	0	1733.5	767.581	0	0	302.013	0	0	231.41	0	0	0	0	187.294	389.311	0	0
1129	UCD_Moxie	11C141P001	Fxananassa	Fxa	Modern	2011	UC Davis	UC	D	2	4	1	C	1	5148.04	9966.6	11033.5	0	6290.7	195817	0	192206	0	0	46230.8	11040.2	5319.81	0	72929	0	0	0	166.997	29649.6	0	0	0	3745.9	0	0	0	3671.64	3585.03	0	0	1009.43	24547.5	0	0
1130	UCD_Moxie	11C141P001	Fxananassa	Fxa	Modern	2011	UC Davis	UC	D	2	5	1	A	1	591.572	0	15142.3	0	5909.07	11689.7	0	7687.59	7596.57	0	2070.91	283.795	283.795	0	39249.9	0	0	0	0	3967.3	0	0	0	451.64	0	0	172.978	0	0	0	0	236.267	13850.4	0	0
1131	UCD_Moxie	11C141P001	Fxananassa	Fxa	Modern	2011	UC Davis	UC	D	2	5	1	B	1	1484.42	0	3172.81	0	0	889.97	0	272.649	458.101	0	177.551	0	0	0	57821.1	0	0	0	0	416.79	387.673	387.111	0	945.891	0	0	378.551	0	390.184	0	646.408	0	1358.39	0	0
1132	UCD_Valiant	11C103P001	Fxananassa	Fxa	Modern	2011	UC Davis	UC	D	1	3	1	A	1	117.366	0	13030.4	0	1221.46	877.227	0	437.089	781.656	0	120.77	0	81.2816	0	8513.4	0	0	0	0	814.173	0	51.5059	0	97.2958	0	0	214.844	0	0	0	0	220.169	7183.87	0	0
1133	UCD_Valiant	11C103P001	Fxananassa	Fxa	Modern	2011	UC Davis	UC	D	1	3	1	B	1	0	39.9273	37178.6	0	1335	36156	0	35706.2	16200.1	0	2249.38	498.364	6116.11	561.673	3106.55	0	23.5009	0	0	1381.7	0	0	126.906	28.9695	104.61	0	0	258.765	175.363	0	325.043	157.618	24025.2	0	0
1134	UCD_Valiant	11C103P001	Fxananassa	Fxa	Modern	2011	UC Davis	UC	D	1	3	1	C	1	0	65.0035	40403.8	0	2244.57	49552.4	0	49058.9	27935.2	0	4499.64	855.449	8053.28	0	7603.03	0	0	0	0	1560.42	0	0	255.725	74.5528	0	0	0	376.556	182.732	0	250.72	245.823	35189.9	0	0
1135	UCD_Valiant	11C103P001	Fxananassa	Fxa	Modern	2011	UC Davis	UC	D	1	5	1	A	1	0	127.896	14363.6	0	727.447	177311	0	177177	0	0	10802.5	2523.19	9902.75	0	5443.19	0	0	0	0	0	1911.02	0	1707.14	0	0	0	0	2293.03	999.584	0	929.76	380.321	34053.3	0	0
1136	UCD_Valiant	11C103P001	Fxananassa	Fxa	Modern	2011	UC Davis	UC	D	1	6	1	A	1	100.991	0	36185.7	0	613.584	3257.73	0	2890.45	3011.06	0	311.885	10.6031	859.255	0	13480.6	0	136.862	0	0	1076.57	355.733	148.147	0	217.414	317.991	0	134.604	0	65.6006	114.753	0	677.757	27783.4	0	0
1137	UCD_Valiant	11C103P001	Fxananassa	Fxa	Modern	2011	UC Davis	UC	D	1	6	1	B	1	0	0	40183.1	0	1277.81	12702.1	0	12380.2	13830.2	0	671.675	104.198	4412.02	692.611	4452.37	0	0	0	0	1096.01	0	0	0	158.899	151.484	0	0	296.857	164.63	0	246.018	193.721	29800.9	0	0
1138	UCD_Valiant	11C103P001	Fxananassa	Fxa	Modern	2011	UC Davis	UC	D	1	6	1	C	1	90.0009	0	62847.5	0	871.996	7652.36	0	7113.34	8207.53	0	631.495	40.6898	2301.31	0	10751.3	0	67.7425	0	0	1949.29	0	132.979	0	220.619	422.139	0	0	279.157	85.1222	58.2016	127.417	369.108	47765.1	0	0
1139	UCD_Valiant	11C103P001	Fxananassa	Fxa	Modern	2011	UC Davis	UC	D	2	3	1	A	1	668.857	0	31137.6	0	4634.53	8891.46	0	6049.76	10995.7	0	2063.99	204.864	204.864	0	22386.6	0	0	0	0	964.175	432.543	313.649	0	237.622	261.676	0	360.661	0	0	0	0	774.836	80579.7	0	0
1140	UCD_Valiant	11C103P001	Fxananassa	Fxa	Modern	2011	UC Davis	UC	D	2	3	1	B	1	378.878	0	5658.74	0	1968.63	2336.13	0	1249.04	1451.92	0	341.417	43.684	43.684	0	11067.3	0	0	0	0	2497.83	0	228.115	0	0	0	0	180.637	0	0	0	0	277.961	4153.51	0	0
1141	UCD_Valiant	11C103P001	Fxananassa	Fxa	Modern	2011	UC Davis	UC	D	2	3	1	C	1	263.345	708.235	71281.7	0	11004.8	62808.1	0	56447.3	86383.5	0	28114.7	6947.09	4401.73	4159.87	10804	0	0	0	0	8476.89	0	1357.68	0	0	501.547	0	338.702	313.047	0	0	0	0	103868	0	0
1142	UCD_Valiant	11C103P001	Fxananassa	Fxa	Modern	2011	UC Davis	UC	D	2	5	1	A	1	1829.18	0	1732.5	0	0	422.403	0	0	423.469	0	615.93	0	0	0	27875.4	0	0	0	0	309.92	580.03	0	0	597.814	0	0	693.794	0	0	0	477.837	0	304.486	0	0
1143	UCD_Valiant	11C103P001	Fxananassa	Fxa	Modern	2011	UC Davis	UC	D	2	5	1	B	1	493.57	0	514.173	0	0	316.892	0	179.429	0	0	179.053	0	0	0	12604.5	0	0	0	0	53.5297	151.983	0	0	277.863	0	0	205.664	0	0	0	0	247.173	198.701	0	0
1144	UCD_Victor	11C057P001	Fxananassa	Fxa	Modern	2011	UC Davis	UC	D	1	3	1	A	1	50.1951	0	14198.9	1495.83	0	2912.62	0	1133.87	2009.67	0	95.5591	95.5591	475.204	0	10058.1	0	17.4726	0	0	477.98	0	74.2868	0	271.791	195.35	0	67.9069	0	71.2936	74.0968	93.5746	275.826	12491.3	0	0
1145	UCD_Victor	11C057P001	Fxananassa	Fxa	Modern	2011	UC Davis	UC	D	1	3	1	B	1	160.551	0	10024.6	3241.73	0	4363.85	0	1490.96	1616.89	0	515.51	515.51	909.563	0	12704.4	0	0	0	0	1040.33	0	90.8615	0	709.898	0	0	193.067	0	112.641	101.299	0	528.341	10175.9	0	0
1146	UCD_Victor	11C057P001	Fxananassa	Fxa	Modern	2011	UC Davis	UC	D	1	3	1	C	1	48.9696	129.425	11693	1508.56	0	11641.8	0	10799.6	3956.43	0	1788.32	1205.88	3674.77	0	10826.4	0	0	0	0	0	837.645	70.2477	0	325.811	0	0	0	119.055	167.364	67.7336	1526.78	0	13168.1	0	0
1147	UCD_Victor	11C057P001	Fxananassa	Fxa	Modern	2011	UC Davis	UC	D	1	5	1	A	1	307.228	0	6654.3	0	974.695	1731.16	0	523.306	955.615	0	572.282	77.3167	0	0	16071.4	0	27.0419	0	0	537.525	281.083	160.893	0	797.926	143.566	0	168.065	0	39.8197	150.249	0	441.257	7637.78	0	0
1148	UCD_Victor	11C057P001	Fxananassa	Fxa	Modern	2011	UC Davis	UC	D	1	5	1	B	1	233.553	0	12659.1	0	2138.85	2643.87	0	685.516	2075.27	0	712.559	55.235	0	0	17043.3	0	0	0	0	1037.12	0	175.399	0	761.228	196.801	0	138.525	0	0	108.705	0	454.223	11615.9	0	0
1149	UCD_Victor	11C057P001	Fxananassa	Fxa	Modern	2011	UC Davis	UC	D	2	3	1	A	1	39.757	113.499	10666.8	0	2229.68	11865.3	0	8394.19	4579.23	0	2882.52	1121.29	295.316	0	14459.5	0	0	0	0	313.25	163.566	78.743	95.8013	0	198.192	0	167.523	0	0	0	0	324.729	18440.4	0	0
1150	UCD_Victor	11C057P001	Fxananassa	Fxa	Modern	2011	UC Davis	UC	D	2	3	1	B	1	391.866	0	19954.1	0	0	37286.4	0	8200.65	13076.5	0	4302.93	628.981	0	0	63174.7	0	0	0	0	424.234	431.827	0	0	320.412	775.586	0	688.064	0	0	0	0	0	47520.7	0	0
1151	UCD_Victor	11C057P001	Fxananassa	Fxa	Modern	2011	UC Davis	UC	D	2	3	1	C	1	403.347	0	15377	0	3814.47	6358.17	0	3007.96	2939.3	0	1672.08	380.001	0	0	21096.6	0	57.3314	0	0	858.05	431.26	207.371	0	175.995	261.761	0	726.183	0	0	0	0	652.491	14088	0	0
1152	16C111P068	16C111P068	Fxananassa	Fxa	Modern	2016	UC Davis	UC	D	1	2	1	A	1	638.939	10683.3	142299	0	12308.2	726122	0	691196	0	0	273178	210329	0	0	227113	0	1412.14	0	0	60615.6	0	2623.07	8097.16	0	0	0	0	9123.68	7044.27	0	0	9135.84	464281	0	0
1153	16C111P068	16C111P068	Fxananassa	Fxa	Modern	2016	UC Davis	UC	D	1	3	1	A	1	1777.92	0	30839.6	0	0	60105.1	0	23096.6	0	0	15424.7	15424.7	0	0	155364	0	0	0	0	24444.6	0	0	0	1391.93	0	0	2415.32	0	0	0	0	5547.78	25517.6	0	0
1154	16C111P068	16C111P068	Fxananassa	Fxa	Modern	2016	UC Davis	UC	D	1	3	1	B	1	0	23663.9	198482	0	0	1.24809e+06	0	1.22007e+06	0	0	240413	157617	72400.5	18668.1	99290.7	0	469.324	0	0	0	48667.9	0	11221.6	0	0	0	0	5145.98	0	0	3812.55	3366.22	515401	0	0
1155	16C111P068	16C111P068	Fxananassa	Fxa	Modern	2016	UC Davis	UC	D	1	4	1	A	1	217.593	516.638	41119.2	910.679	1786.71	89883	0	83767.5	0	0	9920.88	8240.22	4354.84	3773.07	21653.7	0	140.359	0	0	0	4696.87	243.206	1209.76	0	497.979	0	0	533.028	1274.44	0	676.877	1478.39	87418.8	0	0
1156	16C111P068	16C111P068	Fxananassa	Fxa	Modern	2016	UC Davis	UC	D	1	4	1	B	1	191.026	717.43	66372.3	0	2187.89	115253	0	108154	27704.8	0	14164.1	10164.8	9723.61	3176.35	18027.9	0	91.501	0	0	0	7863	376.956	2018.28	0	657.607	0	0	497.84	954.906	0	500.017	894.319	134781	0	0
1157	16C111P068	16C111P068	Fxananassa	Fxa	Modern	2016	UC Davis	UC	D	1	5	1	A	1	74.9952	286.537	65447.4	0	4935.12	71895.7	0	65124.5	48192.9	0	5523.37	3554.77	4372.74	3962.09	6820.2	0	82.4848	0	0	0	5203.97	0	2578.27	919.842	1064.61	0	0	10987.1	977.403	0	363.288	0	242056	0	0
1158	16C111P068	16C111P068	Fxananassa	Fxa	Modern	2016	UC Davis	UC	D	1	5	1	B	1	77.1745	446.656	121522	0	2933.95	106581	0	100942	81164.2	0	12691.1	7073.75	6885.16	11925.1	14107.5	0	187.481	0	0	23.0125	3834.62	0	6788.67	1174.41	2438.43	0	0	512.512	836.853	0	391.107	479.624	292842	0	0
1159	16C111P068	16C111P068	Fxananassa	Fxa	Modern	2016	UC Davis	UC	D	1	5	1	C	1	0	0	4307.53	0	131.003	2779.26	0	1523.54	489.632	372.212	512.723	389.253	353.922	0	9138.96	0	69.0598	0	0	1930.64	0	0	0	30.337	0	0	0	49.0493	0	0	0	85.8912	8478.4	0	0
1160	16C111P068	16C111P068	Fxananassa	Fxa	Modern	2016	UC Davis	UC	D	1	6	1	A	1	884.142	0	41898.1	0	2524.1	15328.4	0	2697.36	4516.68	1367.15	2964.19	433.698	0	0	57095.4	0	445.523	0	0	11615.8	0	942.779	0	850.211	851.131	0	552.376	0	273.582	823.198	0	1441.98	53915.6	0	0
1161	16C111P068	16C111P068	Fxananassa	Fxa	Modern	2016	UC Davis	UC	D	1	6	1	B	1	0	12067.3	50893.8	0	1965.97	226948	0	0	89020.6	0	46684.4	23958.6	16653.3	3158.47	8562.79	0	177.442	0	0	49.4777	15408.9	0	15065.5	852.11	4759.55	0	0	4369.31	1065.21	0	101.56	42.8477	99663.6	0	0
1162	16C111P068	16C111P068	Fxananassa	Fxa	Modern	2016	UC Davis	UC	D	1	6	1	C	1	0	17319.3	17145	0	2337.21	317232	0	0	0	0	78824.7	38591.6	18735.4	0	13096	0	0	0	0	0	25887.4	0	9197.45	0	3069.02	0	0	15508.8	1089.87	0	1319.74	286.729	78229	0	14130.2
1163	16C111P068	16C111P068	Fxananassa	Fxa	Modern	2016	UC Davis	UC	D	2	1	1	A	1	1339.93	906.499	258570	0	14751.9	106245	0	59802.2	26180.3	7933.79	10293.5	13579.9	9342.5	0	118612	0	1201.55	0	0	24550.5	0	0	0	1254.56	1638.09	0	1285.77	0	994.858	0	0	2301.11	323001	0	0
1164	16C111P068	16C111P068	Fxananassa	Fxa	Modern	2016	UC Davis	UC	D	2	1	1	B	1	1306.16	819.845	366190	0	16080.4	107586	0	68121.6	38010.4	12731.3	10386.3	17106.8	12946.1	11628.4	104725	0	498.623	0	0	18777.4	0	0	0	1026.32	1398.12	0	1859.17	0	778.366	0	0	536.086	519490	0	0
1165	16C111P068	16C111P068	Fxananassa	Fxa	Modern	2016	UC Davis	UC	D	2	1	1	C	1	389.61	0	96388.4	0	1669.43	14962.6	0	3196.97	3619.95	984.093	356.441	2143.13	1964.74	0	43486.1	0	333.204	0	0	12392.9	0	0	0	0	0	0	1269	0	0	0	0	0	76826.6	0	0
1166	16C111P068	16C111P068	Fxananassa	Fxa	Modern	2016	UC Davis	UC	D	2	2	1	A	1	1652.87	5749.95	634044	0	34090.5	417121	0	286889	132058	22693.4	57125.4	71818.9	46802.5	27508.4	156723	0	1627.46	0	0	38186	0	2449.62	4749.69	0	9265.64	0	2114.94	717.77	5246.44	0	0	4805.67	941262	0	0
1167	16C111P068	16C111P068	Fxananassa	Fxa	Modern	2016	UC Davis	UC	D	2	2	1	B	1	2341.58	0	51885.8	0	7997.76	40439.3	0	9217.83	4040.16	2223.85	4140.03	3846.92	1573.22	0	64926.7	0	1041.1	0	0	11911.8	4568.8	0	0	1105.55	993.692	0	1652.25	0	2910.39	0	0	2350.45	64011.6	0	0
1168	16C111P068	16C111P068	Fxananassa	Fxa	Modern	2016	UC Davis	UC	D	2	2	1	C	1	1549.34	0	217493	0	13000.8	86116.2	0	14892.6	14293.3	6609.03	4719.47	8610.44	6449.13	0	143957	0	531.277	0	0	15584.4	0	1682.76	0	701.838	1961.17	0	2298.29	0	1245.23	0	0	0	320837	0	0
1169	16C111P068	16C111P068	Fxananassa	Fxa	Modern	2016	UC Davis	UC	D	2	3	1	A	1	1571	0	13256.6	0	3225.95	10290.4	0	3191.97	2302.34	0	901.728	615.789	253.131	0	64204.2	0	732.852	0	0	3015.38	2067.68	802.713	0	612.343	446.618	0	1014.51	0	0	0	0	1300.42	13816.6	0	0
1170	16C111P068	16C111P068	Fxananassa	Fxa	Modern	2016	UC Davis	UC	D	2	3	1	B	1	686.957	963.254	26562.8	0	5011.72	38481.2	0	19266.3	14140.6	0	23689	20075.5	0	0	69454.4	0	342.153	0	0	23691	0	1566.51	0	0	649.747	0	0	1063.48	0	0	0	1754.21	51398	0	0
1171	16C111P068	16C111P068	Fxananassa	Fxa	Modern	2016	UC Davis	UC	D	2	3	1	C	1	0	6139.41	51531.4	0	6569.42	132536	0	126410	129055	0	122058	37346.4	19943	36371.5	20808.3	0	0	0	0	6993.94	0	335.381	1961.35	0	0	0	0	704.436	0	0	0	0	121017	0	0
1172	16C111P068	16C111P068	Fxananassa	Fxa	Modern	2016	UC Davis	UC	D	2	4	1	A	1	1274.57	761.319	11606.3	0	1408.89	23497.2	0	19817.8	0	0	4806.54	5001.54	1717.09	0	76623.4	0	215.7	0	0	5083.8	1876.65	0	0	1783.32	0	0	1442.11	0	2502.6	0	0	1415.16	12075.4	0	0
1173	16C111P068	16C111P068	Fxananassa	Fxa	Modern	2016	UC Davis	UC	D	2	4	1	B	1	1567.92	2992.63	21116.7	0	3067.96	77463	0	74995.2	0	0	15990.5	13830.3	4809.1	0	55071.8	0	0	0	160.319	23313.2	0	1400.59	0	0	0	0	960.673	912.52	4557.83	0	0	1257.66	48259.3	0	0
1174	16C111P068	16C111P068	Fxananassa	Fxa	Modern	2016	UC Davis	UC	D	2	5	1	A	1	446.783	5252.17	1687	0	1572.26	62866.6	0	61386.1	0	0	52298.2	33645.2	10002.9	0	81918.9	0	0	0	777.294	44068.7	0	0	3017.77	1281.87	0	0	0	6450.92	15054.2	0	0	1120.32	1109.08	0	529.937
1175	16C111P068	16C111P068	Fxananassa	Fxa	Modern	2016	UC Davis	UC	D	2	5	1	B	1	1183.76	585.058	8071.71	0	1443.57	13009.8	0	9759.55	0	0	2985.8	2134.43	630.945	0	63420.2	0	850.506	0	0	2720.08	1665.29	503.051	0	764.052	411.905	0	758.661	0	978.033	0	0	1069.63	7988.95	0	0
1176	17C224P011	17C224P011	Fxananassa	Fxa	Modern	2017	UC Davis	UC	D	1	1	1	A	1	0	4010.75	54554.7	0	4600.07	496615	0	0	0	0	35109.5	11822.9	10911.9	0	71223.4	0	0	0	0	0	9471.66	0	2676.6	0	0	0	0	2456.37	990.307	0	4771.39	4799.85	151621	0	0
1177	17C224P011	17C224P011	Fxananassa	Fxa	Modern	2017	UC Davis	UC	D	1	2	1	A	1	3667.87	0	87555.1	0	1092.78	55692.2	0	52577.9	0	0	2628.85	696.022	801.787	0	275325	0	0	0	0	7745.65	3493.12	838.79	0	4466.17	0	0	6493.45	0	3245.9	2582.39	0	9018.48	62980.6	0	0
1178	17C224P011	17C224P011	Fxananassa	Fxa	Modern	2017	UC Davis	UC	D	1	2	1	B	1	4727.43	0	206983	0	16023.2	94512.5	0	80742.3	0	0	3712.25	733.953	2045.87	0	435096	0	4636.22	0	0	11761.9	8309.84	1572.83	0	10432	0	0	11754.4	0	2525.47	2076.72	0	15243.5	174240	0	0
1179	17C224P011	17C224P011	Fxananassa	Fxa	Modern	2017	UC Davis	UC	D	1	3	1	A	1	1531.11	0	387541	0	19843.1	234493	0	223115	0	0	4523.62	3038.3	3099.88	0	232486	0	0	0	0	25083.3	0	1222.05	0	3891.4	0	0	7335.78	0	2885.76	0	0	4011.74	276644	0	0
1180	17C224P011	17C224P011	Fxananassa	Fxa	Modern	2017	UC Davis	UC	D	1	3	1	B	1	0	9792.66	1.05117e+06	0	59925.5	1.85334e+06	0	1.78462e+06	0	0	147122	53353.4	57398.4	0	304927	0	0	0	0	0	104997	0	10038.6	0	4759.82	0	0	14141.8	25916.4	0	8885.54	9132.06	817448	0	0
1181	17C224P011	17C224P011	Fxananassa	Fxa	Modern	2017	UC Davis	UC	D	1	3	1	C	1	239.962	3245.2	448361	7700.95	8545.28	1.21699e+06	0	1.17921e+06	0	0	64184.6	43123.2	24986.5	0	136530	0	0	0	0	0	66614.4	1355.75	7153.27	0	1449.69	0	0	5747.76	7246.95	0	6279.54	4809.85	475928	0	0
1182	17C224P011	17C224P011	Fxananassa	Fxa	Modern	2017	UC Davis	UC	D	1	4	1	A	1	861.878	0	131895	0	0	75786.2	0	71546.9	0	0	495.459	433.274	1072.27	0	34878.8	0	0	0	0	0	2588.67	108.485	0	570.904	256.348	0	592.702	0	1263.64	0	1012.19	780.013	74430.8	0	0
1183	17C224P011	17C224P011	Fxananassa	Fxa	Modern	2017	UC Davis	UC	D	1	4	1	B	1	0	96.0019	50927.1	0	0	96546.2	0	95529.9	0	0	2744.11	798.861	974.121	0	14114.7	0	0	0	0	0	1807.49	98.8137	569.406	0	0	0	357.331	0	1431.39	0	794.57	490.445	28468.5	0	0
1184	17C224P011	17C224P011	Fxananassa	Fxa	Modern	2017	UC Davis	UC	D	1	5	1	A	1	87.8069	0	5061.81	0	1824.96	1806.49	0	540.457	443.897	344.123	291.464	0	0	0	9797.34	0	0	0	0	971.127	0	0	0	156.639	0	0	208.728	0	0	0	0	0	1793.52	0	0
1185	17C224P011	17C224P011	Fxananassa	Fxa	Modern	2017	UC Davis	UC	D	1	5	1	B	1	84.0916	0	2035.33	0	0	1349.73	0	471.03	546.641	0	0	0	0	0	7298.48	0	0	0	0	590.912	0	0	0	137.708	0	0	199.506	0	0	0	0	23.7345	542.855	0	0
1186	17C224P011	17C224P011	Fxananassa	Fxa	Modern	2017	UC Davis	UC	D	1	5	1	C	1	172.996	0	31072.9	0	1170.43	1978.41	0	1206.87	1228.66	297.451	76.1853	0	72.8563	0	28430.4	0	155.804	0	0	1698.76	770.207	83.7906	0	474.108	0	0	369.89	0	0	0	0	380.127	16138.8	0	0
1187	17C224P011	17C224P011	Fxananassa	Fxa	Modern	2017	UC Davis	UC	D	1	6	1	A	1	81.0402	4388.65	126263	0	7959.36	206017	0	0	0	0	28330.3	15171	8211.29	6291.66	17597.3	0	215.136	0	0	13597.2	0	0	907.293	0	854.026	0	0	4275.14	942.642	0	328.854	322.079	86913.6	0	0
1188	17C224P011	17C224P011	Fxananassa	Fxa	Modern	2017	UC Davis	UC	D	1	6	1	B	1	63.1599	122.307	64274.4	1364.83	2187.8	68333.3	0	62510.5	20619.4	0	6700.43	5309.33	2917.4	0	17228.2	0	0	0	0	0	7593.84	0	0	409.627	194.836	0	0	583.826	441.002	0	209.544	330.014	30309.3	0	0
1189	17C224P011	17C224P011	Fxananassa	Fxa	Modern	2017	UC Davis	UC	D	1	6	1	C	1	42.0902	410.075	42093.8	937.254	1773.9	79522.6	0	75421.1	25879.1	0	9428.68	4792.68	3658.5	2505.85	9567.8	0	119.146	0	0	0	7021.33	199.908	938.037	0	262.018	0	0	851.644	526.928	0	356.604	275.789	39166.2	0	0
1190	17C224P011	17C224P011	Fxananassa	Fxa	Modern	2017	UC Davis	UC	D	2	2	1	A	1	2369.57	4672.86	600785	0	3539.65	554558	0	543830	0	0	19206.1	9827.7	3721.03	15489.9	165830	0	594.189	0	0	16252.7	5436.55	1655.43	4221.46	0	1321.84	0	2340.87	0	8735.69	0	9358.61	0	568675	0	0
1191	17C224P011	17C224P011	Fxananassa	Fxa	Modern	2017	UC Davis	UC	D	2	3	1	A	1	63.5609	8633.94	45830.7	0	5761.4	192051	0	187046	0	0	73209.2	31267.5	0	0	47926.1	0	227.5	0	0	41948.5	0	0	2975.83	0	721.405	0	0	2784.45	3566.95	0	0	729.784	58718.4	0	0
1192	17C224P011	17C224P011	Fxananassa	Fxa	Modern	2017	UC Davis	UC	D	2	3	1	B	1	20.6272	121.686	20402.8	0	908.351	19658.5	0	18415.2	0	0	2377.38	1195.53	479.974	0	5262.98	0	35.8375	0	0	3089.09	0	0	68.6273	0	91.5634	0	0	237.667	386.72	0	0	141.39	11297.3	0	0
1193	17C224P011	17C224P011	Fxananassa	Fxa	Modern	2017	UC Davis	UC	D	2	3	1	C	1	784.094	0	12954	0	606.198	10233.5	0	9648.61	0	0	1358.36	297.038	297.038	0	27483.1	0	0	0	0	2798.18	676.791	421.389	0	463.819	157.344	0	623.061	0	2487.73	0	0	521.184	0	0	0
1194	17C224P011	17C224P011	Fxananassa	Fxa	Modern	2017	UC Davis	UC	D	2	4	1	A	1	2599.81	0	82856.7	0	6040.74	34355.8	0	29338.6	10302.1	0	5154.61	2249.43	1658.23	0	81499.5	0	0	0	0	14147.6	0	0	0	1188.03	0	319.723	2067.18	0	3064.64	0	0	953.893	0	0	0
1195	17C224P011	17C224P011	Fxananassa	Fxa	Modern	2017	UC Davis	UC	D	2	4	1	B	1	2570.88	0	35402.7	0	2619.06	22579.8	0	19517.7	6575.81	0	2505.29	2660.36	1657.78	0	99599.6	0	0	276.708	0	10664.8	2128.32	974.509	0	1553.99	317.927	0	1376.22	0	2631.72	0	0	1077.08	0	0	0
1196	17C224P011	17C224P011	Fxananassa	Fxa	Modern	2017	UC Davis	UC	D	2	4	1	C	1	1470.07	3061.74	106988	0	7996.08	188083	0	184114	0	0	24737.4	8919.13	5078.31	0	82209.9	0	0	0	0	31009.7	0	0	0	1806.45	335.109	0	0	2786.38	10357.4	0	0	1521.61	0	0	0
1197	17C224P011	17C224P011	Fxananassa	Fxa	Modern	2017	UC Davis	UC	D	2	5	1	A	1	1731.33	0	7768.74	0	906.16	4989.39	0	4061.54	1984.13	0	1253.11	749.379	749.379	0	50141.7	0	0	0	0	2141.79	1355.36	472.305	0	898.492	0	0	1330.68	0	1323.79	0	0	744.879	0	0	350.423
1198	17C224P011	17C224P011	Fxananassa	Fxa	Modern	2017	UC Davis	UC	D	2	5	1	B	1	1771.51	0	9322.25	0	1422.74	4456.71	0	3011.74	1084.15	0	1454.8	473.287	473.287	0	55978.7	0	0	65.7155	0	3315.03	1491.76	615.616	0	727.88	83.9694	0	1386.96	0	1971.19	0	0	638.071	0	0	0
1199	17C224P011	17C224P011	Fxananassa	Fxa	Modern	2017	UC Davis	UC	D	2	5	1	C	1	942.157	0	2351.25	0	139.318	995.811	0	401.132	487.892	0	732.97	0	0	0	18996.3	0	197.774	0	0	939.628	642.291	0	0	456.017	0	0	659.933	0	144.596	0	0	216.849	0	80.3636	0
1200	UCD_Finn	12C112P004	Fxananassa	Fxa	Modern	2012	UC Davis	UC	D	1	2	1	A	1	9347.91	0	137927	0	2099.64	29279.4	0	5618.92	11094.7	0	2416.34	761.866	2797.94	0	550284	0	0	0	0	13239.3	11135	4180.4	0	30244.5	0	0	12048.8	0	0	5610.35	0	16001.2	25517.9	0	0
1201	UCD_Finn	12C112P004	Fxananassa	Fxa	Modern	2012	UC Davis	UC	D	1	3	1	A	1	56.5301	0	22998	741.579	0	4818.37	0	2403.97	3490.91	0	303.301	303.301	2544.3	0	8890.3	0	0	0	0	1043.01	0	74.3143	0	101.63	0	0	0	70.3025	99.5811	87.8138	240.593	392.644	6993.17	0	0
1202	UCD_Finn	12C112P004	Fxananassa	Fxa	Modern	2012	UC Davis	UC	D	1	3	1	B	1	68.1145	0	19949.1	1476.52	0	4611.62	0	2828.28	3126.14	0	282.405	282.405	1867.3	0	7476.64	0	0	0	0	1109.17	0	100.191	0	161.897	0	0	75.8581	0	151.245	68.9735	233.552	264.019	5769.91	0	0
1203	UCD_Finn	12C112P004	Fxananassa	Fxa	Modern	2012	UC Davis	UC	D	1	3	1	C	1	76.0098	0	12290.3	1421.31	0	3546.92	0	1437.94	0	0	199.679	199.679	1295.95	0	9867.08	0	0	0	0	960.952	0	133.887	0	149.652	0	0	57.3335	0	62.798	159.56	160.497	417.481	0	0	0
1204	UCD_Finn	12C112P004	Fxananassa	Fxa	Modern	2012	UC Davis	UC	D	1	6	1	A	1	44.5265	0	51652.4	663.343	1355.35	18290.8	0	13830.3	40100.3	0	2320.44	2279.36	4613.5	2614.84	16155.4	0	0	0	0	0	2405.96	0	0	711.236	385.01	0	0	411.232	528.406	0	116.619	349.46	25346.4	0	0
1205	UCD_Finn	12C112P004	Fxananassa	Fxa	Modern	2012	UC Davis	UC	D	1	6	1	B	1	46.9728	0	35934.2	1574.5	0	12029.3	0	3340.13	9133.95	0	869.202	869.202	2269.94	0	11705.4	0	0	0	0	2976.32	0	206.055	0	215.734	130.934	0	254.98	0	89.6447	77.9703	0	249.547	5008.1	0	0
1206	UCD_Finn	12C112P004	Fxananassa	Fxa	Modern	2012	UC Davis	UC	D	1	6	1	C	1	0	2452.46	41203.8	369.534	2156.43	95893.4	0	92152.9	0	0	27326.2	16526.3	13425.7	2396.22	6954.42	0	0	0	0	0	7454.06	0	1094.59	290.444	1352.58	0	0	8139.07	611.424	224.552	456.884	0	33043.4	0	3277.79
1207	UCD_Finn	12C112P004	Fxananassa	Fxa	Modern	2012	UC Davis	UC	D	2	3	1	A	1	175.269	0	17260.3	0	1092.6	5202.02	0	2239.53	2526.57	0	504.509	479.205	297.533	0	4843.5	0	0	0	0	493.484	150.204	216.172	0	0	57.8739	0	82.056	0	202.403	0	0	222.888	3757.52	0	0
1208	UCD_Finn	12C112P004	Fxananassa	Fxa	Modern	2012	UC Davis	UC	D	2	3	1	B	1	663.311	0	11108.1	0	0	2311.01	0	925.579	1579.08	0	589.148	156.741	0	0	12536.6	0	0	0	0	725.936	231.103	218.896	0	332.101	0	0	250.522	0	0	0	0	207.15	1725.37	152.729	0
1209	UCD_Finn	12C112P004	Fxananassa	Fxa	Modern	2012	UC Davis	UC	D	2	3	1	C	1	127.616	0	219.04	0	0	99.6081	0	68.7877	34.8005	0	69.7275	0	0	0	1394.57	0	0	0	0	14.1498	30.1978	24.2534	0	40.5196	0	0	53.5301	0	11.4491	0	16.5658	0	15.3798	6.74907	0
1210	UCD_Mojo	12C166P002	Fxananassa	Fxa	Modern	2012	UC Davis	UC	D	1	3	1	A	1	77.3491	0	18325.6	0	38.6367	3681.4	0	3134.46	7293.96	0	377.159	377.159	3301.28	0	11429.6	0	0	0	0	1543.97	0	103.137	0	111.817	261.644	0	151.632	0	119.313	89.2797	0	314.745	6208.81	0	0
1211	UCD_Mojo	12C166P002	Fxananassa	Fxa	Modern	2012	UC Davis	UC	D	1	3	1	B	1	41.8112	0	39051	0	0	6437.73	0	5321.45	7991.42	0	135.055	135.055	11043.7	0	11145.1	0	0	0	0	2041.09	0	52.1859	0	214.233	0	0	304.137	0	330.265	0	214.384	216.417	20813.7	0	0
1212	UCD_Mojo	12C166P002	Fxananassa	Fxa	Modern	2012	UC Davis	UC	D	1	3	1	C	1	107.71	80.6315	23676.7	572.276	526.909	20487.8	0	19137.5	6805.16	0	4723.16	4049.3	11055.8	0	15991.3	0	0	0	0	2183.65	0	53.4728	0	355.133	177.077	0	372.601	0	216.334	75.6247	209.142	408.149	20202.1	0	0
1213	UCD_Mojo	12C166P002	Fxananassa	Fxa	Modern	2012	UC Davis	UC	D	1	5	1	A	1	44.3975	0	37865.6	0	953.006	5649.42	0	3914.61	7647.58	0	134.176	134.176	2766.65	0	6845.33	0	33.0212	0	0	1786.6	0	91.9152	0	67.7545	283.181	0	0	123.343	50.7406	52.1232	0	177.484	20795.4	0	0
1214	UCD_Mojo	12C166P002	Fxananassa	Fxa	Modern	2012	UC Davis	UC	D	1	5	1	B	1	37.6028	14.3617	56527.1	0	574.468	14545.8	0	12261.7	22313.9	0	2697.2	1482.55	5197.73	0	8191.37	0	31.4334	0	18.2849	3479.61	0	0	0	505.075	642.087	0	0	285.45	117.717	70.7671	0	145.201	23215.9	0	0
1215	UCD_Mojo	12C166P002	Fxananassa	Fxa	Modern	2012	UC Davis	UC	D	2	2	1	A	1	632.358	0	268089	2728.43	4363.14	82024.5	0	74727.6	79530.4	0	3044.06	46733.3	43689.2	0	57698.3	0	0	0	0	18399.1	0	1267.72	0	0	2154.85	0	1142.92	967.955	2642.7	1916.88	0	1762.75	275102	0	0
1216	UCD_Mojo	12C166P002	Fxananassa	Fxa	Modern	2012	UC Davis	UC	D	2	2	1	B	1	2156.17	0	320164	9269.81	24079.7	223186	0	203755	156900	0	6375.4	71209.8	64834.4	0	51747	0	0	0	0	17449.3	0	853.777	0	0	690.501	0	636.224	542.532	1349.97	2228.24	0	1379.64	248334	0	0
1217	UCD_Mojo	12C166P002	Fxananassa	Fxa	Modern	2012	UC Davis	UC	D	2	2	1	C	1	739.183	0	73413.3	0	8932.36	69477.1	0	61601	45096.9	0	1846.94	20802.6	18955.6	0	37472.2	0	0	0	0	4206.33	1820.5	0	0	638.953	410.295	0	684.594	0	1146.26	750.307	990.623	0	74211.6	0	0
1218	UCD_Mojo	12C166P002	Fxananassa	Fxa	Modern	2012	UC Davis	UC	D	2	4	1	A	1	986.818	0	1.07114e+06	0	62678.6	369823	0	289831	693546	0	17181.2	75565.6	58384.3	34651.6	132406	0	0	0	0	22782.7	0	6453.06	4352.73	0	4168.13	0	0	1803.4	3381.16	484.474	0	369.638	478857	0	0
1219	UCD_Mojo	12C166P002	Fxananassa	Fxa	Modern	2012	UC Davis	UC	D	2	4	1	B	1	799.493	0	48160	0	0	9431.79	0	5164.37	11617.5	0	0	480.528	480.528	0	36772	0	0	0	0	4956.02	0	733.988	0	1023.21	0	0	221.15	0	0	0	0	195.714	16573.5	0	0
1220	UCD_Mojo	12C166P002	Fxananassa	Fxa	Modern	2012	UC Davis	UC	D	2	4	1	C	1	1065.3	0	3536.69	0	67.7973	449.608	0	265.534	640.695	0	55.2881	54.0297	54.0297	0	25288.1	0	0	0	0	2139.51	0	0	0	1258.69	0	0	299.024	0	0	0	0	239.449	744.122	0	0
1221	UCD_Mojo	12C166P002	Fxananassa	Fxa	Modern	2012	UC Davis	UC	D	2	5	1	A	1	679.725	0	206922	0	1426.93	91259.8	0	89191.2	74899.6	0	11895.2	8102.1	5213.99	0	62058.8	0	0	0	0	9419.84	0	1099.2	0	1034.82	549.263	0	366.624	104.578	1298.75	0	600.036	0	96670.8	0	0
1222	UCD_Mojo	12C166P002	Fxananassa	Fxa	Modern	2012	UC Davis	UC	D	2	5	1	B	1	1353.08	0	27476.8	0	0	14517.2	0	10058.4	10748.5	0	189.167	558.063	431.412	0	52862.8	0	0	0	0	3932.35	1587.21	0	0	844.557	574.897	0	419.3	0	1407.77	0	0	573.345	10367.6	0	0
1223	UCD_Mojo	12C166P002	Fxananassa	Fxa	Modern	2012	UC Davis	UC	D	2	5	1	C	1	768.44	0	17365.4	0	0	9268.45	0	2879.3	9398.57	0	0	169.147	169.147	0	22790	0	0	0	0	1393.76	374.238	292.345	0	770.467	0	0	233.214	0	0	0	243.032	0	4162.2	0	0
1224	UCD_Royal_Royce	08C123P001	Fxananassa	Fxa	Modern	2008	UCD	UC	D	1	3	1	A	1	92.4445	0	46680.6	0	1540.07	9711.46	0	5743.86	13186	0	1287.84	292.745	5947.63	0	12973	0	60.0326	0	0	2160.47	0	150.493	0	240.153	210.619	0	131.139	0	177.617	98.4612	296.629	325.85	42907	0	0
1225	UCD_Royal_Royce	08C123P001	Fxananassa	Fxa	Modern	2008	UCD	UC	D	1	3	1	B	1	103.521	48.0847	42049.1	818.485	0	35313	0	34167.2	19480.3	0	632.753	632.753	14858.6	1969.88	13704.5	0	0	0	0	0	1944.46	124.499	0	342.276	312.346	0	0	249.175	361.139	0	1968.56	0	28489.6	0	0
1226	UCD_Royal_Royce	08C123P001	Fxananassa	Fxa	Modern	2008	UCD	UC	D	1	3	1	C	1	137.266	195.614	14643.2	0	202.11	26913.3	0	26379.1	7363.37	0	1481.24	557.224	4065.24	0	12101.2	167.493	0	40.6562	0	858.547	375.903	121.756	0	311.416	132.133	0	0	139.404	54.4997	111.015	245.488	368.012	11502.3	0	0
1227	UCD_Royal_Royce	08C123P001	Fxananassa	Fxa	Modern	2008	UCD	UC	D	1	6	1	A	1	74.2394	274.829	33751.7	0	1050.84	51887.8	0	50279.8	14803.9	0	3389.39	1231.48	5938.73	0	15239.8	0	19.1219	0	0	3819.36	0	170.258	0	391.185	237.285	0	0	1821.3	170.834	138.72	184.031	296.486	26359.2	0	0
1228	UCD_Royal_Royce	08C123P001	Fxananassa	Fxa	Modern	2008	UCD	UC	D	1	6	1	B	1	46.5269	618.634	18920	0	711.784	32677.3	0	31760.8	10072.2	0	2461.17	859.625	2999.93	0	3700.81	0	25.1117	0	0	0	2380.77	108.466	211.688	0	207.997	0	0	646.665	106.887	59.4434	44.9734	73.2254	17157.9	0	0
1229	UCD_Royal_Royce	08C123P001	Fxananassa	Fxa	Modern	2008	UCD	UC	D	1	6	1	C	1	0	899.035	33361.1	0	626.615	122630	0	0	40067.3	0	14583.1	5124.07	16017.4	1488.54	3328.83	0	0	0	0	0	6883.37	0	1041.3	0	403.903	0	0	5997.75	389.715	0	743.096	0	44381.3	0	0
1230	UCD_Royal_Royce	08C123P001	Fxananassa	Fxa	Modern	2008	UCD	UC	D	2	3	1	A	1	2030.01	2440.9	182015	0	13947.8	136893	0	115169	91229.5	0	26190.3	21495.2	15036.1	26466.8	93350.9	0	781.72	177.315	0	11897	0	1124.74	2039.77	0	1883.59	0	1538.19	0	3936.91	0	0	2295.3	273845	0	0
1231	UCD_Royal_Royce	08C123P001	Fxananassa	Fxa	Modern	2008	UCD	UC	D	2	3	1	B	1	25.2313	0	16137.7	0	0	7188.22	0	4276.76	0	0	1168.29	982.023	875.171	0	70200.8	0	0	0	0	5253.47	0	577.072	0	459.702	0	0	1131.02	0	0	0	0	2138.32	0	0	0
1232	UCD_Royal_Royce	08C123P001	Fxananassa	Fxa	Modern	2008	UCD	UC	D	2	3	1	C	1	1280.17	0	216756	0	12678.2	60235.9	0	32428.1	190636	0	10912.5	21508.2	20094.1	17393.1	82770.3	0	0	617.259	0	14905.4	0	1676.45	1616.76	0	929.1	0	1804.59	426.996	0	0	0	2911.59	295125	0	0
1233	17EDN012	12C104P004	Fxananassa	Fxa	Modern	2012	UC Davis	UC	D	1	4	1	A	1	110.975	114.363	50319.4	948.362	1573.03	42996.7	0	40580.5	18832.3	0	1227.72	1227.72	2210.49	2883.78	12315.3	0	0	0	0	0	1120.13	77.5108	0	696.026	484.442	0	0	153.686	293.782	0	777.361	0	80453.5	0	0
1234	17EDN012	12C104P004	Fxananassa	Fxa	Modern	2012	UC Davis	UC	D	1	4	1	B	1	42.0221	91.3765	7607.01	317.446	0	21640.2	0	21480.6	0	0	1295.71	887.721	683.195	732.309	4114.87	0	0	0	0	0	315.632	33.1034	348.244	0	82.7982	0	0	66.2172	158.118	0	197.174	176.523	20212.6	0	0
1235	17EDN012	12C104P004	Fxananassa	Fxa	Modern	2012	UC Davis	UC	D	1	4	1	C	1	18.6783	1042.81	15929.1	479.992	926.12	101231	0	100514	0	0	8419.62	3572.28	4212.5	2405.71	9971.28	0	0	0	0	0	1398.52	44.2369	1873	0	0	0	0	310.002	473.747	0	1102.93	0	39604.9	0	0
1236	17EDN012	12C104P004	Fxananassa	Fxa	Modern	2012	UC Davis	UC	D	1	5	1	A	1	448.031	0	463.488	509.828	0	1083.23	0	274.359	271.766	0	660.328	0	0	0	10431.1	127.49	0	0	0	388.051	447.382	78.5822	0	654.146	45.0096	0	526.143	0	0	97.6444	0	223.463	308.664	0	0
1237	17EDN012	12C104P004	Fxananassa	Fxa	Modern	2012	UC Davis	UC	D	1	6	1	A	1	591.362	0	3843.67	0	115.738	815.362	0	326	348.349	0	414.95	0	0	0	13348	0	0	0	0	249.914	225.489	43.5779	0	1165.02	222.611	0	254.756	0	0	57.4725	0	156.065	2220.19	0	0
1238	17EDN012	12C104P004	Fxananassa	Fxa	Modern	2012	UC Davis	UC	D	1	6	1	B	1	87.7666	1155.01	22096.1	1355.28	1282.41	55378.3	0	52840.9	17354.6	0	20247.8	14899.8	5241.14	0	33128.1	0	0	0	0	0	2346.33	88.3861	954.705	0	587.28	0	0	212.886	554.023	0	150.812	120.617	47275.9	0	0
1239	17EDN012	12C104P004	Fxananassa	Fxa	Modern	2012	UC Davis	UC	D	2	2	1	A	1	85.0214	0	7337.26	0	0	1062.02	0	341.019	0	0	0	0	0	0	5041.41	0	0	0	0	0	0	0	0	0	0	0	107.107	0	0	0	0	0	0	0	433.347
1240	17EDN012	12C104P004	Fxananassa	Fxa	Modern	2012	UC Davis	UC	D	2	3	1	A	1	0	1346.91	21616.3	0	2765.95	16101.6	0	13477.9	0	0	6220.61	1599.97	0	411.56	4021.29	0	0	0	0	893.019	93.2045	170.817	0	0	263.355	0	0	73.9051	0	0	0	0	0	0	0
1241	17EDN012	12C104P004	Fxananassa	Fxa	Modern	2012	UC Davis	UC	D	2	3	1	B	1	1103.51	981.875	77246.3	0	3624.46	28266	0	25696.9	7507.67	1171.26	2091.05	1697.22	672.707	0	25752.6	0	188.782	0	0	1017.32	673.405	0	0	888.332	1810.68	0	0	0	0	0	1636.96	0	79986.3	0	0
1242	17EDN012	12C104P004	Fxananassa	Fxa	Modern	2012	UC Davis	UC	D	2	3	1	C	1	1209.24	1989.83	36156.8	0	1877.12	57024.2	0	55469.7	0	0	13777.2	1667.01	589.328	0	43492.4	0	0	0	0	1473.61	1647.45	0	0	997.109	782.162	0	1608.15	0	0	0	0	735.883	0	0	0
1243	17EDN012	12C104P004	Fxananassa	Fxa	Modern	2012	UC Davis	UC	D	2	4	1	A	1	1394	874.986	22208.6	0	3747.28	12477.7	0	10260	0	160.241	1798.23	610.678	171.098	0	44314.6	0	0	0	0	544.325	637.359	0	0	4789.31	0	0	1470.49	0	0	0	0	290.255	0	0	0
1244	17EDN012	12C104P004	Fxananassa	Fxa	Modern	2012	UC Davis	UC	D	2	5	1	A	1	1551.56	0	30662.7	0	1711.39	4452.29	0	2146.55	0	0	887.119	0	0	0	56537.9	0	0	0	0	320.812	1002.35	0	0	1490.16	996.869	0	1448.74	0	0	0	381.289	0	0	0	0
1245	17EDN012	12C104P004	Fxananassa	Fxa	Modern	2012	UC Davis	UC	D	2	5	1	B	1	996.646	2937.24	110524	0	10646.6	192014	0	184984	0	7727.35	32720.6	10789.1	4006.29	0	68909.5	0	0	0	0	6810.87	1526.11	1336.79	0	1672.83	1652.99	684.944	983.734	145.779	2789.27	0	1839.35	0	208751	0	0
1246	17EDN012	12C104P004	Fxananassa	Fxa	Modern	2012	UC Davis	UC	D	2	5	1	C	1	790.621	0	1621.76	0	0	1140.39	0	205.128	313.739	0	74.23	0	0	0	15698.3	0	0	0	0	173.334	369.041	0	0	1004.7	0	0	756.547	0	0	0	207.246	0	0	0	0
1247	17EDN013	12C104P005	Fxananassa	Fxa	Modern	2012	UC Davis	UC	D	1	4	1	A	1	351.047	358.14	6404.93	0	0	48989.6	0	48591.2	0	0	1699.77	605.647	4799.58	0	30135.9	0	0	0	0	0	1267.02	208.454	0	1062.18	0	0	701.722	0	286.444	186.716	810.269	924.504	26779.8	0	0
1248	17EDN013	12C104P005	Fxananassa	Fxa	Modern	2012	UC Davis	UC	D	1	4	1	B	1	886.495	0	9175.91	0	1418.47	5376.36	0	3814.32	0	0	414.278	0	97.914	0	53971.4	0	0	0	0	219.64	1001.31	307.767	0	1567.52	0	0	668.898	0	0	355.595	0	1192.26	13305.9	0	0
1249	17EDN013	12C104P005	Fxananassa	Fxa	Modern	2012	UC Davis	UC	D	1	5	1	A	1	75.2523	0	5195.16	0	107.067	738.54	0	616.822	1097.32	0	67.4922	0	31.0269	0	9294.95	0	65.4604	0	0	39.9582	101.679	68.0125	0	169.999	98.2208	0	116.426	0	0	42.5631	0	107.812	3794.83	0	0
1250	17EDN013	12C104P005	Fxananassa	Fxa	Modern	2012	UC Davis	UC	D	1	5	1	B	1	794.562	0	667.122	0	662.392	1987.42	0	837.344	0	0	277.888	0	0	0	28513	626.989	0	0	0	0	637.36	238.177	0	1053.09	373.995	0	753.905	0	0	148.704	0	753.509	0	0	0
1251	17EDN013	12C104P005	Fxananassa	Fxa	Modern	2012	UC Davis	UC	D	1	5	1	C	1	0	12485.6	83648.3	0	13488.5	515053	0	0	161553	0	399814	41437	29403.3	8479.11	19324.9	0	0	205.477	0	0	24504.2	0	11757	3980.22	4438.53	0	0	5345.21	1332.99	0	0	0	167104	0	25510.7
1252	17EDN013	12C104P005	Fxananassa	Fxa	Modern	2012	UC Davis	UC	D	1	6	1	A	1	471.708	0	72628.3	0	2967.14	22782.3	0	19150.8	33514.6	0	2740.44	588.021	1558.29	11919.8	46348.7	0	0	0	0	0	2164.37	631.226	0	1143.75	969.684	0	372.213	0	59.8995	249.943	0	795.412	85039.2	0	0
1253	17EDN013	12C104P005	Fxananassa	Fxa	Modern	2012	UC Davis	UC	D	1	6	1	B	1	742.397	0	63586	0	4142.85	18716.7	0	12547.3	17168.7	0	4131.12	833.093	0	12744.4	49809.2	0	0	0	0	1584.23	1291.51	844.452	0	747.61	919.24	0	472.347	0	0	283.102	0	781.432	57671.2	0	0
1254	17EDN013	12C104P005	Fxananassa	Fxa	Modern	2012	UC Davis	UC	D	1	6	1	C	1	0	4839.27	43729.1	0	4921.73	222371	0	221302	78673.6	0	28593.8	8694.96	16592.8	3647.95	10940.3	0	0	0	0	0	11529.3	0	4158.7	467.42	1807.1	0	0	18200.5	1222.99	514.614	598.16	0	107181	0	0
1255	17EDN013	12C104P005	Fxananassa	Fxa	Modern	2012	UC Davis	UC	D	2	3	1	A	1	774.678	0	22649.7	0	1398.19	2558.1	0	1803.41	0	0	427.605	0	0	0	24460	0	386.784	0	0	130.311	0	456.801	0	255.712	532.781	0	584.981	0	0	0	0	749.879	0	0	0
1256	17EDN013	12C104P005	Fxananassa	Fxa	Modern	2012	UC Davis	UC	D	2	3	1	B	1	1895.99	4985.2	17923.1	0	6706.49	49422	0	45809.1	0	0	24938.6	2505.14	0	0	46609.8	0	0	178.065	0	2794.43	2020.22	0	0	1102.74	1026.18	0	2163.51	0	1453.11	0	0	410.184	0	0	0
1257	17EDN013	12C104P005	Fxananassa	Fxa	Modern	2012	UC Davis	UC	D	2	5	1	A	1	1669.79	1037.83	129345	0	10318.4	20188.8	0	12263.8	0	0	5851.21	856.696	0	0	50052.2	0	0	0	0	1731.75	1313.24	0	0	1273.43	1425.62	0	0	0	0	0	476.799	0	0	0	0
[truncated: 136 more columns]

## Sheet: FieldPeakAreaRaw
Genotype	Sample	2Ethylfuran	EthylPropinoate	MethylButyrate	MethylIsobutylKetone	Methyl2MethylButyrate	MethylIsovalerate	aPinene	EthylButyrate	IsopropylButyrate	MethylThiolacetate	Ethyl2MethylButyrate	EthylIsovalerate	ButylAcetate	MethylValerate	Hexanal	bPinene	2ButenoicAcidMethylEsterE	2Penten1olAcetateZ	3Pentanol	IsoamylAcetate	2PentenalE	2Butylfuran	EthylPentanoate	3Hexenal	MethylIsohexanoate	bMyrcene	Pent1en3ol	IsobutylButyrate	PentylAcetate	4,4Dimethylpent2enal	2Heptanone	Heptanal	MethylHexanoate	DLimonene	EthylIsocaproate	2HexenalE	ButanethioicAcidSMethylEster	bPhellandrene	3Ethyl4Methylpentan1ol	IsoamylAlcohol	2Hexenal	ButylButyrate	SMethylIsovalerate	2PentylFuran	EthylHexanoate	2Methylbut2En1ylAcetate	Styrene	1Pentanol
RT	0	3.464	3.5122	3.8969	4.2095	4.2895	4.426	4.442	4.74	4.8429	4.9631	5.0673	5.4	5.6203	5.6846	5.5964	6.1892	6.1496	6.2137	6.3417	6.5018	6.6626	6.7267	6.8791	6.8791	7.0074	7.5282	7.6005	7.4643	7.849	8.0334	8.1056	8.1377	8.1773	8.3857	8.4258	8.5625	8.53	8.6986	8.851	8.8991	9.0114	9.0676	9.2038	9.3802	9.5085	9.9413	10.0376	10.0695
01C132P003	D131A1	0	126783	3.37786e+07	0	409711	3.03704e+07	0	3.00748e+07	2.55455e+07	0	2.82641e+06	423820	12303832	0	4.64149e+06	0	0	0	0	1.73335e+06	0	0	0	118308	244774	0	0	474284	113788	0	54717.7	100083	6.25651e+06	0	0	0	0	0	43565.5	0	5.49924e+06	3.27915e+07	0	853328	6.60816e+06	344336	2.2622e+06	0
01C132P003	D131B1	61372	119109	54510644	0	823488	3.44708e+07	0	3.39684e+07	1.91754e+07	0	2.42456e+06	348084	1.2981e+07	0	7.65675e+06	0	42601.3	0	0	2.31983e+06	0	81398.8	0	98651.8	148836	0	0	288452	101554	0	107073	257288	14451691	0	0	0	0	0	27577.5	0	7.43896e+06	16087315	0	438520	7.43942e+06	199539	366822	0
01C132P003	D131C1	22815.4	30824.6	4.37463e+07	0	143544	2.58949e+07	0	25561289	1.37087e+07	0	0	0	1.02904e+07	0	6.52907e+06	0	0	0	0	1.3472e+06	0	41523.8	0	70940.7	108684	0	0	254531	107198	0	163789	237925	1.15195e+07	0	0	0	0	0	56214.2	0	6.42974e+06	1.64439e+07	0	521137	4.2508e+06	187373	436983	0
01C132P003	D151A1	48507.7	0	7.28161e+07	0	3.39179e+06	2.05889e+07	0	1.5981e+07	1.49001e+07	0	2.9419e+06	684246	6.94598e+06	0	7.56794e+06	0	211721	0	0	4288214	0	169336	0	243285	361850	0	0	624868	114550	53371.2	0	235090	1.32988e+07	0	0	179216	0	0	110491	0	9.39289e+06	5.1038e+06	0	405564	1.84302e+06	300308	144782	0
01C132P003	D161A1	56450.9	44301.1	5.5167e+07	0	957728	2.57914e+07	0	2.39772e+07	1.89711e+07	0	1.67121e+06	637027	1.05838e+07	0	1.02845e+07	0	0	0	0	2.40847e+06	0	44246.5	0	63514.6	219021	0	0	403063	45202.9	0	55082.3	198599	1.52877e+07	0	0	0	0	0	143766	0	8.27795e+06	2.07615e+07	0	751865	6.88973e+06	214946	2.43499e+06	0
01C132P003	D161B1	39357.8	67508.1	4.21897e+07	0	177031	3.00531e+07	0	2.93323e+07	1.72021e+07	0	1768866	560719	8.69401e+06	0	9826981	0	24203.2	0	0	2.20439e+06	0	94139.6	0	172736	225127	0	0	781185	35676.3	27552.6	117424	140816	2.85835e+07	0	0	0	0	0	0	0	1.0785e+07	1.39856e+07	0	461135	1.09883e+07	188598	877061	0
01C132P003	D161C1	28725.6	50664.1	5.88249e+07	0	979875	3.44027e+07	0	3.27203e+07	2.32005e+07	0	2.70445e+06	983583	1.63992e+07	0	7.48469e+06	0	29953.7	0	0	3.6073e+06	0	0	0	237347	278904	0	0	1.01697e+06	144965	0	114708	169657	1.61958e+07	0	0	0	0	0	96851.2	0	7.81581e+06	3.76497e+07	0	957974	1.05728e+07	358176	4.24331e+06	0
01C132P003	D221A1	201830	0	7.56233e+07	0	2.73436e+06	26830097	0	2.27981e+07	1.68441e+07	0	2.2034e+06	1.33437e+07	1.30241e+07	0	1.60625e+07	0	0	0	0	3.99728e+06	0	323630	0	210255	175757	0	0	839226	476113	0	479324	581022	3.05214e+07	0	0	0	0	0	175641	0	1.13423e+07	48762154	0	1.87179e+06	8.23672e+06	3.03233e+06	0	0
01C132P003	D221B1	145006	0	9.27426e+07	0	485127	6.29597e+07	0	6.15097e+07	3.75764e+07	0	1.60713e+06	2.42813e+07	2.36984e+07	1.08616e+06	9.35715e+06	0	0	0	0	5.34838e+06	1.23952e+06	368035	245091	0	701412	0	0	1.49711e+06	510086	0	1.21571e+06	0	63834975	0	0	0	0	0	0	0	8.20942e+06	1.59393e+08	0	0	5.80775e+07	1.20829e+07	0	0
01C132P003	D221C1	195395	0	8.64404e+07	0	1.4501e+06	2.87383e+07	0	2.62517e+07	2.72658e+07	0	1.08795e+06	1.54732e+07	15374975	0	1.68017e+07	0	0	0	0	4.56087e+06	0	375198	0	186398	315354	0	0	865870	437673	0	488691	658739	31604169	0	0	0	0	0	353122	0	1.43459e+07	8.83765e+07	0	0	1.52299e+07	5.36661e+06	0	0
01C139P002	D121A1	119316	0	1.27821e+07	0	0	1.72209e+06	0	759658	2.3638e+06	0	74552.1	29718.4	131462	0	11058936	0	0	0	0	1496059	0	190833	0	315345	0	0	135938	0	0	90770.2	0	279045	7.03486e+06	0	0	116402	0	0	245808	0	5.58812e+06	0	0	413409	764367	161099	0	0
01C139P002	D121B1	142158	0	4.4745e+07	0	0	8.0427e+06	0	7.26256e+06	1.64821e+07	0	186342	136337	1.20785e+06	0	1.53068e+07	0	14530.2	0	0	2.77544e+06	0	308293	0	256534	238313	0	140305	0	96415.2	120011	158071	392780	3.39856e+07	0	0	0	0	0	222876	0	3.97855e+06	1277214	0	419504	5.00332e+06	324629	0	0
01C139P002	D121C1	68922.5	0	1.31394e+07	0	433910	946549	0	528222	3.11855e+06	0	76906.3	15751.2	143698	0	2.00689e+07	0	0	0	0	2.21467e+06	0	314086	0	311430	0	0	158206	0	89130.1	243071	0	457841	9.95173e+06	0	0	143990	0	0	398654	0	5.57892e+06	0	134680	617975	907369	194258	0	0
01C139P002	D131A1	109287	0	5.24942e+07	0	0	1.4692e+07	0	1.35598e+07	2.44351e+07	0	116217	116217	1906146	0	1.62906e+07	0	0	0	0	2.97082e+06	0	454390	0	209821	438969	0	0	152250	168226	192762	223986	437651	5.14566e+07	0	0	0	0	0	506523	0	7484542	4.07593e+06	0	782838	9.29366e+06	660663	0	0
01C139P002	D131B1	149812	0	2.90836e+07	0	552149	2.57529e+07	0	2.52767e+07	1.36452e+07	0	1.68503e+06	1.01003e+06	1.7037e+06	0	1.52703e+07	0	0	0	0	2.59563e+06	0	344680	0	228557	281772	0	0	189816	149707	194171	151568	464220	4.91014e+07	0	0	0	0	0	309957	0	6.33398e+06	3.43784e+06	0	621440	17174187	722120	0	0
01C139P002	D131C1	57662.5	757252	2.87083e+07	0	1.25491e+06	8.67255e+07	0	8.5362e+07	32237765	0	1.19171e+07	3.4099e+06	6.26701e+06	0	1.30399e+07	0	0	0	0	0	4726330	300623	548768	0	203905	0	0	467674	177097	72557.9	639667	431437	3.48502e+07	0	0	1.44004e+06	1.44004e+06	0	209241	0	3.72018e+06	1.04112e+07	0	632252	7.33155e+07	1.45821e+06	986303	0
01C139P002	D151A1	138829	0	3.33868e+07	0	391453	2211216	0	1.45846e+06	1.38972e+07	0	548410	53161.3	120855	0	1.53629e+07	0	82183.2	0	0	4.02946e+06	0	0	0	939037	305963	0	222098	0	62232.2	71982.2	0	210714	1.72037e+07	0	0	264749	0	0	258068	0	1.43627e+07	0	0	535934	2.59616e+06	276732	0	0
01C139P002	D151B1	97843.5	0	3.62076e+07	0	71879.2	5.1318e+06	0	4.75424e+06	1.3268e+07	0	114223	84377.5	209069	0	1.29781e+07	0	0	0	0	3.08247e+06	0	0	0	825149	393564	0	192501	0	67104	64938.3	31567.4	198035	2.31566e+07	0	0	0	0	0	186046	0	7.46994e+06	1.13818e+06	0	540682	5093515	550018	0	0
01C139P002	D151C1	107940	0	4.87521e+07	0	296531	2.18517e+06	0	1.41287e+06	12679102	0	78527	56550.4	96055.9	0	1.65337e+07	0	54907.8	0	0	6.03038e+06	0	0	0	1.12908e+06	540794	0	145525	0	26020	38082.7	0	184441	3.09167e+07	0	0	0	0	0	307059	0	9.81676e+06	0	0	696228	3.88343e+06	733981	0	0
01C139P002	D231A1	755888	0	2.26717e+07	0	0	1.49474e+06	0	1.13247e+06	6.00392e+06	0	169912	69448.8	69448.8	0	3.06291e+07	0	0	0	0	641184	257028	323592	0	180097	31521.6	0	490802	0	0	0	0	641078	1.13047e+07	0	0	0	0	0	333690	0	1.88567e+07	0	0	1.29594e+06	2108234	201639	0	837098
01C206P005	D121A1	290435	0	2.89778e+07	306092	670182	1.01003e+07	0	6.81487e+06	6.40143e+06	0	1.09909e+06	956101	2.18207e+06	0	2.02757e+07	0	149407	0	0	1.99619e+06	0	179889	0	131861	99486	0	83131.9	0	52645.5	37058.1	305868	621110	4.27778e+07	0	0	0	0	0	245947	0	6.32183e+06	4.01737e+06	0	713962	3.60727e+06	122839	112526	0
01C206P005	D131A1	146186	201737	3.69829e+07	0	1.64918e+06	4.05898e+07	0	3.5537e+07	1.7494e+07	0	5.26353e+06	4.39088e+06	3.90406e+06	3.69816e+06	19612235	0	58111.5	0	0	0	2.60405e+06	259675	587552	0	396651	0	0	265791	280869	211687	497786	787280	5.39895e+07	0	0	0	0	0	460799	0	8299602	9139549	0	1.02402e+06	3.5999e+07	528938	919941	0
01C206P005	D131B1	360021	0	1.88565e+07	388593	868274	6.78956e+06	0	3.48318e+06	2.01067e+06	0	526371	451673	820223	0	2.37702e+07	0	0	0	0	0	1.12543e+06	295094	0	220141	145113	0	172571	0	141579	317972	282936	742820	34983431	0	0	0	0	0	596062	0	1.09497e+07	2.24145e+06	0	955567	5.13085e+06	163800	85031	0
01C206P005	D131C1	65363.7	0	1.88614e+07	226799	477385	1.99343e+07	0	1.85754e+07	0	0	2.09934e+06	2.0762e+06	2620510	1.80992e+06	1.02688e+07	0	0	0	0	1.33879e+06	0	173242	307069	0	171353	0	0	149152	203227	138634	666904	619204	4.06516e+07	0	0	1.6e+06	1.6e+06	0	142440	0	2.99794e+06	9.50745e+06	0	713519	1.60059e+07	560698	1319130	0
01C206P005	D151A1	255674	0	2.61122e+07	0	350200	5.81865e+06	0	2.8736e+06	1.52877e+06	0	679244	424022	495022	0	2.26417e+07	0	231593	0	0	2.00375e+06	0	371460	0	284024	254580	0	158683	0	66014.1	210479	0	696415	23323357	0	0	0	0	0	437542	0	8.6364e+06	0	0	964567	4.46267e+06	258000	0	0
01C206P005	D151B1	123475	230011	4.79445e+07	0	2.10469e+06	2.86273e+07	0	2.31032e+07	18815705	0	3.96426e+06	2.48561e+06	1.86002e+06	3563666	1.53859e+07	0	85375.6	0	0	0	1.84226e+06	218286	376999	0	400701	0	0	180628	125270	117636	109304	494212	6.08663e+07	0	0	0	0	0	359625	0	5.03131e+06	3.77946e+06	0	926520	3.33679e+07	0	210694	0
01C206P005	D151C1	84589.6	0	1.67949e+07	0	258591	4.56193e+06	0	3.07553e+06	0	0	657211	515574	324930	0	1.58992e+07	0	41195	0	0	1.82822e+06	0	313047	0	124524	237034	0	0	62497.7	39531.2	111662	0	441089	2.45136e+07	0	0	0	0	0	219831	0	3.48516e+06	0	0	977551	5.35091e+06	194496	0	0
01C206P005	D221A1	34468.9	57156.5	8.53632e+07	0	0	4.22358e+07	0	2.91325e+07	1.59388e+07	0	1.07394e+07	9.92603e+06	4.35009e+06	0	3.7441e+07	0	0	0	0	3.98126e+06	0	293710	394093	0	152119	0	163715	0	695055	0	266307	496987	6.26221e+07	0	0	0	0	0	0	0	2.73002e+07	0	0	892564	5.13091e+07	0	1.291e+06	0
01C206P005	D231A1	68311.6	56100.7	2.49632e+07	0	4676845	1.6078e+07	0	1.63232e+07	5.20911e+06	0	2.8698e+06	1.25354e+06	417764	0	3.10882e+07	0	0	0	0	1.70988e+06	514011	247221	0	281046	438217	0	271405	0	0	0	0	335215	3.71573e+07	0	0	0	0	0	0	0	1.58548e+07	0	0	0	1.27843e+07	210098	0	513267
01C206P005	D231B1	88028.6	856891	7.02747e+07	0	9.37212e+06	5.80111e+07	0	4.77484e+07	5.45824e+07	0	1.66846e+07	8.89043e+06	4.73132e+06	3.98239e+06	4.3991e+07	0	0	0	0	2.4578e+06	0	237208	1.08741e+06	0	628027	0	131379	0	0	320790	0	494188	97544806	0	0	0	0	0	0	0	7.09205e+06	1.18384e+07	0	766797	6.94309e+07	0	0	0
01C206P005	D231C1	69023.6	1.11629e+06	8.56501e+07	0	8.99577e+06	9.62603e+07	0	8.42027e+07	103836825	0	8064713	1.61219e+07	8.05723e+06	5.71584e+06	5.26567e+07	0	0	0	0	4.43017e+06	0	413568	2.51767e+06	0	607505	0	191479	91895.1	0	0	589295	613690	9.76297e+07	0	0	0	0	0	0	0	9.93224e+06	2.43152e+07	0	1628720	1.56873e+08	1.05844e+07	0	0
01C206P005	D241A1	792337	0	5.3973e+06	0	316944	1.69311e+06	0	422860	253258	0	0	21694.4	21694.4	0	5.61261e+07	0	0	0	0	1.48188e+06	848824	326365	0	791487	0	0	231845	0	198734	0	0	653833	1.78919e+06	0	0	274249	0	0	0	0	6.00054e+07	0	0	4.69067e+06	0	420572	0	413386
01C206P005	D241B1	386444	243715	6.15595e+06	0	909100	1.04231e+07	0	9.07795e+06	0	0	866704	801163	164444	0	5.47665e+07	0	0	0	0	1.39774e+06	420167	55038.1	0	249170	61676.3	0	310730	0	728482	0	0	406081	4.30928e+06	0	0	252859	0	0	0	0	7.45339e+07	0	0	1.83292e+06	7.76308e+06	549613	0	488456
01C206P005	D251A1	176998	161995	1.67967e+07	0	5.08005e+06	10554745	0	6.46254e+06	0	0	2.11574e+06	682157	288400	0	2.43387e+07	0	323360	0	0	4.70793e+06	0	0	0	199109	155553	0	58362.6	0	114840	0	0	364832	1.77118e+07	0	0	0	0	0	0	0	1.58062e+07	0	0	426086	3.5798e+06	559427	0	294864
01C206P005	D251B1	605841	0	2.56507e+06	0	186048	2.20929e+06	0	1.45016e+06	0	0	216004	172768	67833	0	4.27311e+07	0	0	0	0	1182975	555545	202041	0	143482	90421	0	173954	0	643510	0	0	732461	2.70783e+06	0	0	464524	0	0	0	0	4.24827e+07	0	0	568556	592306	187000	0	433557
01C206P005	D251C1	394936	0	709516	0	0	791510	0	545311	0	0	77962.5	101226	23264	0	3.11168e+07	0	0	0	0	612169	262801	109683	0	174736	0	0	158800	0	487994	0	0	453256	0	0	0	103737	0	0	0	0	3.27014e+07	0	0	1.0125e+06	0	0	0	124194
08C020P602	D121A1	0	0	4.69681e+07	2.778e+06	0	53867862	0	50627075	2.61507e+07	0	2.1891e+06	1.54093e+06	1.08782e+06	2.68882e+06	1.24325e+07	0	0	0	0	0	1.35741e+06	86392.5	678151	0	138175	0	0	140019	115126	60768.8	265077	367977	2.93612e+07	0	0	3.18514e+06	0	0	81881.1	0	5.85752e+06	5.93995e+06	0	201283	2.55722e+07	0	195358	0
08C020P602	D131A1	68744.9	29212.4	5.7468e+07	2.06926e+06	0	4.09937e+07	0	3.94591e+07	1.61614e+07	0	564164	505561	533309	0	1.55281e+07	0	28654.1	0	0	0	734278	91335.6	283930	0	58368.9	0	0	176734	97450.4	140417	519358	605476	2.48974e+07	0	0	2.7092e+06	2.7092e+06	0	257835	0	1.17663e+07	8.89373e+06	0	443659	1.33328e+07	0	152891	0
08C020P602	D131B1	90083.1	0	38170779	215224	0	40715646	0	4.01808e+07	1.60768e+07	0	614080	551666	433751	0	2.0638e+07	0	0	11315.6	0	0	695099	134893	591274	0	73554	0	0	104471	48436	146746	353394	704209	2.22333e+07	0	0	2.86423e+06	2.86423e+06	0	207779	0	1.06653e+07	1.36219e+07	0	553571	2.00994e+07	0	164892	0
08C020P602	D131C1	55507.9	142127	3.77308e+07	832732	1.36526e+06	6.21901e+07	0	6.01664e+07	1.59066e+07	0	3.35934e+06	1741113	1.03737e+06	0	1.24666e+07	0	19589.4	0	0	0	1.00741e+06	65156.8	347975	0	35959.6	0	0	197106	44951.8	28999.8	490653	559287	2.46519e+07	0	0	1.70065e+06	1.70065e+06	0	93027.9	0	6.87098e+06	7.25002e+06	0	298754	2.92488e+07	0	282890	0
08C020P602	D151A1	34732.4	45458.8	3.00658e+07	768328	877747	9.25036e+07	0	0	3.07567e+07	0	6.55008e+06	6.55008e+06	0	2.16901e+06	1.06183e+07	0	0	0	0	0	1.08061e+06	37878.2	1.63374e+06	0	0	0	0	221848	170837	80003.2	437249	329296	1.86415e+07	0	0	3.10461e+06	3.10461e+06	0	132119	0	8.41989e+06	1.73259e+07	0	415484	5.06269e+07	0	947316	0
08C020P602	D161A1	58218.1	66127.6	4.15193e+07	0	394592	2.59001e+07	0	24242569	1.63321e+07	0	2.24308e+06	1.40461e+06	602814	0	21056731	0	0	0	0	0	898634	175679	0	285988	43103.7	0	0	267558	72026.6	167898	0	430991	8.04532e+06	0	0	584234	307851	0	218289	0	1.36533e+07	2.22861e+06	0	304054	2.11166e+06	0	0	0
08C020P602	D161B1	103448	143419	6.15693e+07	451799	1.11966e+06	2.68051e+07	0	2.26922e+07	1.38198e+07	0	2569620	1.46226e+06	611051	0	1.85283e+07	0	37308.2	0	0	0	1.46076e+06	248818	0	325130	299205	0	0	262361	61455.2	209082	0	437781	22758097	0	0	1.65189e+06	1.65189e+06	0	337367	0	9130297	1.3125e+06	846673	640843	3595026	121515	0	0
08C020P602	D161C1	47463.5	281879	5.01933e+07	677546	1.06191e+06	56245260	0	5.41254e+07	3.12598e+07	0	9.34287e+06	3.75263e+06	0	2.3052e+06	1.48948e+07	0	30135.1	0	0	0	1.30732e+06	0	567810	110820	191701	0	0	416349	120062	88478.6	63654.9	251694	1.33763e+07	0	0	2.39125e+06	2.39125e+06	0	122119	0	1.58193e+07	5.50854e+06	2.25929e+06	476895	8.9061e+06	1.41042e+06	475731	0
08C020P602	D211A1	298931	0	4.01133e+07	0	2.71244e+06	8.73165e+06	0	2.69187e+06	2.9798e+06	0	821761	246575	0	0	2.02896e+07	0	0	0	0	1048836	322597	232844	0	304390	87024	0	251518	0	180687	0	0	162932	1.212e+07	0	0	0	0	0	0	444363	7.55556e+06	0	0	591451	902624	0	0	219519
08C020P602	D211B1	525823	0	2.04645e+07	3206817	0	5.82419e+06	0	3.4858e+06	3.02759e+06	0	647153	62435.8	0	0	3.22082e+07	0	0	0	0	297082	284287	315476	0	334662	172716	32452	342232	0	598826	0	0	796463	1.4457e+07	0	0	0	0	0	521288	340663	1.59619e+07	0	0	1152199	3.72868e+06	0	0	503175
08C020P602	D221A1	856536	0	4.06452e+07	1.55631e+06	2.81516e+06	8.60188e+06	0	4060578	4.01662e+06	0	843848	168659	0	0	3.80787e+07	0	0	0	0	728471	342692	290262	0	348610	0	0	430866	0	533007	0	0	541895	1.17265e+07	0	0	518845	0	0	269025	0	2.34422e+07	0	0	1.29093e+06	1.32431e+06	0	0	530302
08C020P602	D221B1	267081	0	8.11251e+07	0	5.13267e+06	1.60344e+07	0	1.07889e+07	1.09249e+07	0	243630	435408	191779	0	1.91131e+07	0	0	0	0	404676	0	76092.6	0	119640	127707	0	173784	0	143668	0	140211	350285	1.92206e+07	0	0	0	0	0	0	0	1.37344e+07	0	0	678855	3.4488e+06	0	0	83347.1
08C020P602	D221C1	568299	0	16985229	0	1.7653e+06	3.43587e+06	0	1383663	980363	0	349911	0	0	0	1.85779e+07	0	499175	0	0	446592	202352	191760	0	164374	63259.5	0	439045	0	530796	0	0	387122	3.53376e+06	0	0	35019	0	0	0	0	1.40505e+07	0	0	452300	382109	0	0	496655
08C020P602	D251A1	400730	0	2.80507e+07	0	0	9.77685e+06	0	4.50678e+06	1.13861e+07	0	1.49927e+06	1.49927e+06	0	0	3.44197e+07	0	0	0	0	1.72775e+06	0	186975	0	189063	47752.9	0	145112	0	138458	0	0	221793	8.32991e+06	0	0	393182	0	0	0	0	3.3386e+07	0	0	1170214	2.83627e+06	0	0	137966
08C055P002	D131A1	179135	0	1.90482e+07	0	397351	1.38865e+06	0	1.08682e+06	839960	0	88059.7	0	32660.4	3.08818e+06	1.33408e+07	0	0	0	0	321725	224416	216233	0	320073	259227	0	77123.3	0	80495.7	294660	0	641829	1.79502e+07	0	0	441908	0	0	423419	0	9.51521e+06	0	0	785024	935607	36759.9	0	0
08C055P002	D131B1	58650.8	0	4.59075e+07	0	384354	6.64087e+06	0	6171707	1.03858e+07	0	42137.7	42137.7	198357	2.28616e+06	8.5613e+06	0	0	0	0	0	772773	0	0	585899	315437	0	0	202855	85965.7	109164	0	431840	37326749	0	0	0	0	0	132934	0	4.75495e+06	1.12658e+06	0	343151	7.25094e+06	0	0	0
08C055P002	D151A1	59303.7	130270	1.4819e+07	0	718815	6.43074e+07	0	6.4128e+07	0	0	4.59633e+06	1.87909e+06	934415	1.44489e+06	6.73317e+06	0	0	0	0	0	1.10622e+06	78998.4	832485	0	81087.8	0	0	8.91907e+06	240987	182416	439840	285481	2.12561e+07	0	0	662615	0	0	121264	0	1.55966e+07	1.04862e+07	0	414920	49426151	0	819986	0
08C055P002	D161A1	141714	0	2.37233e+07	0	484700	5.67301e+06	0	5.44058e+06	3.25717e+06	0	303313	60323.7	124403	2.65437e+06	1.13831e+07	0	0	0	0	758018	0	220281	0	182779	172844	0	135548	0	0	129330	0	310848	1.17427e+07	0	0	317294	0	0	231958	0	1.05648e+07	0	0	518859	2.10025e+06	90784.9	0	0
08C055P002	D161B1	70705.5	66861.6	3.40921e+07	0	750007	1.87165e+07	0	1.8352e+07	9.27629e+06	0	134286	108785	518944	2.54188e+06	1.06738e+07	0	0	0	0	0	886814	178742	0	272011	258604	0	0	1.7259e+06	105054	149149	130802	365316	2.12766e+07	0	0	1.91006e+06	1.91006e+06	0	257632	0	1.05321e+07	10809461	0	728936	6.12389e+06	0	238096	0
08C055P002	D161C1	37639.6	388340	2.39662e+07	0	2.47409e+06	5.39252e+07	0	5.35494e+07	0	0	5.46045e+06	622967	731546	1.7268e+06	7.2546e+06	0	0	0	0	0	1.66767e+06	365147	545022	0	196247	0	0	298016	47073	47581.7	0	206170	1.86293e+07	0	0	1.5228e+06	1.5228e+06	0	165509	0	5.22407e+06	1.65204e+06	0	353010	2.88512e+07	0	0	0
08C055P002	D221A1	366472	0	3.49014e+07	0	1.53041e+06	2.53301e+06	0	851342	1.85631e+06	0	30030.3	83914.7	83914.7	0	1.64984e+07	0	224965	0	0	376442	543996	0	0	213098	469086	0	337717	0	62160.4	0	0	443788	17783490	0	0	539869	0	0	110222	0	3.76714e+07	0	0	705100	700398	0	0	345323
08C055P002	D231A1	425015	0	34168768	0	1.80306e+06	2.81735e+06	0	1.51862e+06	4.59986e+06	0	587647	0	0	0	2.57679e+07	0	0	0	0	432476	272920	393795	0	172184	151440	0	231897	0	259322	0	0	624782	1.37483e+07	0	0	368285	0	0	381575	0	2.70285e+07	0	0	1.03625e+06	1.49431e+06	0	0	370942
08C055P002	D231B1	553514	0	6.18979e+07	0	2.28438e+06	2.90715e+07	0	2.81857e+07	2.4327e+07	0	1.73355e+06	369651	123717	0	2.82562e+07	0	0	0	0	879292	367050	960725	909762	0	572507	0	154639	53759.4	146589	0	0	510008	2.97713e+07	0	0	0	0	0	305078	0	1.97473e+07	0	0	554496	1.24682e+07	0	0	182600
08C055P002	D231C1	200017	0	6.50646e+07	0	4.38024e+06	1.45171e+07	0	1.24149e+07	1.87738e+07	0	1413102	77968.6	54299.1	2.31705e+06	16092233	0	0	0	0	954762	348414	533973	0	314232	333664	0	116042	0	145699	0	0	451574	3.18085e+07	0	0	0	0	0	219519	0	1.68709e+07	0	0	448502	5.27787e+06	0	0	238652
08C123P001	D131A1	102116	0	5.15642e+07	0	1701195	1.07275e+07	0	6.34477e+06	1.45655e+07	0	1.42257e+06	323371	6.56986e+06	0	1.43302e+07	0	66313.1	0	0	2.3865e+06	0	166238	0	265278	232653	0	144859	0	196199	108762	327662	359940	4.73958e+07	0	0	0	0	0	311381	0	14371489	1.81753e+07	0	840076	6529077	212606	1.11396e+06	0
08C123P001	D131B1	99933	46418	4.05916e+07	790116	0	3.40891e+07	0	3.2983e+07	1.88051e+07	0	610821	610821	1.43436e+07	1.90161e+06	1.32295e+07	0	0	0	0	0	1877060	120184	0	330413	301520	0	0	240538	348621	0	1.90033e+06	0	2.75022e+07	0	0	603931	0	0	91262.9	0	1.97431e+07	5.2359e+07	0	1.0569e+06	1.22837e+07	151226	3.48204e+06	0
08C123P001	D131C1	221302	315372	2.3608e+07	0	325845	4.339e+07	0	4.25287e+07	1.18713e+07	0	2.38808e+06	898365	6.55404e+06	0	1.95097e+07	270034	0	65546.5	0	1.38416e+06	606036	196296	0	502069	213027	0	0	224749	87865.2	178980	395780	593314	18544189	0	0	807235	0	0	320605	0	2.85032e+07	1.3396e+07	0	928758	1.99779e+07	0	399977	0
08C123P001	D161A1	71618.8	265127	3.25603e+07	0	1.01374e+06	5.00562e+07	0	4.85049e+07	1.42813e+07	0	3.26975e+06	1.18801e+06	5.7291e+06	0	1.47018e+07	0	18446.9	0	0	3.68454e+06	0	164248	0	377377	228909	0	0	1.75701e+06	164804	133823	177534	286020	2.54287e+07	0	0	534111	0	0	229695	0	1.42898e+07	1.5232e+07	0	881497	3.6454e+07	644239	841602	0
08C123P001	D161B1	71349.6	948683	2.9014e+07	0	1.09153e+06	5.0111e+07	0	48705615	1.54458e+07	0	3.77424e+06	1.31825e+06	4600427	0	5.67524e+06	0	38509.1	0	0	0	3.65094e+06	166334	324627	0	318965	0	0	991668	163912	91157.2	68967.2	112292	2.63118e+07	0	0	0	0	0	90529	0	7.98297e+06	6.39008e+06	0	477912	5.00056e+07	711783	920401	0
08C123P001	D161C1	0	859610	3.18982e+07	0	599136	1.17252e+08	0	0	3.83102e+07	0	1.39436e+07	4.89937e+06	1.5315e+07	1.42327e+06	3.18285e+06	0	0	0	0	0	6.58152e+06	0	995639	0	386191	0	0	5.73473e+06	372625	0	710509	0	4.2435e+07	0	0	0	0	0	81470.3	0	4.28245e+06	66335766	0	829456	1.37623e+08	0	4.76557e+06	0
08C123P001	D231A1	746446	897531	6.69277e+07	0	5.12866e+06	5.03361e+07	0	4.23481e+07	3.35455e+07	0	9.6303e+06	7.90388e+06	5528847	9.73198e+06	3.43256e+07	0	287442	65199.5	0	4.37458e+06	0	413572	750033	0	692604	0	565599	0	1.44762e+06	0	0	843991	1.00694e+08	0	0	0	0	0	0	963562	3.18883e+07	0	0	1.69588e+06	5.84541e+07	2.02612e+06	0	1.0341e+06
08C123P001	D231B1	12646.9	0	8.08884e+06	0	0	3.60302e+06	0	2.14368e+06	0	0	585593	492228	438670	0	3.51874e+07	0	0	0	0	2.63325e+06	0	289251	0	230420	0	0	566913	0	0	0	0	1.07181e+06	0	0	0	280359	0	0	0	480326	2.65633e+07	0	0	391048	703348	149028	0	634907
08C123P001	D231C1	390147	0	6.60591e+07	0	3.86385e+06	1.83576e+07	0	9.88286e+06	5.80987e+07	0	3325712	6.55488e+06	6.12393e+06	5.30075e+06	2.52252e+07	0	0	188117	0	4.5426e+06	0	510917	492727	0	283154	0	549970	130132	0	0	0	887341	8.9943e+07	0	0	0	0	0	0	727042	1.76852e+07	10455665	0	1.10769e+06	21911171	1.18849e+06	0	0
08C132P608	D121A1	56933.5	0	2.27954e+06	0	685047	998555	0	315363	286936	0	463039	102654	0	0	7.44566e+06	0	0	0	0	513537	0	20038.1	0	51558.2	0	0	93488.7	0	80495.4	73288.3	0	267894	1489501	0	0	54261.3	0	0	142067	0	6025077	0	0	226320	163250	0	0	0
08C132P608	D131A1	0	3.31202e+06	2.26444e+07	0	825884	86007811	0	0	2.57012e+07	0	1.9256e+07	5.94962e+06	1.06785e+07	2.11652e+06	6.18598e+06	0	81110.9	0	0	66856.9	3.05267e+06	0	1.15479e+06	109002	1.1453e+06	0	0	1.05969e+06	328871	0	91215	111762	2.98579e+07	0	0	2.93162e+06	2.93162e+06	0	0	0	7.81371e+06	3.37226e+07	0	774909	1.23466e+08	0	5.64323e+06	0
08C132P608	D131B1	35173	371098	3.27071e+07	0	1.19736e+06	2.524e+07	0	2.39129e+07	1.26747e+07	0	3.38417e+06	1.14096e+06	4882607	1.52811e+06	7.513e+06	0	39138.4	0	0	1.84362e+06	0	142753	290192	0	902498	0	0	111708	253322	0	0	219584	2.03317e+07	0	0	2.68212e+06	2.68212e+06	0	129803	0	1.47085e+07	1.63337e+07	0	771994	7.51746e+06	158124	956513	0
08C132P608	D131C1	0	2.94181e+06	3.87895e+07	0	1.97945e+06	8.7724e+07	0	0	2.69322e+07	0	1.65968e+07	7.09923e+06	12268283	1.22952e+06	6.44915e+06	0	68964.3	0	0	111146	3969533	0	1.06778e+06	162397	1.40302e+06	0	0	683837	370154	0	97177.4	107012	4.39498e+07	0	0	2.65405e+06	0	0	17194.5	0	3.99319e+06	2.36101e+07	0	665137	5.43573e+07	0	2.42611e+06	0
08C132P608	D151A1	59715.6	0	6.99873e+06	0	1.84566e+06	1.82762e+06	0	848549	813360	0	962149	35810.2	0	1.41741e+06	8.65221e+06	0	133451	0	0	1.1983e+06	0	128947	0	311028	163897	0	0	95168.7	67450.1	72449.8	0	300619	8.11782e+06	0	0	307375	0	0	222100	0	1.58487e+07	0	0	466139	824975	86434	0	353758
08C132P608	D151B1	82153.3	0	1.46373e+07	0	1.34691e+06	3.00312e+06	0	2.18765e+06	2188089	0	657310	60974	366254	980184	9.04684e+06	0	50214.5	0	0	1.25191e+06	0	109929	0	201110	192147	0	0	136965	58250	89080.2	0	332673	1.35867e+07	0	0	969296	512148	0	232293	0	1.26834e+07	0	0	414195	1.80889e+06	88565.4	0	0
08C132P608	D151C1	38040.8	676623	5.37882e+07	0	3.77653e+06	4.18669e+07	0	3.88147e+07	2.14086e+07	0	8.82784e+06	2.10743e+06	4.22594e+06	1685877	6.85325e+06	0	123326	0	0	156958	2.39231e+06	0	370717	333651	1.6698e+06	0	0	244474	115530	0	0	112446	4.2195e+07	0	0	3.39564e+06	3.39564e+06	0	150234	0	7.68836e+06	5.94813e+06	2224100	766605	1.96546e+07	354655	579881	0
08C132P608	D211A1	69381.2	385346	4.73206e+07	0	7.30766e+06	2.25561e+07	0	1.69063e+07	6.75508e+06	1.94119e+06	6.64912e+06	638594	851067	0	8.93151e+06	0	225914	0	55659.9	3.99096e+06	0	0	0	108355	389778	0	0	203905	413376	0	0	0	4.12898e+07	0	0	0	0	0	0	0	8.24674e+06	0	765891	0	1.58011e+07	549849	0	289967
08C132P608	D221A1	52380.4	1.11993e+06	8.06954e+07	0	3.56289e+06	7.26731e+07	0	6.9301e+07	2.83167e+07	0	9.71276e+06	7.05024e+06	4.91584e+06	1.20471e+06	9.74389e+06	0	0	0	105204	3.36492e+06	0	300981	859739	0	1.4515e+06	0	0	354062	1046683	0	0	375409	7.88199e+07	0	0	0	0	0	0	0	7.07375e+06	1.72632e+07	0	718250	86842007	2.09788e+06	1.4836e+06	0
08C132P608	D221B1	83063.9	103829	1.64139e+07	0	1.46366e+06	9.00632e+06	0	7.64248e+06	0	0	1.24954e+06	277821	132055	0	7898511	0	67030.9	0	0	1.26464e+06	0	0	0	53226.9	183704	0	163434	0	510105	0	0	60859	2.41138e+07	0	0	0	0	0	0	0	8.60556e+06	0	0	0	7.79587e+06	0	0	257240
08C132P608	D221C1	0	1771587	8.56262e+07	0	3.31139e+06	9.58322e+07	0	9.22727e+07	40623196	0	1.31148e+07	1.36394e+07	1.01928e+07	1.17535e+06	5.46891e+06	0	102767	0	149927	4.08981e+06	656222	1.5023e+06	0	0	2385856	0	0	377637	1.23843e+06	0	0	230422	7.95087e+07	0	6.44412e+06	0	0	0	0	0	1.98346e+06	2.95077e+07	0	1.03497e+06	1.26066e+08	7.31602e+06	0	0
08C138P003	D121A1	159514	0	8.49314e+06	0	359388	2.2711e+06	0	201774	270555	0	210422	153792	340057	0	1.10742e+07	0	101710	0	0	1.52382e+06	0	146247	0	309801	112625	0	156338	0	46264.6	169650	0	368646	6.05706e+06	0	0	169883	0	0	234228	0	7.78196e+06	0	0	376976	290451	41308.8	0	0
08C138P003	D131A1	20169.8	56208.3	3.08439e+07	0	722285	1.96218e+07	0	1.65418e+07	8.31981e+06	0	2.77831e+06	2.22239e+06	5.95594e+06	0	5.65158e+06	0	16666.7	0	0	1.88391e+06	0	0	0	88259.9	143132	0	0	134480	93915.5	38999	254868	166724	34690760	0	0	2.28016e+06	2.28016e+06	0	176704	0	4.34283e+06	7.72436e+06	1.9316e+06	287885	6.4089e+06	122353	2.6809e+06	0
08C138P003	D131B1	0	91684.8	3.19352e+07	660009	1.18926e+06	4.65734e+07	0	4.37979e+07	1.81759e+07	0	6.78095e+06	4.85001e+06	1.25906e+07	1.0599e+06	4.82748e+06	0	0	0	0	0	2606431	0	261614	134928	1.10428e+06	0	0	304942	152912	0	815292	0	4.33477e+07	0	0	3.18255e+06	3.18255e+06	0	0	0	3610074	3.97291e+07	0	527707	18391052	562808	9.10674e+06	0
08C138P003	D131C1	36348.4	58470.4	2.99842e+07	477925	674004	2.16887e+07	0	1.91162e+07	9.10609e+06	0	2.57829e+06	1.9579e+06	8977953	0	6.83127e+06	0	20492	0	0	0	2.26175e+06	0	0	307639	360521	0	0	140368	154210	87085.7	661499	346711	39165668	0	0	2.59968e+06	2.59968e+06	0	222472	0	6.19291e+06	2.31218e+07	0	518471	7.23479e+06	475269	5.14223e+06	0
08C138P003	D151A1	27111	248624	1.68786e+07	0	1.47055e+06	2.49592e+07	0	2.38951e+07	1.01548e+07	0	2.72363e+06	1.1003e+06	3.21476e+06	0	5.46042e+06	0	18322.5	0	0	0	2.22657e+06	0	0	449314	563745	0	0	3.72036e+06	144251	170640	124443	185438	1.54321e+07	0	0	991741	991741	0	47381.2	0	6.86909e+06	13114540	0	367467	1.17729e+07	544450	1.15237e+06	0
08C138P003	D151B1	34595.4	101772	19328660	0	706186	1.44553e+07	0	1.30926e+07	9.9732e+06	0	1.72812e+06	844981	2.9751e+06	0	6.56353e+06	0	0	0	0	1.77608e+06	0	0	0	325600	375025	0	0	902279	60825.9	80171.8	31072	200204	1.29779e+07	0	0	1.0776e+06	1.0776e+06	0	118946	0	8.97328e+06	1.023e+07	0	369057	7.33779e+06	372779	1.47642e+06	0
08C138P003	D151C1	29335	61139.2	2.76433e+07	0	1.70213e+06	11553311	0	8.81837e+06	7.15971e+06	0	2.31077e+06	1.15838e+06	1.9695e+06	583004	4.12314e+06	0	25429	0	0	2.86823e+06	0	0	0	229194	253450	0	0	798519	24807.3	51759.4	0	80059.6	1.8701e+07	0	0	0	0	0	43060.2	0	5.11195e+06	937910	438524	146476	3.65959e+06	346125	0	0
08C138P003	D221A1	162813	0	6.50026e+07	0	3.61798e+06	2.60429e+07	0	1.04459e+07	8.45186e+06	0	3.36762e+06	3.99936e+06	2.40808e+06	0	1.61193e+07	0	0	0	0	6524798	0	0	0	307517	469500	0	175521	0	90215.6	0	0	176426	5.41735e+07	0	0	0	0	0	0	0	2.22723e+07	0	0	47397.5	6.21783e+06	73149.5	0	187872
08C138P003	D221B1	367498	0	2.2124e+07	0	2235071	1.41561e+07	0	5.18687e+06	4.00511e+06	0	1.48712e+06	1.73347e+06	855070	0	1.41102e+07	0	0	0	0	3.88504e+06	0	0	0	240386	201993	0	349454	0	281052	0	0	242055	1.83611e+07	0	0	0	0	0	0	0	28621626	0	0	748244	3.20562e+06	325580	0	457946
08C138P003	D231A1	76630.6	1.41533e+06	2.47468e+07	0	3.79627e+06	23150640	0	1.87375e+07	1.24796e+07	0	1.01422e+07	3.0836e+06	897292	0	1.08631e+07	0	0	0	0	5.11787e+06	0	641545	386543	264441	729460	0	0	587019	0	0	359053	0	1.32838e+07	0	0	0	0	0	0	0	1.72268e+07	0	0	446922	5.4539e+06	609846	315586	0
08C138P003	D231B1	230605	112208	2.62942e+07	0	4.14244e+06	3.27962e+07	0	3.71073e+07	1.18978e+07	0	8.19077e+06	5366586	2.55226e+06	0	1.89805e+07	0	150068	0	0	1801727	577869	199123	0	150729	211951	0	229688	0	0	0	0	496189	37014944	0	0	0	0	0	360175	0	1.69303e+07	0	0	506678	2.34929e+07	1.35024e+06	0	1.07284e+06
08C138P003	D231C1	0	3.85833e+06	4.82561e+07	0	3.6837e+06	2.18334e+08	0	2.14504e+08	0	0	4.08231e+07	3.29884e+07	1.77908e+07	0	1.68519e+07	0	0	0	0	3.80747e+06	1.32522e+06	0	954080	0	1.66317e+06	0	0	394993	0	0	535530	0	8.87194e+07	0	0	0	0	0	0	0	6.64557e+06	7.48001e+07	0	0	1.81278e+08	3.28642e+07	0	0
08C138P003	D251A1	246087	0	5.36899e+06	0	1.36376e+06	5.96544e+06	0	3.85223e+06	2.48428e+06	0	1.20609e+06	505872	173601	0	9.66828e+06	0	0	0	0	1.68294e+06	0	0	0	66484.3	57129.7	0	93408.8	0	549195	0	0	119340	4.16439e+06	0	0	162512	0	0	0	0	2.72085e+07	0	0	583462	2.44961e+06	300564	0	209917
08C181P001	D131A1	17984.3	0	1.86924e+07	0	855602	7.74324e+06	0	7.08439e+06	4.99388e+06	0	282633	60379.4	806698	0	5.80101e+06	0	25612.7	0	0	0	516715	52494	0	92700.2	0	0	140458	0	194529	0	199969	244702	2.48344e+07	0	0	0	0	0	0	0	4.83799e+06	9.85256e+06	0	288418	2.90935e+06	43112.2	208300	0
08C181P001	D131B1	0	375986	2.20619e+07	0	703376	3.18811e+07	0	3.1586e+07	1.87663e+07	0	1.80035e+06	431836	3.93271e+06	0	6.99667e+06	0	27670.5	0	0	0	1.20691e+06	44392.5	128851	0	0	0	0	365973	174113	0	206738	192213	4.0305e+07	0	0	0	0	0	0	0	5.35545e+06	2.8293e+07	0	403611	1.32834e+07	0	615461	221712
08C181P001	D131C1	0	0	2.37989e+07	0	1.25299e+06	7.35571e+06	0	5.6663e+06	7.13782e+06	0	589710	97399.1	1.04987e+06	0	6.42534e+06	0	0	0	0	715958	0	65839.6	0	136981	0	0	79352.5	0	0	38722.9	118221	248482	1.5138e+07	0	0	1.03745e+06	1.03745e+06	0	52737.2	0	1.27401e+07	8.52645e+06	0	292124	2.29699e+06	0	124578	0
08C181P001	D151A1	97769.9	0	5.72906e+06	0	1.09826e+06	1.42231e+06	0	241655	763036	0	330447	0	0	0	6045102	0	113527	0	0	509604	250537	50115.8	0	543112	381112	0	127923	0	0	38232.3	0	118628	5.38997e+06	0	0	220921	0	0	44008.4	0	1.75634e+07	0	0	185056	319013	24061.3	0	0
08C181P001	D151B1	124101	0	7.96249e+06	0	334846	1.26342e+06	0	605909	979535	0	317911	31612.7	0	1.88392e+06	7.52863e+06	0	57784.9	0	0	241529	207867	38400.5	0	559603	208867	0	135705	0	0	41841.9	0	186952	11130230	0	0	387408	0	0	63623.3	0	2.06917e+07	0	0	245031	974126	0	0	0
08C181P001	D221A1	110059	0	9.60102e+06	0	1.69142e+06	3.2135e+06	0	577296	630478	0	162705	125020	0	0	4.81186e+06	0	44690.8	0	0	381323	202300	0	0	125101	104389	0	321408	0	0	0	0	112819	3.68531e+06	0	0	0	0	0	0	0	1.44971e+07	0	0	276337	490684	0	0	194807
08C181P001	D231A1	213129	0	2.53114e+07	0	1.50603e+06	2.67705e+06	0	1323961	3660888	0	1.10002e+06	279590	0	0	1.31408e+07	0	60681.1	0	0	1313463	0	111092	0	168939	227484	0	185338	0	0	0	0	205686	2.4859e+07	0	0	0	0	0	83965.9	0	1.39259e+07	0	0	322465	2.61802e+06	63604.2	0	160784
08C181P001	D231B1	0	2.41275e+06	19610597	0	1.89491e+06	7.15447e+07	0	7.00018e+07	0	0	2.16971e+07	6.32026e+06	0	0	1.61068e+07	0	107311	0	0	5.45009e+06	0	0	418273	0	157540	0	0	862280	0	0	0	399986	3.24475e+07	0	0	0	0	0	0	182970	1.9977e+07	0	0	352370	6.1828e+07	0	1.05951e+06	0
08C181P001	D231C1	490976	0	22558266	0	3.40362e+06	6.99984e+06	0	3.68183e+06	4522515	0	1939284	416295	0	0	1.84824e+07	0	102768	0	0	1.32114e+06	667312	225667	0	383500	345206	0	253861	0	0	0	0	517890	2.75552e+07	0	0	0	0	0	0	210180	25139968	0	0	660673	3.80115e+06	260862	0	248628
08C181P001	D241A1	1.65499e+06	0	2.09152e+07	0	2.83333e+06	5061261	0	1.47001e+06	399324	0	739727	426772	200928	0	2.55996e+07	0	255616	0	0	761018	199375	0	0	3.44695e+06	1.40983e+06	0	367700	0	109713	0	0	194459	1.93842e+07	0	0	1.3812e+06	0	0	0	0	8.58354e+07	0	0	0	1.94131e+06	125040	0	258700
08C181P001	D251A1	335101	0	4.74192e+06	0	1.0457e+06	2.74441e+06	0	1.22808e+06	1.04265e+06	363944	721602	178615	0	0	2.12494e+07	0	123557	0	0	561615	422799	0	0	175637	90186	0	317816	0	246246	0	0	313831	5.57618e+06	0	0	514464	0	0	0	0	6.29447e+07	0	0	0	1.2081e+06	18941.1	0	191446
08C181P001	D251B1	176239	768731	1.148e+07	0	1454553	5.25504e+07	0	5.14442e+07	0	0	1.02081e+07	2.98316e+06	647597	0	1.44777e+07	0	0	0	0	2.45817e+06	0	0	532367	0	168930	0	244072	0	788417	0	0	172618	1.898e+07	0	0	0	0	0	0	0	3.26893e+07	0	0	377470	6.21906e+07	0	1.34454e+06	0
08C181P001	D251C1	136640	2.35292e+06	5.02645e+07	0	5.8902e+06	9.07638e+07	0	8.61964e+07	4.1168e+07	0	2.71303e+07	1.02636e+07	3.33006e+06	1.79155e+06	1.18551e+07	0	77289.9	0	0	6.11108e+06	0	411523	1.27245e+06	0	638558	0	0	665063	779532	0	0	255818	8.84553e+07	0	0	0	0	0	0	0	1.44529e+07	0	0	0	2.12176e+08	0	3.44784e+06	0
11C057P001	D131A1	42333.6	0	1.19751e+07	1.26155e+06	0	2.45645e+06	0	956287	1.69492e+06	0	80592.8	80592.8	400778	0	8.48282e+06	0	14736.1	0	0	403120	0	62652.1	0	229223	164755	0	57271.4	0	60127.7	62491.9	78919.1	232626	1.05349e+07	0	0	0	0	0	58652.2	0	9.81211e+06	0	0	204503	990951	0	0	361772
11C057P001	D131B1	89144.5	0	5.56609e+06	1.79994e+06	0	2.42299e+06	0	827843	897763	0	286232	286232	505026	0	7.054e+06	0	0	0	0	577634	0	50450	0	394164	0	0	107199	0	62543	56245.1	0	293356	5.6501e+06	0	0	0	0	0	85817.2	0	6.48738e+06	0	0	152320	600244	0	0	201714
11C057P001	D131C1	37927.8	100242	9.05646e+06	1.16841e+06	0	9016793	0	8364434	3.06432e+06	0	1.38509e+06	933974	2.84617e+06	0	8.38524e+06	0	0	0	0	0	648770	54408	0	252346	0	0	0	92210	129626	52460.8	1.18252e+06	0	1.01989e+07	0	0	519063	519063	0	45661.3	0	3.47399e+06	1.67125e+07	0	244408	4.39523e+06	128692	4.31148e+06	0
11C057P001	D151A1	203435	0	4.40624e+06	0	645409	1.14631e+06	0	346515	632775	0	378945	51196.4	0	0	1.06419e+07	0	17906.2	0	0	355930	186123	106538	0	528358	95064.4	0	111286	0	26367.2	99489.7	0	292185	5.05747e+06	0	0	224606	0	0	204875	0	1.39793e+07	0	0	392623	678816	23643.1	0	0
11C057P001	D151B1	100373	0	5.44042e+06	0	919200	1.13624e+06	0	294610	891874	0	306232	23738	0	0	7324579	0	0	0	0	445717	0	75380	0	327148	84578	0	59533.1	0	0	46717.5	0	195209	4.99211e+06	0	0	144455	0	0	124252	0	8.37211e+06	0	0	265637	660878	29760.3	0	0
11C057P001	D231A1	48795.9	139304	1.30919e+07	0	2.73661e+06	1.45629e+07	0	1.03026e+07	5.62033e+06	0	3.53787e+06	1.37622e+06	362457	0	1.77469e+07	0	0	0	0	384468	200753	96645.4	117582	0	243252	0	205609	0	0	0	0	398556	2.26329e+07	0	0	0	0	0	0	0	1.90531e+07	0	0	389059	1.14157e+07	0	0	220710
11C057P001	D231B1	103454	0	5.26797e+06	0	0	9.84375e+06	0	2165005	3452243	0	1.13599e+06	166054	0	0	1.66784e+07	0	0	0	0	112000	114004	0	0	84590.1	204758	0	181652	0	0	0	0	0	12545651	0	0	0	0	0	0	0	3.36777e+07	0	0	0	1.63752e+06	0	466987	0
11C057P001	D231C1	204755	0	7.80596e+06	0	1.93638e+06	3.22766e+06	0	1.52696e+06	1492103	0	848816	192904	0	0	1.07094e+07	0	29103.7	0	0	435580	218925	105270	0	89342	132880	0	368639	0	0	0	0	331230	7.15161e+06	0	0	0	0	0	0	0	2.28682e+07	0	0	51718.6	422257	0	0	344350
11C103P001	D131A1	34630.3	0	3.84478e+06	0	360408	258837	0	128969	230638	0	35634.8	0	23983.2	0	2.51199e+06	0	0	0	0	240233	0	15197.5	0	28708.4	0	0	63392.5	0	0	0	0	64963.9	2.1197e+06	0	0	47979.4	0	0	31536.4	0	5.64981e+06	0	0	89904.9	268354	13687.9	0	0
11C103P001	D131B1	0	31097.1	2.89563e+07	0	1.03975e+06	2.81599e+07	0	2.78095e+07	1.26173e+07	0	1751917	388147	4.76349e+06	437455	2.41952e+06	0	18303.5	0	0	1.07613e+06	0	0	98840	22562.7	81475	0	0	201538	136580	0	253158	122760	1.87119e+07	0	0	0	0	0	0	0	2.7431e+06	12381063	0	230914	15734463	247544	199140	0
11C103P001	D131C1	0	38674.8	2.40388e+07	0	1.33544e+06	2.94819e+07	0	2.91883e+07	1.66204e+07	0	2.67712e+06	508962	4.79142e+06	0	4.52354e+06	0	0	0	0	928393	0	0	152147	44356.3	0	0	0	224037	108719	0	149169	146256	2.09368e+07	0	0	0	0	0	0	0	3.40995e+06	1.49333e+07	0	295725	1.94538e+07	83367.3	175288	0
11C103P001	D151A1	0	73630.8	8.26919e+06	0	418796	1.02079e+08	0	1.02002e+08	0	0	6.21907e+06	1.45262e+06	5.70107e+06	0	3.13368e+06	0	0	0	0	0	1.10019e+06	0	982814	0	0	0	0	1320109	575467	0	535269	218953	1.96047e+07	0	0	0	0	0	0	0	8.74403e+06	1.05476e+07	0	221558	1.35283e+08	0	1.09104e+06	0
11C103P001	D161A1	68125.2	0	24409686	0	413904	2.19756e+06	0	1949803	2.03116e+06	0	210387	7152.5	579625	0	9.0936e+06	0	92322.9	0	0	726216	239966	99935.2	0	146660	214506	0	90799.3	0	44252	77408.3	0	457193	1.87417e+07	0	0	0	0	0	131406	0	7.66604e+06	1.25186e+06	0	340241	1.813e+06	81373.4	0	0
11C103P001	D161B1	0	0	3.86972e+07	0	1.23056e+06	1.22324e+07	0	1.19224e+07	1.33188e+07	0	646837	100344	4.24886e+06	666999	4.28772e+06	0	0	0	0	1.05548e+06	0	0	0	153023	145882	0	0	285879	158542	0	236921	186557	2.86989e+07	0	0	0	0	0	0	0	5.88216e+06	1.45975e+07	0	380121	7.81375e+06	126275	116797	0
11C103P001	D161C1	60744.9	0	4.24181e+07	0	588542	5.16485e+06	0	4.80105e+06	5.53956e+06	0	426219	27463	1.55324e+06	0	7.25648e+06	0	45721.9	0	0	1.31565e+06	0	89752.3	0	148904	284917	0	0	188413	57452.1	39282.4	85998.1	249124	3.22384e+07	0	0	0	0	0	96443.2	0	1.24938e+07	2.89046e+06	0	304917	3.77598e+06	112105	0	0
11C103P001	D231A1	448072	0	2.08592e+07	0	3.1047e+06	5.95645e+06	0	4.05277e+06	7.36611e+06	0	1.38268e+06	137240	137240	0	1.49969e+07	0	0	0	0	645907	289764	210116	0	159185	175299	0	241609	0	0	0	0	519067	5.39809e+07	0	0	0	0	0	324333	0	28581793	0	0	663528	8.88008e+06	0	0	318615
11C103P001	D231B1	278779	0	4.16371e+06	0	1.44852e+06	1.71893e+06	0	919046	1.06832e+06	0	251216	32142.8	32142.8	0	8143376	0	0	0	0	1.83791e+06	0	167847	0	0	0	0	132913	0	0	0	0	204524	3.05616e+06	0	0	0	0	0	0	0	1.18012e+07	0	0	321912	797180	94837.7	0	263542
11C103P001	D231C1	159222	428208	4.30978e+07	0	6653612	3.79745e+07	0	3.41288e+07	5.22285e+07	0	1.69985e+07	4200295	2661343	2.51511e+06	6.53224e+06	0	0	0	0	5.12524e+06	0	820868	0	0	303241	0	204783	189272	0	0	0	0	62800095	0	0	0	0	0	0	0	7.08845e+06	4.67405e+06	0	170919	56347913	4.378e+06	0	0
11C103P001	D251A1	602846	0	570983	0	0	139212	0	0	139563	0	202993	0	0	0	9.18693e+06	0	0	0	0	102141	191161	0	0	197022	0	0	228654	0	0	0	157481	0	100350	0	0	98117.4	0	0	68442.6	0	2.99407e+07	0	0	290785	0	65966.6	0	282548
11C103P001	D251B1	820697	0	854956	0	0	526920	0	298350	0	0	297726	0	0	0	2.09584e+07	0	0	0	0	89007.9	252714	0	0	462024	0	0	341973	0	0	0	0	410993	330396	0	0	306459	0	0	0	0	6.90562e+07	0	0	0	0	0	0	410337
11C141P001	D131A1	116170	0	1.72433e+07	0	809292	7.51753e+06	0	6.78784e+06	5.23769e+06	0	623936	64059.6	1.72183e+06	0	1.03808e+07	0	58805.5	0	0	1.22196e+06	0	99601.8	0	142425	69319.4	0	0	128157	184851	142466	262078	368633	2.71545e+07	0	0	0	0	0	94288.6	0	7845027	3.16481e+06	0	375396	1.63939e+07	96818.4	0	0
11C141P001	D131B1	34886.2	102300	1.73946e+07	0	983051	4.37503e+07	0	4.32725e+07	1.71842e+07	0	6312846	1.92087e+06	6.12402e+06	0	8.2322e+06	0	39506.7	0	0	2.96924e+06	0	114457	325418	0	160246	0	0	613871	360983	0	353168	278394	3.93124e+07	0	0	0	0	0	37697.4	0	6850269	8.4944e+06	0	410972	6.29314e+07	623636	507642	0
11C141P001	D131C1	33084.9	0	2.58256e+07	0	785318	2.02962e+07	0	1.99714e+07	1.18404e+07	0	1.49978e+06	262133	5.04958e+06	813423	4.77198e+06	0	38889.3	0	0	2.00989e+06	0	94094	182507	0	148705	0	0	276202	327357	0	658367	0	48025869	0	0	0	0	0	25427.9	0	2.46225e+06	8.15997e+06	0	235484	3.825e+07	414332	0	645678
11C141P001	D151A1	88778	0	15412792	0	521794	7.13037e+06	0	6.86854e+06	6.88775e+06	0	1.12393e+06	49813.3	782872	0	1.17658e+07	0	65264	0	0	2.83295e+06	0	212393	0	180458	90827.1	0	0	190570	82413.8	92076.1	0	285076	1.35473e+07	0	0	0	0	0	146741	0	9.06482e+06	0	0	479180	5.6129e+06	514022	0	0
11C141P001	D151B1	110824	0	1.24733e+07	0	377826	1.76636e+06	0	1.53804e+06	3.02625e+06	0	354757	0	434707	0	11588054	0	94184.5	0	0	2116953	0	221583	0	187637	58536.9	0	0	144296	44482.9	98944.4	0	234369	1.29183e+07	0	0	343113	0	111707	282216	0	11703462	0	0	635504	2.37563e+06	298264	0	302547
11C141P001	D151C1	73611	0	2.13707e+07	0	1.10407e+06	1.56126e+07	0	15214782	1.53215e+07	0	1.5737e+06	157068	2.75001e+06	0	9.75045e+06	0	41808.2	0	0	2.98354e+06	0	210948	0	182042	59302.3	0	0	1.18339e+06	68567.9	80786.7	41035.1	178934	2.57876e+07	0	0	0	0	0	131474	0	6.5993e+06	3230425	0	510099	1.10843e+07	650356	0	239356
11C141P001	D231A1	179291	0	8.94611e+06	0	357282	2.00364e+06	0	1856473	3.52522e+06	0	772514	188002	188002	0	1.16349e+07	0	131510	0	0	1.80144e+06	0	505500	0	0	0	0	135217	0	0	0	0	136005	1.24114e+07	0	0	0	0	0	0	0	1.25451e+07	0	0	397680	4.6223e+06	403128	571418	410740
11C141P001	D231B1	162381	0	1.44951e+06	0	196471	235889	0	153388	40149.6	0	22732	0	0	0	7.31199e+06	0	0	0	0	508601	0	276091	0	196480	0	0	32344.6	0	0	0	0	184737	508617	0	0	0	0	0	58817.4	0	9.91308e+06	0	0	471197	266180	0	1.94191e+06	0
11C141P001	D231C1	282376	0	3.10452e+07	0	2046888	8.00716e+06	0	6.45906e+06	1.21638e+07	0	2.19713e+06	437789	362166	0	1.96014e+07	0	0	0	0	2.39712e+06	0	558610	0	0	56278	0	103027	0	0	0	0	200333	3.31708e+07	0	0	0	0	0	253250	0	1.96248e+07	0	0	541695	15595120	913190	0	0
11C141P001	D241A1	3.45959e+06	0	397562	0	259119	259997	0	57220	160130	0	741856	0	0	0	2.82506e+07	0	0	0	0	83181.3	341350	170110	0	2.40725e+06	0	0	586569	0	0	0	0	361623	0	23563	0	880138	0	0	66293.9	0	107220796	0	0	0	0	512256	0	327576
11C141P001	D241B1	696415	0	2.48571e+06	0	209116	2.0063e+06	0	1.69568e+06	0	0	574557	444536	0	0	1.17526e+07	0	224851	0	0	719693	318674	0	0	125386	0	0	96073.6	0	0	0	0	77758.3	161629	0	0	96367.9	0	0	0	0	2.95559e+07	0	0	533542	0	0	0	299784
11C141P001	D241C1	1.87286e+06	3.62586e+06	4014007	0	2.28856e+06	71238677	0	69924985	0	0	1.68188e+07	4.01645e+06	1.93535e+06	0	2.65317e+07	0	0	0	60753.7	1.07866e+07	0	0	0	1.36276e+06	0	0	0	1335748	1.30424e+06	0	0	367232	8.93042e+06	0	0	568208	0	0	0	185326	4.68662e+07	0	0	1.26651e+06	84686989	1.10547e+07	0	0
11C141P001	D251A1	147464	0	3.77459e+06	0	1.47298e+06	2.91394e+06	0	1.91632e+06	1.89363e+06	0	516226	70742.8	70742.8	0	9.78401e+06	0	0	0	0	988946	0	0	0	112582	0	0	43119.1	0	0	0	0	58895.4	3.45256e+06	0	0	127105	0	0	0	0	1.8807e+07	0	0	52869	1077484	53425.7	34038.5	44050.4
11C141P001	D251B1	529700	0	1132187	0	0	317578	0	97292.1	163469	0	63357.5	0	0	0	2.06329e+07	0	0	0	0	148728	138338	138137	0	337532	0	0	135082	0	139233	0	230665	0	484729	0	0	185015	0	0	93891.4	0	4.78928e+07	0	0	890753	0	0	0	202640
12C104P004	D141A1	35788.8	36881.6	1.62277e+07	305842	507293	1.38662e+07	0	1.3087e+07	6.07331e+06	0	395933	395933	712872	930002	3.97161e+06	0	0	0	0	0	361237	24996.8	0	224465	156230	0	0	49562.8	94743.2	0	250695	0	2.59458e+07	0	0	0	0	0	45090.8	0	5.94092e+06	3.21573e+06	0	105822	1.93214e+07	0	658111	0
12C104P004	D141B1	98087	213289	17756093	740973	0	5.05121e+07	0	5.01394e+07	0	0	3.02442e+06	2.07209e+06	1.5947e+06	1.70934e+06	9.60482e+06	0	0	0	0	0	736740	77269.2	812862	0	193266	0	0	154562	369076	0	460239	412036	4.71798e+07	0	0	0	0	0	87133.4	0	9.40196e+06	7.93349e+06	0	292003	96353401	0	1.10265e+06	0
12C104P004	D141C1	14942.4	834234	1.2743e+07	383987	740883	80983098	0	80410089	0	0	6735575	2.85778e+06	3.36994e+06	1.92453e+06	7.97688e+06	0	0	0	0	0	1118795	35388.9	1.49837e+06	0	0	0	0	247997	378991	0	882331	0	3.16834e+07	0	0	2.02317e+06	2.02317e+06	0	112368	0	5.60394e+06	1.66649e+07	0	309620	1.16238e+08	0	1516575	0
12C104P004	D151A1	304578	0	315086	346589	0	736394	0	186513	184750	0	448901	0	0	0	7.0912e+06	86669.7	0	0	0	263803	304136	53421.3	0	444698	30598.2	0	357680	0	0	66380.1	0	151914	209834	0	0	194217	0	0	84001.6	0	1.88555e+07	0	0	192870	99540.2	0	0	365781
12C104P004	D161A1	352097	0	2.28852e+06	0	68910.6	485466	0	194100	207407	0	247061	0	0	0	7.94737e+06	0	0	0	0	148799	134256	25946.3	0	693652	132543	0	151682	0	0	34219.1	0	92921.2	1.3219e+06	0	0	262780	0	0	47062.7	0	1.96139e+07	0	0	49255.4	124847	18113.2	0	172399
12C104P004	D161B1	77841.2	1.0244e+06	1.95973e+07	1.20201e+06	1137388	4.91157e+07	0	4.68652e+07	1.5392e+07	0	1.7958e+07	13214783	4.64843e+06	0	2.93817e+07	0	0	0	0	0	2.08099e+06	78390.7	846739	0	520866	0	0	188811	491369	0	133757	106977	4.19295e+07	0	0	2.41112e+06	2.41112e+06	0	73930.3	0	1.27982e+07	5.84434e+06	2.71379e+06	405929	8.97406e+07	0	3.55076e+06	0
12C104P004	D221A1	30410.7	0	2.62441e+06	0	0	379868	0	121977	0	0	0	0	0	0	1.80323e+06	0	0	0	0	0	0	0	0	0	0	0	38310.3	0	0	0	0	0	0	0	155001	0	0	0	22091.4	0	1.30594e+06	0	0	40298.3	99836.7	0	0	0
12C104P004	D231A1	0	1.05392e+06	1.69141e+07	0	2.16427e+06	1.2599e+07	0	1.0546e+07	0	0	4.86744e+06	1.25193e+06	0	322033	3.14654e+06	0	0	0	0	698760	72929.7	133659	0	0	206067	0	0	57828.5	0	0	0	0	0	0	0	313007	0	0	0	0	1.13639e+07	0	0	183233	9.68982e+06	0	85015.6	78987.6
12C104P004	D231B1	252189	224392	1.76534e+07	0	828313	6.45976e+06	0	5.87263e+06	1.71576e+06	267673	477877	387874	153737	0	5.88536e+06	0	43143.1	0	0	232492	153896	0	0	203014	413803	0	0	0	0	0	374101	0	1.82796e+07	0	0	0	0	0	0	0	2.3958e+07	0	0	360312	9.16547e+06	0	120351	224236
12C104P004	D231C1	313154	515299	9.36342e+06	0	486112	1.47674e+07	0	1.43648e+07	0	0	3.56783e+06	431701	152616	0	1.12631e+07	0	0	0	0	381617	426636	0	0	258218	202554	0	416457	0	0	0	0	190569	0	0	0	323991	0	0	0	0	3.8066e+07	0	0	453232	2.40928e+07	0	0	664753
12C104P004	D241A1	453053	284373	7.21785e+06	0	1.21788e+06	4055296	0	3.33452e+06	0	52078.9	584432	198472	55607.3	0	1.44024e+07	0	0	0	0	176907	207144	0	0	1.55654e+06	0	0	477913	0	0	0	0	94333.8	0	0	0	719604	0	0	0	0	6.32181e+07	0	0	0	2.97518e+06	0	0	0
12C104P004	D251A1	403185	0	7.96795e+06	0	444717	1156961	0	557797	0	0	230525	0	0	0	1.46918e+07	0	0	0	0	83365.5	260468	0	0	387231	259044	0	376466	0	0	0	99081	0	0	0	0	654412	0	0	30219.3	0	7.07338e+07	0	0	0	1.0499e+06	0	70615	177420
12C104P004	D251B1	254284	749408	28199085	0	2.71638e+06	4.89905e+07	0	4.71968e+07	0	1971556	8.34834e+06	2.75274e+06	1.02217e+06	0	1.75816e+07	0	0	0	0	1.73773e+06	389373	341069	0	426806	421744	174757	250990	37194	711655	0	469293	0	5.32607e+07	0	0	1.65978e+06	0	0	0	0	6.1394e+07	0	0	666106	6.40967e+07	0	605642	643256
12C104P004	D251C1	678823	0	1.39243e+06	0	0	979135	0	176122	269374	0	63733.5	0	0	0	1.34785e+07	0	0	0	0	148824	316857	0	0	862632	0	0	649567	0	0	0	177940	0	0	0	0	606731	0	0	30749.2	0	7.66957e+07	0	0	0	0	0	74478.1	304571
12C104P005	D141A1	253132	258246	4.61845e+06	0	0	3.53252e+07	0	3.5038e+07	0	0	1.22566e+06	436718	3.46086e+06	0	2.17303e+07	0	0	0	0	0	913620	150311	0	765916	0	0	505995	0	206548	134636	584266	666638	1.93103e+07	0	0	945341	0	0	235331	0	3.60033e+07	1.57491e+07	0	876971	2.80753e+07	0	477958	0
12C104P005	D141B1	252840	0	2.6171e+06	0	404566	1.53341e+06	0	1.0879e+06	0	0	118158	0	27926.4	0	1.53934e+07	0	0	0	0	62644.4	285587	87779.3	0	447078	0	0	190779	0	0	101420	0	340049	3.79502e+06	0	0	305041	0	0	187774	0	2.51381e+07	0	0	406507	845419	47339.5	0	0
12C104P005	D151A1	107328	0	7.40952e+06	0	152703	1.05333e+06	0	879733	1.56503e+06	0	96259.8	0	44251.7	0	1.32568e+07	0	93361.9	0	0	56989.8	145019	97001.9	0	242458	140086	0	166051	0	0	60705	0	153766	5.41232e+06	0	0	243421	0	0	125602	0	1.55501e+07	0	0	358467	1.81621e+06	0	0	0
12C104P005	D151B1	304154	0	255371	0	253560	760771	0	320531	0	0	106374	0	0	0	1.09146e+07	240008	0	0	0	0	243978	91172.9	0	403117	143163	0	288591	0	0	56923	0	288439	0	0	0	169123	0	0	151529	0	1.98759e+07	0	0	644471	0	0	0	196610
12C104P005	D151C1	0	2735439	1.83264e+07	0	2.95517e+06	1.12842e+08	0	0	3.53943e+07	0	87594495	9.07835e+06	6.44192e+06	1.85767e+06	4.23387e+06	0	0	45017.7	0	0	5.36858e+06	0	2.57581e+06	872019	972429	0	0	1.17107e+06	292042	0	0	0	3.66105e+07	0	5.58909e+06	0	0	0	87099.7	0	3.91342e+06	4.57477e+06	0	0	2.17838e+08	0	0	0
12C104P005	D161A1	116394	0	17921039	0	732142	5.62153e+06	0	4725455	8.26973e+06	0	676203	145094	384507	2941199	1.14365e+07	0	0	0	0	0	534059	155755	0	282221	239270	0	91843.6	0	14780.2	61673.4	0	196268	2.09834e+07	0	0	333678	0	0	70201.7	0	1.85001e+07	0	0	179152	7.99777e+06	0	0	0
12C104P005	D161B1	156135	0	13372938	0	871293	3.93635e+06	0	2.63885e+06	3.61079e+06	0	868827	175210	0	2.68031e+06	1.04755e+07	0	0	0	0	333184	271620	177599	0	157232	193328	0	99340.4	0	0	59539.9	0	164345	1.2129e+07	0	0	350576	0	0	161001	0	1.55577e+07	0	0	449710	2.87831e+06	0	0	0
12C104P005	D161C1	0	1.9089e+06	1.72494e+07	0	1.94143e+06	8.77169e+07	0	8.72952e+07	3.10337e+07	0	1.12791e+07	3.42982e+06	6.54521e+06	1.43898e+06	4.31552e+06	0	0	0	0	0	4.54787e+06	0	1.64045e+06	184379	712830	0	0	7.17939e+06	482424	202995	235951	0	4.22786e+07	0	0	2.15023e+06	2.15023e+06	0	251264	0	4.57305e+06	2.52742e+07	0	642382	1.56334e+08	0	2.122e+06	0
12C104P005	D231A1	501331	0	14657661	0	904834	1.65547e+06	0	1.16707e+06	0	0	276723	0	0	0	1.58292e+07	0	250306	0	0	84330.1	0	295617	0	165483	344787	0	378568	0	0	0	0	485282	0	0	0	0	0	0	56264.5	0	2.3571e+07	0	0	407916	2.16131e+06	0	0	200572
12C104P005	D231B1	568641	1.49515e+06	5.37543e+06	0	2.01139e+06	1.48225e+07	0	1.37389e+07	0	0	7.47953e+06	751336	0	0	1.39791e+07	0	0	53404.9	0	838097	605898	0	0	330730	307770	0	648873	0	435811	0	0	123021	0	0	0	86657.4	0	0	0	0	2.92042e+07	0	0	66935.4	5.58678e+06	0	0	489441
12C104P005	D251A1	394259	245044	3.054e+07	0	2.43629e+06	4766824	0	2.89564e+06	0	0	1.38154e+06	202276	0	0	1.18179e+07	0	0	0	0	408887	310073	0	0	300673	336607	0	0	0	0	0	112578	0	0	0	0	533609	0	0	59480.9	0	3.57232e+07	0	0	549255	5.07671e+06	0	128970	154657
12C112P004	D121A1	149470	0	2.20541e+06	0	33572.6	468168	0	89844.8	177401	0	38636.6	12182	44738.2	0	8.79887e+06	0	0	0	0	211692	178045	66843.3	0	483600	0	0	192656	0	0	89707.8	0	255854	408024	0	0	138095	0	0	138112	0	1.672e+07	0	0	236495	0	0	0	0
12C112P004	D131A1	55700	0	2.26603e+07	730690	0	4.74762e+06	0	2.36867e+06	3.43965e+06	0	298848	298848	2.50694e+06	0	8.75976e+06	0	0	0	0	1.0277e+06	0	73223.1	0	100138	0	0	0	69270.2	98118.9	86524.4	237060	386878	6.89049e+06	0	0	640291	417619	0	109219	0	1.17528e+07	8.83121e+06	0	392312	832517	0	1.92833e+06	0
12C112P004	D131B1	39570.1	0	1.15891e+07	857760	0	2.67905e+06	0	1.64305e+06	1.81608e+06	0	164059	164059	1.08478e+06	0	4.34344e+06	0	0	0	0	644357	0	58204.5	0	94051.6	0	0	44068.6	0	87863.7	40069.1	135678	153378	3.35194e+06	0	0	306332	306332	0	45755.1	0	3.66402e+06	8.17636e+06	0	244110	627666	37041.8	2.07333e+06	0
12C112P004	D131C1	75569.7	0	1.22191e+07	1.41308e+06	0	3.52638e+06	0	1.42962e+06	0	0	198522	198522	1.28844e+06	0	9.80995e+06	0	0	0	0	955388	0	133112	0	148785	0	0	57001.5	0	62434.4	158636	159568	415064	0	0	0	520720	315984	0	192998	0	1.1618e+07	6.26522e+06	0	444476	490967	0	1.19904e+06	0
12C112P004	D161A1	26114.6	0	3.0294e+07	389048	794908	1.07275e+07	0	8.1114e+06	2.35187e+07	0	1.36093e+06	1.33684e+06	2.7058e+06	1.53359e+06	9.4751e+06	0	0	0	0	0	1411089	0	0	417137	225807	0	0	241186	309908	0	68396.6	204957	1.48655e+07	0	0	1.31259e+06	1.31259e+06	0	79640.8	0	1.12843e+07	2.92954e+07	0	647973	3.09921e+06	873386	6.85921e+06	0
12C112P004	D161B1	32354.9	0	2.47515e+07	1.08452e+06	0	8.28578e+06	0	2.30068e+06	6.29147e+06	0	598707	598707	1.56354e+06	0	8.06271e+06	0	0	0	0	2.05009e+06	0	141931	0	148598	90187.5	0	175630	0	61747.3	53706	0	171888	3.44958e+06	0	0	462156	303205	0	145976	0	9.56187e+06	3.24461e+06	1.40324e+06	228483	566702	0	1.32787e+06	0
12C112P004	D161C1	0	1.32875e+06	2.23242e+07	200214	1.16836e+06	5.19551e+07	0	4.99285e+07	0	0	1.48054e+07	8.95398e+06	7.27405e+06	1.29827e+06	3.76791e+06	0	0	0	0	0	4.03862e+06	0	593049	157363	732829	0	0	4.40976e+06	331270	121663	247540	0	1.79029e+07	0	1.77591e+06	1250370	1250370	0	0	0	3.16722e+06	2.8861e+07	0	608920	2.12278e+07	1.04077e+06	1.2501e+07	0
12C112P004	D231A1	487657	0	4.80237e+07	0	3.03998e+06	1.44737e+07	0	6.2311e+06	7.02974e+06	0	1.40371e+06	1333307	827834	0	13476219	0	0	0	0	1.37304e+06	417916	601462	0	0	161024	0	228307	0	563151	0	0	620147	1.04547e+07	0	0	0	0	0	130653	0	2.08792e+07	0	0	762795	1.22773e+06	0	0	330384
12C112P004	D231B1	426678	0	7.14532e+06	0	0	1.48657e+06	0	595383	1.01575e+06	0	378973	100824	0	0	8.06423e+06	0	0	0	0	466962	148658	140806	0	213626	0	0	161149	0	0	0	0	133250	1.10985e+06	98243.5	0	27355.1	0	0	67817.9	0	1.40167e+07	0	0	267225	162916	0	0	228545
12C112P004	D231C1	1.1798e+06	0	2.02502e+06	0	0	920871	0	635938	321729	0	644627	0	0	0	1.28927e+07	0	0	0	0	130814	279177	224221	0	374602	0	0	494883	0	105847	0	153150	0	142186	62394.8	0	45784.3	0	0	196838	0	3.14347e+07	0	0	397956	0	0	0	566583
12C166P002	D131A1	66961.3	0	1.58645e+07	0	33447.9	3.18699e+06	0	2.71351e+06	6.31439e+06	0	326508	326508	2.85792e+06	0	9.89458e+06	0	0	0	0	1336618	0	89285.7	0	96800.4	226506	0	131268	0	103289	77289.6	0	272475	5.37498e+06	0	0	0	0	0	141330	0	4.8107e+06	2.33494e+06	0	171715	881212	0	718118	0
12C166P002	D131B1	15433.3	0	1.44145e+07	0	0	2.37629e+06	0	1.96425e+06	2.94978e+06	0	49851.4	49851.4	4.07643e+06	0	4.11388e+06	0	0	0	0	753404	0	19262.8	0	79077.4	0	0	112262	0	121907	0	79133.2	79883.6	7.68272e+06	0	0	0	0	0	66178.3	0	2.04318e+06	3.92797e+06	0	150298	1.21686e+06	47255.1	601603	0
12C166P002	D131C1	66546.1	49816.4	1.46281e+07	353568	325539	1.2658e+07	0	1.18237e+07	4.20442e+06	0	2.9181e+06	2.50177e+06	6.83056e+06	0	9.87988e+06	0	0	0	0	1.34912e+06	0	33037	0	219411	109403	0	230203	0	133657	46723.1	129214	252166	1.24814e+07	0	0	200170	0	0	104536	0	8.92329e+06	11801632	0	435028	6.20765e+06	56573.8	5.46845e+06	0
12C166P002	D151A1	50438.8	0	4.30181e+07	0	1.08268e+06	6.41815e+06	0	4.44729e+06	8.6882e+06	0	152434	152434	3.14312e+06	0	7.77679e+06	0	37514.5	0	0	2.02971e+06	0	104422	0	76974.1	321715	0	0	140126	57645	59215.8	0	201634	2.36251e+07	0	0	0	0	0	200496	0	7.27996e+06	3.17265e+06	0	385961	2.77716e+06	169156	153043	0
12C166P002	D151B1	33688.3	12866.6	5.06425e+07	0	514665	1.30315e+07	0	1.09852e+07	1.9991e+07	0	2.41642e+06	1.32821e+06	4.65663e+06	0	7.33863e+06	0	28161.1	0	16381.4	3.11738e+06	0	0	0	452496	575245	0	0	255734	105463	63400.1	0	130085	2.07991e+07	0	0	0	0	0	177085	0	5.33423e+06	6.01497e+06	0	392061	5.19659e+06	225107	1.15429e+06	0
12C166P002	D221A1	171332	0	7.26363e+07	739244	1.18215e+06	2.22238e+07	0	2.02468e+07	2.15481e+07	0	824761	1.2662e+07	1.18372e+07	0	1.56328e+07	0	0	0	0	4985077	0	343477	0	0	583838	0	309665	262259	716016	519361	0	477603	7.45366e+07	0	0	0	0	0	0	450820	1.29961e+07	2.54375e+07	0	1.41102e+06	2.50013e+07	4.82278e+06	0	0
12C166P002	D221B1	283064	0	4.20315e+07	1.21695e+06	3.1612e+06	2.93001e+07	0	2.67492e+07	2.0598e+07	0	836970	9.34849e+06	8.51152e+06	0	6.7934e+06	0	0	0	0	2.29076e+06	0	112085	0	0	90649.7	0	83524.2	71224.2	177225	292526	0	181120	32601511	0	0	0	0	0	0	0	4.95807e+06	1.54159e+07	0	505519	2.24306e+07	2.10431e+06	0	634055
12C166P002	D221C1	191663	0	1.90354e+07	0	2.31608e+06	18014768	0	1.59726e+07	11693213	0	478895	5.39391e+06	4.91502e+06	0	9.7162e+06	0	0	0	0	1.09066e+06	472038	0	0	165675	106386	0	177509	0	297215	194548	256859	0	1.92424e+07	0	0	0	0	0	0	0	8.23144e+06	1.00635e+07	0	492827	1.4103e+07	910399	0	338752
12C166P002	D241A1	137483	0	1.4923e+08	0	8.73235e+06	5.15236e+07	0	4.03791e+07	96624512	0	2.39368e+06	1.05278e+07	8.13408e+06	4827648	1.84468e+07	0	0	0	0	3.17407e+06	0	899038	606420	0	580702	0	0	251250	471061	67496.7	0	51497.8	6.67141e+07	0	0	0	0	0	0	0	1.08915e+07	2.82997e+07	0	0	2.63521e+07	721949	0	0
12C166P002	D241B1	310016	0	1.86748e+07	0	0	3.65733e+06	0	2.00257e+06	4.50485e+06	0	0	186332	186332	0	1.42589e+07	0	0	0	0	1.92177e+06	0	284615	0	396764	0	0	85754.4	0	0	0	0	75891.1	6.42664e+06	0	0	258959	0	0	0	0	1.72679e+07	0	0	341094	521565	32639.5	0	84205.1
12C166P002	D241C1	574789	0	1.90824e+06	0	36580.4	242588	0	143270	345690	0	29831	29152	29152	0	1.36443e+07	0	0	0	0	1.15438e+06	0	0	0	679133	0	0	161340	0	0	0	0	129196	401495	0	0	145914	0	0	0	0	3.34195e+07	0	0	679210	0	0	0	46963
12C166P002	D251A1	192951	0	5.8738e+07	0	405057	2.59055e+07	0	2.53183e+07	2.12614e+07	0	3.37665e+06	2.29991e+06	1.48007e+06	0	1.76164e+07	0	0	0	0	2673968	0	312024	0	293750	155917	0	104072	29686.2	368670	0	170330	0	2.74415e+07	0	0	0	0	0	0	0	4.21707e+07	0	0	844841	2.03704e+07	1.44244e+06	0	753198
12C166P002	D251B1	408566	0	8296699	0	0	4.38352e+06	0	3.03717e+06	3245545	0	57119.5	168509	130266	0	1.59621e+07	0	0	0	0	1.18739e+06	479264	0	0	255017	173592	0	126609	0	425081	0	0	173123	3.13053e+06	0	0	192009	0	0	0	0	3.03638e+07	0	0	554080	774608	87379.6	0	155925
12C166P002	D251C1	329834	0	7.45369e+06	0	0	3.97825e+06	0	1.23587e+06	4.0341e+06	0	0	72602.3	72602.3	0	9.78205e+06	0	0	0	0	598237	160632	125482	0	330704	0	0	100101	0	0	0	104316	0	1.78652e+06	0	0	117702	0	0	0	0	2.78586e+07	0	0	593096	660568	0	41916.9	48111
16C111P068	D121A1	35482.6	593281	7.90238e+06	0	683520	4.03242e+07	0	3.83846e+07	0	0	1.51706e+07	1.16803e+07	0	0	1.26124e+07	0	78421.5	0	0	3366202	0	145668	449665	0	0	0	0	506671	391194	0	0	507346	2.57832e+07	0	0	0	0	0	159873	0	1.10509e+07	0	1.01135e+06	249487	1.27798e+08	3072882	0	0
16C111P068	D131A1	91100.8	0	1580224	0	0	3.07979e+06	0	1.18347e+06	0	0	790364	790364	0	0	7.96087e+06	0	0	0	0	1.25254e+06	0	0	0	71322.4	0	0	123761	0	0	0	0	284268	1.30752e+06	0	0	209930	0	0	117876	0	1.97301e+07	0	0	0	362660	60853.2	0	0
16C111P068	D131B1	0	1.22171e+06	1.02471e+07	0	0	6.44357e+07	0	6.29893e+07	0	0	1.2412e+07	8.13738e+06	3.73786e+06	963789	5.12614e+06	0	24230.1	0	0	0	2.51261e+06	0	579346	0	0	0	0	265675	0	0	196833	173790	2.66089e+07	0	0	0	0	0	50507.7	0	4.38208e+06	1.39788e+06	582170	88778.2	1.17896e+08	0	1.06892e+06	0
16C111P068	D141A1	118039	280265	2.23063e+07	494024	969254	4.87596e+07	0	4.54421e+07	0	0	5.38187e+06	4470143	2.36241e+06	2.04681e+06	1.17467e+07	0	76141.5	0	0	0	2.54795e+06	131934	656268	0	270143	0	0	289156	691355	0	367191	801994	4.74228e+07	0	0	0	0	0	87503.9	0	11102927	3617874	1.05578e+06	436286	1.00894e+08	0	1.02729e+06	0
16C111P068	D141B1	85099.5	319605	2.95679e+07	0	974676	5.13434e+07	0	4.81812e+07	1.23421e+07	0	6.30993e+06	4528277	4.33173e+06	1.41502e+06	8.03115e+06	0	40762.4	0	0	0	3.50286e+06	167929	899116	0	292955	0	0	221781	425397	0	222750	398407	6.00429e+07	0	0	0	0	0	71291.7	0	8.53549e+06	9.72024e+06	0	335997	1.2786e+08	0	3.12221e+06	0
16C111P068	D151A1	62786.4	239890	5.47929e+07	0	4.13171e+06	6.01914e+07	0	5.45226e+07	4.03473e+07	0	4.62419e+06	2.97607e+06	3.66088e+06	3.31708e+06	5709908	0	69056.7	0	0	0	4356789	0	2.15854e+06	770096	891297	0	0	9.19844e+06	818287	0	304147	0	2.0265e+08	0	0	0	0	0	0	0	6.16808e+06	2.4969e+07	0	988465	1.522e+08	0	5.44491e+06	0
16C111P068	D151B1	39021.4	225841	6.14445e+07	0	1.48348e+06	5.389e+07	0	5.1039e+07	4.10387e+07	0	6.41692e+06	3.57667e+06	3.48131e+06	6.02961e+06	7.13313e+06	0	94795.3	0	0	11635.7	1938883	0	3.43252e+06	593811	1.23293e+06	0	0	259139	423134	0	197754	242510	1.48068e+08	0	0	1.00004e+07	0	0	0	0	7.91993e+06	1.20283e+07	3608898	741777	1.61882e+08	0	3.82877e+06	0
16C111P068	D151C1	0	0	3.37561e+06	0	102661	2.17797e+06	0	1.19393e+06	383701	291685	401797	305040	277352	0	7161775	0	54118.9	0	0	1.51295e+06	0	0	0	23773.7	0	0	0	38437.6	0	0	0	67308.9	6.64412e+06	0	0	0	0	0	36477.3	0	11258368	0	723118	221218	2.9523e+06	329363	0	0
16C111P068	D161A1	288374	0	1.36656e+07	0	823267	4.99954e+06	0	879779	1473172	445912	966808	141456	0	0	1.86224e+07	0	145313	0	0	3.78865e+06	0	307499	0	277307	277607	0	180164	0	89232.1	268496	0	470319	1.75852e+07	0	0	603905	0	0	271653	0	2.13665e+07	0	1092391	1.01076e+06	2.1025e+06	453872	0	0
16C111P068	D161B1	0	6747663	2.84583e+07	0	1.09931e+06	1.26902e+08	0	0	4.97778e+07	0	2.61046e+07	1.33969e+07	9.31204e+06	1.76613e+06	4.78806e+06	0	99220.2	0	0	27666.5	8.61619e+06	0	8.42419e+06	476475	2.6614e+06	0	0	2.44319e+06	595635	0	56789.5	23959.2	5.5729e+07	0	0	2.49232e+06	0	0	94460	0	8883977	3.95915e+07	0	1.28489e+06	229891843	0	1.30519e+07	0
16C111P068	D161C1	0	7.58509e+06	7.50879e+06	0	1.0236e+06	1.38934e+08	0	0	0	0	3.45218e+07	1.69015e+07	8.20528e+06	0	5.7355e+06	0	0	0	0	0	11337582	0	4.02809e+06	0	1.3441e+06	0	0	6.79219e+06	477314	0	577987	125575	3.4261e+07	0	6.18844e+06	0	0	0	98281.6	0	5.39747e+06	1.15803e+07	0	0	3.32663e+08	0	11333028	0
16C111P068	D211A1	401826	271846	7.75415e+07	0	4423889	3.18612e+07	0	1.79338e+07	7.85108e+06	2.37923e+06	3.08687e+06	4.07242e+06	2.80168e+06	0	3.557e+07	0	360327	0	0	7.36233e+06	0	0	0	376224	491239	0	385584	0	298343	0	0	690068	9.68634e+07	0	0	0	0	0	0	221488	3.09792e+07	0	2.45975e+06	837530	2.82742e+07	1.4848e+06	0	480441
16C111P068	D211B1	251083	157598	7.03924e+07	0	3.09113e+06	2.06812e+07	0	1.3095e+07	7.30672e+06	2.44732e+06	1.99656e+06	3.28843e+06	2.48862e+06	2235326	2.01312e+07	0	95849.9	0	0	3609565	0	0	0	197289	268760	0	357388	0	149625	0	0	103052	99861158	0	0	0	0	0	0	0	2.1227e+07	0	0	138793	18626828	390304	285728	0
16C111P068	D211C1	67267.5	0	1.66418e+07	0	288232	2.58335e+06	0	551968	624996	169907	61540.8	370020	339219	0	7.50802e+06	0	57528.8	0	0	2.13967e+06	0	0	0	0	0	0	219097	0	0	0	0	0	1.32644e+07	0	0	0	0	0	0	63687.3	9.85028e+06	0	0	103381	1.1758e+06	115292	0	79778.6
16C111P068	D221A1	287537	1.00027e+06	1.10299e+08	0	5.93045e+06	7.25631e+07	0	4.99077e+07	2.29731e+07	3.94778e+06	9.93762e+06	1.24937e+07	8.14184e+06	4785407	2.72637e+07	0	283116	0	0	6.6429e+06	0	426140	826263	0	1.61187e+06	0	367918	124864	912678	0	0	836001	1.63743e+08	0	0	0	0	0	0	0	1.84151e+07	1.42098e+07	7.7213e+06	1.50904e+06	8.88538e+07	4.95813e+06	0	0
16C111P068	D221B1	661647	0	1.46611e+07	0	2.25988e+06	1.14267e+07	0	2.60463e+06	1.1416e+06	628381	1.16982e+06	1.087e+06	444535	0	1.8346e+07	0	294179	0	0	3.36586e+06	1.29098e+06	0	0	312388	280782	0	466866	0	822373	0	0	664154	1.80874e+07	0	0	456054	0	0	124815	0	2.65055e+07	0	0	829027	2.11064e+06	236750	0	359242
16C111P068	D221C1	247787	0	3.47838e+07	0	2.07923e+06	1.37726e+07	0	2.38179e+06	2.28593e+06	1.05698e+06	754786	1.37707e+06	1.03141e+06	0	2.30231e+07	0	84967.4	0	0	2.49242e+06	0	269124	0	112245	313651	0	367567	0	199150	0	0	0	5.13117e+07	0	0	0	0	0	0	336746	2.18866e+07	0	2.27374e+06	728510	3.94386e+06	218598	0	0
[truncated: 1,049 more rows]
[truncated: 123 more columns]

## Sheet: FieldPeakAreaAverages
	UC_ID	Alias	aFarnesene	aGuaiene	AlloOcimene	aMuurolene	aPinene	aTerpineol	bMyrcene	bPhellandrene	bPinene	bSelinene	Caryophyllene	Cis1pMenthanol	CisLinaloolOxide	7-epi-⍺-Selinene	dguaiene	DLimonene	E-b-Farnesene	Eremophilene	Geraniol	Humulene	Isopulegol	Linalool	MyrtenylAcetate	Nerolidol	Selinane	Terpinen4ol	TransLinaloolOxide	TransMyrtanylAcatate	TransPinocarvylAcetate	(-)Myrtenol	1R(-)Myrtenal	4,11Selinadiene		Benzaldehyde	BenzylAcetate	BenzylButyrate	ButanethioicAcidSMethylEster	ButanoicAcid	ButylAcetate	ButylButyrate	ButylHexanoate	CinnamylAcetate	Cis3HexenylHexanoate	Decanal	DecylAcetate	DecylButyrate	DecylIsobutyrate
[truncated: 96 more rows]
[truncated: 125 more columns]

[truncated: 5 more sheets: FieldPeakAreaSD, FieldTerpenesQuantifiedRaw, FieldTerpenesQuanitifiedNorm, FieldTerpenesQuantifiedAve, FieldBerryWeights]
