# Supplementary material for: Genome-wide discovery and characterization of terpene synthases contributing to strawberry aroma metabolism
Source: Plant Physiol. 2026 May 22;201(3):kiag292. doi: 10.1093/plphys/kiag292 (PMC13368613; doi:10.1093/plphys/kiag292)
Supplement: kiag292_Supplementary_Data [file kiag292_supplementary_data.zip › PLPHYS-2025-1377_R2 Supplementary Table S2.xlsx]

## Sheet: Table 1
Supplementary Table S2: Amino acid sequence similarity matrices of upstream terpene biosynthetic genes.
AACT- acetoacetyl-CoA thiolase
AACT1	Fxa3Ag100033.2	Fxa3Bg200036.1	Fxa3Cg100033.2	Fxa3Dg200030.2
Fxa3Ag100033.2		73.3	69.1	69.5
Fxa3Bg200036.1	73.3		90.1	91
Fxa3Cg100033.2	69.1	90.1		98
Fxa3Dg200030.2	69.5	91	98
AACT2	Fxa6Ag103901.1	Fxa6Bg103557.1	Fxa6Cg103460.1	Fxa6Dg103364.1
Fxa6Ag103901.1		99	99.3	99
Fxa6Bg103557.1	99		99.8	99.5
Fxa6Cg103460.1	99.3	99.8		99.8
Fxa6Dg103364.1	99	99.5	99.8
CMS- 4-diphosphocytidyl-2-C-methyl-D-erythritol synthase
CMS	Fxa5Ag202521.1	Fxa5Bg102434.2	Fxa5Cg202277.2	Fxa5Dg202343.1
Fxa5Ag202521.1		81.4	96	77.8
Fxa5Bg102434.2	81.4		82.3	65.5
Fxa5Cg202277.2	96	82.3		76
Fxa5Dg202343.1	77.8	65.5	76
DXR- 1-deoxy-D-xylulose 5-phosphate reductoisomerase
DXR	Fxa5Ag200475.1	Fxa5Bg100449.1	Fxa5Cg200440.1	Fxa5Dg200439.1
Fxa5Ag200475.1		99.2	99.4	99.4
Fxa5Bg100449.1	99.2		98.9	98.9
Fxa5Cg200440.1	99.4	98.9		99.2
Fxa5Dg200439.1	99.4	98.9	99.2
DXS- 1-deoxy-D-xylulose 5-phosphate synthase
DXS	Fxa4Ag101691.1	Fxa4Bg101639.1	Fxa4Cg201410.1	Fxa4Dg101305.1
Fxa4Ag101691.1		99.2	97.1	98.9
Fxa4Bg101639.1	99.2		97.4	99
Fxa4Cg201410.1	97.1	97.4		97.1
Fxa4Dg101305.1	98.9	99	97.1
FPPS- farnesyl diphosphate synthase
FPPSA	Fxa3Ag103964.1	Fxa3Bg203613.1	Fxa3Cg103545.1	Fxa3Dg203403.1
Fxa3Ag103964.1		98.3	100	98.8
Fxa3Bg203613.1	98.3		98.3	98.3
Fxa3Cg103545.1	100	98.3		98.8
Fxa3Dg203403.1	98.8	98.3	98.8
FPPSB	Fxa3Ag100027.1	Fxa3Bg200029.1	Fxa3Cg100028.1	Fxa3Dg200024.1
Fxa3Ag100027.1		98.5	98.8	98.5
Fxa3Bg200029.1	98.5		99.1	98.3
Fxa3Cg100028.1	98.8	99.1		99.1
Fxa3Dg200024.1	98.5	98.3	99.1
HDS- 4-hydroxy-3-methylbut-2-enyl diphosphate synthase
HDS	Fxa3Ag103081.1	Fxa3Bg202785.1	Fxa3Dg202713.1
Fxa3Ag103081.1		98.5	97.6
Fxa3Bg202785.1	98.5		98.1
Fxa3Dg202713.1	97.6	98.1
HMGR- 3-hydroxy-3-methylglutaryl-CoA reductase
HMGR1	Fxa1Ag100908.1	Fxa1Bg200852.1	Fxa1Cg100857.1	Fxa1Dg200784.1
Fxa1Ag100908.1		93.5	92.3	92.8
Fxa1Bg200852.1	93.5		96.4	96.3
Fxa1Cg100857.1	92.3	96.4		98.7
Fxa1Dg200784.1	92.8	96.3	98.7
HMGR2	Fxa2Ag101745.1	Fxa2Bg201569.1	Fxa2Cg202539.1	Fxa2Dg201512.1
Fxa2Ag101745.1		94.5	97	94.5
Fxa2Bg201569.1	94.5		96.1	98
Fxa2Cg202539.1	97	96.1		96.3
Fxa2Dg201512.1	94.5	98	96.3
HMGS- 3-hydroxy-3-methylglutaryl-CoA synthase
HMGS	Fxa5Ag200128.1	Fxa5Bg100136.1	Fxa5Cg200112.1	Fxa5Dg200121.1
Fxa5Ag200128.1		98.7	98.9	98.9
Fxa5Bg100136.1	98.7		98.9	98.9
Fxa5Cg200112.1	98.9	98.9		99.1
Fxa5Dg200121.1	98.9	98.9	99.1
IDI- isopentenyl diphosphate isomerase
IDI	Fxa6Ag100050.1	Fxa6Bg100046.1	Fxa6Cg100047.1	Fxa6Dg100047.1
Fxa6Ag100050.1		76.5	98.7	96.7
Fxa6Bg100046.1	76.5		77.5	77.6
Fxa6Cg100047.1	98.7	77.5		98
Fxa6Dg100047.1	96.7	77.6	98
IDS- 4-hydroxy-3-methylbut-2-enyl diphosphate reductase
IDS	Fxa2Ag100784.1	Fxa2Bg200648.1	Fxa2Cg201772.2	Fxa2Dg200710.2
Fxa2Ag100784.1		97.6	97.8	98.1
Fxa2Bg200648.1	97.6		98.5	99.6
Fxa2Cg201772.2	97.8	98.5		98.9
Fxa2Dg200710.2	98.1	99.6	98.9
IPK- isopentenyl monophosphate kinase
IPK	Fxa3Ag102669.1	Fxa3Bg202352.1	Fxa3Dg202308.1
Fxa3Ag102669.1		98.4	97.6
Fxa3Bg202352.1	98.4		99.2
Fxa3Dg202308.1	97.6	99.2
PT- Prenyltransferase (Geranyl Diphosphate Synthase/Geranylgeranyl diphosphate synthase)
PT1	Fxa1Ag101298.1	Fxa1Bg201207.1	Fxa1Cg101268.1	Fxa1Dg201159.1
Fxa1Ag101298.1		95	96.4	97.5
Fxa1Bg201207.1	95		95.3	96.4
Fxa1Cg101268.1	96.4	95.3		98.3
Fxa1Dg201159.1	97.5	96.4	98.3
PT2	Fxa2Ag101616.1	Fxa2Bg201429.1	Fxa2Cg202421.1	Fxa2Dg201392.1
Fxa2Ag101616.1		96.7	97.3	97.3
Fxa2Bg201429.1	96.7		97.6	97.6
Fxa2Cg202421.1	97.3	97.6		97.9
Fxa2Dg201392.1	97.3	97.6	97.9
