# Supplementary material for: Genome-wide discovery and characterization of terpene synthases contributing to strawberry aroma metabolism
Source: Plant Physiol. 2026 May 22;201(3):kiag292. doi: 10.1093/plphys/kiag292 (PMC13368613; doi:10.1093/plphys/kiag292)
Supplement: kiag292_Supplementary_Data [file kiag292_supplementary_data.zip › PLPHYS-2025-1377_R2 Supplementary Table S4.xlsx]

## Sheet: Table 1
Supplementary Table S4: Sequences of identified TPS genes. Tested candidates shown in bold and accession numbers are listed.
FaRR1 Genome Hit		Type		Name		Species	Clade		% similarity to genomic		Source		AA Sequence
Fxa2Ag102276		diTPS		FaCPS6		F. x ananassa	c		-		FaRR1 Genomic		MMHDVVTTLLYSLEGMAGLDWEKLLKL QSRDGSFLCSPASTAYALQQTKDQNCMS YLLSVVQYFNGGVPNVYLVDLFERMWA VDRLQRLGLSRYFEPEIKECLEYVSRYWT EKGISFVRNSEVPDIDDTSMGFRLLRLHGH KVSAEVYEHFRKGSDFFCFPGQSNQAVTG IYNLYRASQVALPGEKILGDAKEFAAKFL REKQASNELLDKWIITKDLPGEVDYALEIP WYASLPRLETRFYIEQYGGENDVWIGKTL YSMPHVNNNVYLELAILDYNNCQALHLK EWDSIQKWYKEWKFEDYGVSKKSFLTAY FVAAASIFEPERANERLAWAKMACLVDTI VSYFKEETSDEDNKKAFVDEFRSFSNMQG YENARRSYTNKIAG…
Fxa2Ag102357		diTPS		FaCPS7		F. x ananassa	c		-		FaRR1 Genomic		MSSHTTHHLVLSFQTSLPSSSSSSGSIPSGF SGDEDRRVLPLRSSAVSKPHTRYDAPVLH KIVRDDTQQNEETPLTKDDSAVSASTQIIK KHVETVKSMLSSMEDGSISISAYDTAWIA LAEDVNGSASPQFPSSLEWIANNQLEDGS WGYKDLFSAHDRLISTLACVVALKLWNL HADKCHKGMKFFKENLHKLEDENSEHIIV GFEVTFPSLLEIARSLNLDLPDDTPVLHDI HARRDLKLSKIPRDILHNVATSLLHSLEG MAGLDWEKLLKLQSEDGSILFSPASTAYA LQQTKDRNCMSYLSRLVHKFNGGAPNVY PVDLFERLWAVDRLQRLGLSRYLEPEIKE CMNYVSRYWTEKGISWVRNSELPDLDDT SMGFRLLR…
Fxa2Ag102359.1		diTPS		FaCPS1		F. x ananassa		c	-		FaRR1 genomic		MASHSTHLLFLSLSSSLSPASSSFANHNQP KHVPGLWLFGAKNKRVLPSICNAVSKPHT QDYPDVIKWRENPTIVGDYTQQDEEALPT KDDDSATTEIIREHVETVKSMLSSMEDGEI SVSAYDTAWVSLVEDVNGTGSPQFPSSLE WIANNQLEDGSWGYEDIYNAHDRMISTL ACVVALKSWNLHPDKCEKGIKFFKENLH KLEDENIEHMPIGFEVAFPSVLEIARSLKL DVPDDSPVLHKIYACRNLKLTKIPKDILHN VPTTLLHSMEGMAGLDWEKLLKLQCQD GSFLFSPASTAYALQQTKDQKCMSYLSRA VRKFNGGVPNVYPVDLFEHMWAVDRLQ RLGLYRYFKPEIKECMNYVAKFWTEKGIC WARNSEVQDID…
Fxa2Bg202200.1		diTPS		FaCPS2		F. x ananassa		c	-		FaRR1 genomic		MASHSTHLLFLSLSSSLSPASSSFFNHNQP KHVPGLSLFGAKDKRVLPSICNAVSKPHT QDYPDVIKWRENPTIVGDYTQQDEEALPT KDDDSATTEIIREHVETVKSMLSSMEDGEI SVSAYDTAWVALVEDVNGTGSPQFPSSLE WIANNQLEDDSWGYEDIYNAHDRIISTLA CVVALKTWNLHPDKCEKGIKFFKENLQK LEDENIEHMPIGFEVAFPSVLEIARSLKLDVPDNSPVLHKIYACRNLKLTKIPKDILHNV PTTLLHSMEGMAGLDWEKLLKLQCQDGS FLFSPASTAYALQQTKDQKCMSYLSRAVR KFNGGVPNVYPVDLFEHMWAVDRLQRL GLYRYFEPEIKECMNYVAKFWTEKGICW ARNSEVQDIDD…
Fxa2Cg203102.1		diTPS		FaCPS3		F. x ananassa		c	-		FaRR1 genomic		MASHSTHLLFLSLSSSLSPASSSFFNHNQP KHVPGLSLFGAKDKRVLPSICNAVSKPHT QDYPDVIKWRENPTIVGDYTQQVEEALPT KDDDSATTEIIREHVETVKSMLSSMEDGEI SVSAYDTAWVALVEDVNGTGSPQFPSSLE WIANNQLEDDSWGYEDIYNAHDRIISTLA CVVALKTWNLHPDKCEKGIKFFKENLHK LEDENIEHMPIGFEVAFPSVLEIARSLKLD VPDNSPVLHKIYACRNLKLTKIPKDILHNV PTTLLHSMEGMAGLDWEKLLKLQCQDGS FLFSPASTAYALQQTKDQKCMSYLSRAVR KFNGGVPNVYPVDLFEHMWAVDRLQRL GLYRYFEPEIKECMNYVAKFWTEKGICW ARNSEVQDID…
Fxa2Dg202041.1		diTPS		FaCPS4		F. x ananassa		c	-		FaRR1 genomic		MASHSTHLLFLSLSSSLSPASSSFFDHNQP KHVPGLSLFGAKDKRVLPSICNAVSKPHT QDYPDVIKWPENPTIVGDYTQQDEEALPT KDDDSATTEIIREHVETVKSMLSSMENGEI SVSAYDTAWVALVEDVNGTGSPQFPSSLE WIANNQLEDDSWGYEDIYNAHDRIISTLA CVVALKTWNLHPDKCEKGIKFFKENLHK LEDENIEHMPIGFEVAFPSVLEIARSLKLD VPDNSPVLHKIYACRNLKLTKIPKDILHNV PTTLLHSMEGMADLDWEKLLKLQCQDGS FLFSPASTAYALQQTKDQKCMSYLSRAVR KFNGGVPNVYPVDLFEHMWAVDRLQRL GLYRYFEPEIKECMNYVAKFWTEKGICW ARNSEVQDID…
Fxa3Ag101306		diTPS		FaKSL1 PQ433328		F. x ananassa		e/f	100		FaRR1 transcript		MSFSQLNTFRCRTFSSSSGKDLLPQAASSI PRAIGTAEVNTAVLSLEGTKQRIKKLFNK VDLSVSSYDTAWVAMVPSPNSGKEPFFPE CVNWLLDNQLHDGSWGPPDLHPLLTKNA LLSTLACILALKRWNIGEKQIDNGLHFIAL NLASATDGEQPSPVGFDIIFPSMIESAFNLD VNLPVGGSTLDALLLRRDVELQRGNGSNS EGWRAYLAYISEGIGKSQDWEMVMKYQ KKNGSLFNSPSTTAAAFTHLNNAGCLSYL RSLIEKFGSAVPTIYPLDKYARLSMVSSLE SMGVDRHFREEIRSVLDETYRCWLQGDEDILSDAGTCAMAFRLLRLHGYDVSADPLS QFSEDRFFNSLGGYLKDTGAALELFRASE VIIHPDESV…
Fxa3Bg201184		diTPS		FaKSL2 PQ433329		F. x ananassa		e/f	100		FaRR1 transcript		MSFSQLNSFRCRTFSSSSGKDLLPQAALSI PRAIGTAEVNTAVLSLEGTKQRIKKLFNK VDLSVSSYDTAWVAMVPSPNSGKEPFFPE CVNWLLDNQLHDGSWGPPDLHPLLTKDA LLSTLACIIALKRWNIGEKQIDNGLHFIAL NLASATDGEQPSPVGFDIIFSSMIESAFNLD VNLPVGGSTLDALLLRRDVELQRGNESNS EGWRAYLAYISEGIGKSQDWEMVMKYQ KKNGSLFNSPSTTAAAFTHLNNAGCLSYL RSLIEKFGSAVPTIYPLDKYARLSMVSSLE SMGVDRHFREEIKSVLDETYRCWLQGDE DILSDAGTCAMAFRLLRLHGYDVSADSLS QFSEDRFFNSLGGYLKDTGAALELFRASE VIIHPDES…
Fxa3Cg101173		diTPS		FaKSL3 PQ433330		F. x ananassa		e/f	100		FaRR1 transcript		MSFSQLNTFRCRTISSSSGKDLLPQAASSIP RAIGTAEINTAILSFEGTKQRIKKLFNKVD LSVSSYDTAWVAMVPSPNSGKEPFFPECV NWLLDNQLHDGSWGPPDLHPLLTKDALL STLACILALKRWNIGEKQIDNGLHFIALNL ASATDGEQPSPVGFDIIFPSMIEYAFDLDV NLPVGGSTLDALLLRRDVELQRGNGSNSE GWRAYLAYISEGIGKSQDWEMVMKYQK KNGSLFNSPSTTAAAFTHLNNAGCLSYLR SLIEKFGSAVPTIYPLDKYARLSMVSSLES MGVDRHFREELRSVLDETYRCWLQGDED ILSDAGTCAMAFRLLRLHGYDVSADPLSQ FSEDRFFNSLGGYLKDTGSALELFRASEVI VHPDES…
Fxa3Dg2011124		diTPS		FaKSL4 PQ433331		F. x ananassa		e/f	100*		FaRR1 transcript		MSSHLKIFRCCTSSSSGNYELPQVEVNTA GLNFEATKQRIKTMFNKVHLSVSSYDTA WVAMVPSPNSANGPFFPECVNWLLDNQL HDGSWGWGPTDMHPLLTKDALSSTLACI LALKQWSVGEEQINKGLHFIESNIASATDE EQPSPVGFDIIFPAMIESAMSLNMNFPQGG STLKALFHRRDFELKRGHGSNSKGWKAYI AYISEGIGKSQDWKMVMKYQRKNGSLFN SPSATASAFTHSKNAGCIDYLRVLIKKFGN AVPTVYPLDHYARLSMVSTLDSLGIDRHF REEIRTVLDETYRCWLQGNEDVFSDAATC AMAFRLLRVNGYDVSADRLNQFSDYKFF DSLGGYLRDTDAALELFRASEVIIHPDESV LENQNYWTRN…
Fxa3Dg201123.1		diTPS		FvrCPS5 PQ433322		F. virginiana		c	98.5		NC transcript		MHTSSHISHRLVLSFPTSLPSSSSLASFSTH NQPKHLLAGFLGNEDKRVLPLICSAFSKP HPRDCAPLLHKIVGHDTRQNDASASTQNI KEHVEMVKFMLSSMEEGDISISAYDTAW VAVVEDVNGTGSPQFPSSLEWIANNQLED GSWGYKDLFSAHDRLISTLACVVALKSW NIHAEKCFKGMKFFKENLHKIEDENKEHI LVGFDVAFPSLLKIARSLNLEVPDDNTLVL REIHARRNLKLSKIPWDILHNVATSLLYSL EGMAGLDWEKLLKLQSEDGSFLFSPASTA YALKQTNDQDCMSYLSRIVQKFNGGVPH VYPVDLFERMWVVDRLQRLGLSRYLEPEI KECICYVSRYWTEKGISWERNSEVPDLDD TSMGFRLL…
Fxa3Dg201123.1		diTPS		FaCPS5 PQ433327		F. x ananassa		c	99.5		FaRR1 transcript		MHTSSHISHRLVLSFPTSLPSSSSLASFSTH NQPKHLLAGFLGNEDKRVLPLICSAFSKP HPRDCAPLLHKIVGHDTRQNDASASTQNI KEHVEKVKSMLSSMEDGDISISAYDTAW VAVVEDVNGTGSPQFPSSLEWIANNQLED GSWGYKDLFSAHDRLISTLACVVALKSW NIHAEKCFKGMKFFKKNLHKIEDENKEHI LVGFDVAFPSLLKIARSLNLEVPDDNTLVL REIHARKNLKFSKIPWDILHNVATSLLYSL EGMAGLDWEKLLKLQSEDGSFLFSPASTA YALKQTNDQDCMSYLSRIVQKFNGGVPH VYPVDLFERMWVVDRLQRLGLSRYLEPEI KECICYVSRYWTEKGISWERNSEVPDLDD TSMGFRLL…
Fxa3Dg201124		diTPS		FcKSL5 PQ433313		F. chiloensis		e/f	81.6		Amb transcript		MVMKYQRKNGSLFNSPSTTASAFTHTKN AGCLDYLHALIEKLGNAVPTVYPLDHYA RLSMVSTLDSLGIDRHFREEIRSVLDKTYR CWLQGDEDVFSDAATCAMAFRLLRVNG YDVSADWLNRFSEDNFFDSLGGYLRDTD AALELFRASQVIIHPDESVLEKQNCWTSNF LKQEFSHNKTQPHRVNKLIGLEVDDALKF PSYATFSRLSSRRVILSYNTNSTRILKSSYR CLNIGNEDFLKLAAEDYNMCQSVYQEEL EHLSRWVVESRLDKLKFARQNLAFCYFT AAGILFTPELSDARRSCTKNAVLVTVVDD LFDVGGSEEELINLIQLVEKWDVTPRADS CSENVEIIFSAIKSTVGETGINAFARQARG VTNHVIEMWLD…
Fxa1Ag100480		M/S TPS		FaTPS1		F. x ananassa		a	-		FaRR1 Genomic		MPVQATPAAECQIISKPEVVRRTANFKPS VWGDRFTNYAEDIITQAQMQEQVEELKQ VVRKEVFTDAAADSSRQLKLIAAIQRLGV AYHFETEIEQALERIHATYQDIHDDDGDL YNVALRFRLLRRHGYNVSCDVFNKFIDTN GDFKKSLVTDVSGMLSFYEAAHLRVHGE TLLEEALVFTTTHLESASAISSLLKTPITEA LERPLLKTMERLGARRYMSIYQDEASHSE NLLKLAKLDFNVVQCLHKKELSDILRWY KELDFARRMPFARDRVVELFFWIAGIYFE PQYVFGRHILTKLIEIVTVMDDMYDAFGT FEELVILTEAIDRWDASCMDQLPDYMQPFYITLLDVIDEVEEELTKQGRSYRIHYAKDI LKNQARLYFA…
Fxa1Bg200351		M/S TPS		FaTPS2		F. x ananassa		a	-		FaRR1 Genomic		MSLTSVILASQSPQTLNNADTRRSANYHP SIWGDWFLSYNNTMETNMQGKQQVLQQ LKEEVKRMLMAPPVETGLGKLELIDDIQR LGVSYHFEYEIDQTMQQIHENLNGTYDDD DLHTCALRFRLLRQHGYNVSCDMFNKFK DCDGKFDESLHHDVAGLQSLYEATHLRV RGEDFLEEALAFTTTHLQSAANRLSPPLSK QVRHALNQPLRKGLQRLEARHYMSLHQE LHGSRNHVLLRFAKLDFNLLQQVHQKEL SDIARWWKKLDFASKLPFARDRVIECYF WILGVYFEPKYYFARRTLTKVIAMTSIIDD IYDVYGTLEELDLFTRAIERWDISAMDVL PEYMKFCYEALLDVYAEAEQGLASEGKS YRIDYAKEAMKRQVR…
Fxa1Dg200965		M/S TPS		FaTPS3		F. x ananassa		a	-		FaRR1 Genomic		MSSQSAAAPPSQTIMSEIAGLTAIYQPGIC GDGFNNYESLDNITRAHIEKQINQLKVLV RELFTSTASGLPHQLKLIDDIQRLGVSYHF ETELTEALENIHVQLHDGDLDLYNDSLRF RLLRQHGYNISSGDIFKKFKDANGNFKES LITDIPGMLSLYEATHLRVHGEEILEEALV FTTNHLELAKSQVSYPLKAQISEALERPM WRSLERLSARNYIPIYQATTSHNEALLKL AKLDFNLVQDLHKEELSEVSRWWKELDF ERKMPFARHRIVEVFFWMVGLYYEPKYS VGRKIGAKLCAMATMLDDIFDSYGTFEKL KIFRQVIERWDVNCCTDDLPQYMKVYYH SLCEIMNEIEEELEKLGMPDRVHYAKQVL KDQARDYLV…
Fxa2Bg200794		M/S TPS		FaTPS4		F. x ananassa		a	-		FaRR1 Genomic		MSMIVEPSRSSPGPQIAMPEIVRPIANFQPS IWGDQFLNYDSQDIKTEALWQQQVEELK VKVKSEVFTNEGDFALRLKLIDAIQRLGV AYQFEEEIEDALRHIHATYRDQDQFNDDS DLPTVALCFRLLRQHGYEISSDIFNKFKDE NGSFKEGLVADGCAMLSLYEAAHLRVHG ENILEEALVFTTTHLESAKSSACYSAQMTE QITQALARPLRTSLERICAKRHMSVYQLV DDAALVKHHETLLKLAKMDFNLVQFLHK KELCEITRWWKELDFERKLPFARDRKVEL FFWIVGVYFEPQYSTGRIFMTKVAILLTV MDDIYDAYGTFEELVVFTEAIDRWDVKCI DELPDYLKIFYYELLNVFHEMDKVLAKEG RSYRVCYA…
Fxa2Bg200800		M/S TPS		FaTPS5		F. x ananassa		a	-		FaRR1 Genomic		MSMIIEPSGSSPVPQIAMPEIVRPIANFQPSI WGDQFLNYDSQDIKTEALWQQQVEELKV KVKSEMFTNEGDFALRLKLIDAIQRLGVA YQFEEEIEDALRHIHATYRDQDQFNDDSD LPTVALCFRLLRQHGYEISSDIFNKFKDEN GSFKEGLVADGCAMLSLYEAAHLRVHGE NILEEALVFTTTHLESAKSSACYSAQMTE QITQALARPLRTSLERICAKRHMSVYQLE DDAALVKHHETLLKLAKMDFNLVQFLHK KELCEITRWWKELDFERKLPFARDRKVEL FFWIVGVYFEPQYSTGRIFMTKVAILLTV MDDIYDAYGTFEELVVFTEAIDRWDVKCI DELPDYLKIFYYELLNVFHEMDKVLAKEG RSYRVCYA…
Fxa2Bg200800.1		M/S TPS		FvrTPS5 PQ433323		F. virginiana		a	98.9		HS transcript		MSMIKEPSRSSPVPQIDMPEIVRPIANFQPS IWGDQFLNYDSQDIKTEALWQQQVEELK VKVKSEVFTNEGDFALRLKLIDAIQRLGV AYQFEEEIEDALRHIHATYRDQDQFNDDS DLPTVALCFRLLRQHGYEISSDIFNKFKDE NGSFIEGLVADGCAMLSLYEAAHLRVHG ENILEEALVFTTTHLESAKSSACYSAQMTE QITQALARPLRTSLERICAKRHMSVYQLE DDAALVKHHETLLKLAKMDFNLVQFLHK KELCEITRWWKELDFERKLPFARDRKVEL FFWIVGVYFEPQYSTGRIFMTKVAILLTV MDDIYDAYGTFEELVVFTEAIDRWDVKCI DELPDYLKIFYYELLNVFHEMDKVLAKEG RSYRVCYA…
Fxa3Ag100266.1		M/S TPS		FaTPS6		F. x ananassa		b	-		FaRR1 Genomic		MDCSKQLRNPQAEEQQIHQWQTKSELSA DSVHDQSRRSANYKPNIWKYDFLESLNSK FDGECYLIQMQKLIKDVKKLFVECKESDV IAKLELIDSIRKVGLNNHFEQEIKAALDAI ASAELENNSNPCISSEGDLYAAALFFKILR HQGYQVSQDIFGRFMDEMGALKKSTSGN VKGMIELLEASNLAFEGEDILEKAQAFLIA TLRDTNTMWDEIDSSISKHVTCSLELSSQR RVQWFNVKWHIKAYEQNRTNQPYMTTL LELAKLNFNVVQATLQKDLREASKWWY NLGLTKNLDFARDRMVECFMCAVGLAFE TDHKSFRKWLTKVINLILIIDDVYDVYGSL EELKHFTRAVERWDVMETEQLPECMKIC FQVLYNTTYEIA…
Fxa3Ag100266.1		M/S TPS		FvTPS6 PQ433318		F. vesca		b	97.9		UC06 transcript		MDCSKQLRNPQAEEQQIHQWQTKSELSA YSVHDQSRRSANYKPNIWKYDFLESLNSK FDGECYLIQMQKLIKDVKKLFVECKESDV IAKLELIDSIRKVGLNNHFEQEIKAALDAI ASAELENNSNPCISSEGDLYAAALFFKILR QQGYQVSQDIFGRFMDEMGTLKKSTSGNVKGMIELLEASNLAFEGEDILEKAQAFLIA TLRDTNTMWDEIDSSISKHVTCSLELSSQR RVQWFNVKWHIKAYEQNHTNQPYMTTL LELAKLNFNEVQATLQKDLREASKWWY NLGLTKNLDFARDRMVECFMCAVGLAFE TDHKSFRKWLTKVINLILIIDDVYDVYGSL EELKHFTRAVERWDVMETEQLPECMKIC FQVLYNTTCEIAN…
Fxa3Ag100266.1		M/S TPS		FaTPS7 PQ433332		F. x ananassa		b	94.9		Prim transcript		MDCSKQLRNPQAEEQQIHQWQTKSEFSA HSVHDQSRRSANYKPNIWKYDFLESLNSK FDGGGYLIQMQKLIKDVKKLFVECKESDV IAKLELIDSIRKLGLNNHFEQEIKAALDAIA SAELENNRNPCISSEDDDLYAAALFFKILR QQGYQVSQDIFGRFMDEMGTLKKSSFGN VKGMIELLETSNLAFEGENFLEKAQAFLIA TLRDTNTMWDEIDSSISKHVTYALQISSQR RAQWFNVKWHIKAYEQNHTNQPYMTTL LELAKLNFNVVQATLQKDLREASKWWY NLGLTKNLDFARDRMVECFMCAVGLAFE TDHKSFRKWLTKVINLILIIDDVYDVYGSL EELKHFTRAVERWDVMETEQLPDCMKIC FQVLYNTTCEI…
Fxa3Ag100275.1		M/S TPS		FaTPS8		F. x ananassa		g	-		FaRR1 Genomic		MNVETKHTRTMDDIFVQHSRKLELLRNV LRNAAEVDALEGLNMIDAVQRLGIDYHF QREIDAILHKQMSIVSASDDLHEVALRFRL LRQHGYSVPEDVFNNFKESKGTFKQVLGE DIKGLMSLYEASQLGTEGEDTLVEAEKFS GHLLKTSLSHLDHHQARIVGNTLRNPHHR SLASFMARNFFVTSQATRLNSWLTLLKEV AKIDFNMVRSRHQNEIVQISKWWKDLGL AKELKFARDQPLKWYIWSMAVLTDPKLSEERVELTKPISFVYLIDDIFDVYGTLDDLY LFTEAVNRWEITAIDHLPDYMKICFKALY DMTNEFSCKVYQKHGWNPLQSLKISWAS LCNAFLVEAKWFASGKLPKSEEYLKNGIV SSGVNVVLVHMFF…
Fxa3Ag102016.1		M/S TPS		FaTPS9		F. x ananassa		a	-		FaRR1 Genomic		MPSQSAPAPPSQTTMSEIAGLTAFPPGICG DGFTTFETLDNVTRAHMEQQIAKLKVLV RELLTSTAAGLSHQLKFIDDIQRLGVSYHF ETELAEALENIHARLHDGDLDLYNESLRF RLLRQHGYNISSGDIFKKFKDANGNFKES LIADVPGMLSLYEATHLRVHGEEILEEAL VFTTNHLELAMSQVSYPLKAQISAALERP LRRSLERLSVRNYITIYQATTSHNEALLKL VKLDFNLLQSLHKEELSEVTRWWKEQDY ESKIPFARHRIVECFFWMVGMYYEPQYSA ARKIGSKLCTFATMLDDVYDSYGGTVEEL KIFRAAMDRWDVNCCMDGLPPYMIGFYH SLLDMMNAIEEELEKQGLSYRVQYAKQV LKNQARDYLV…
Fxa3Bg200271.1		M/S TPS		FaTPS10 PQ433333		F. x ananassa		b	99.5		EM transcript		MDCSKQLRNPQAEEQQIHQSRRSANYKP NIWKYDFLESLNSKFDGECYLIQMQKLIK DVKELFVECKESDVIAKLELIDSIRKLGLN NHFEQEIKATLDTKASVGLENNSNPCISSE GDLYAAALLFKILRQHGYQVSQDIFGRFM DEMGTLKKSSFGNVKGMIELLEASNLAFE GEDILEKAQAFLIASLRDTNTMWDEIDSSI SKHVTYALELSSQRRVQWFNVKWHIKAC EQNRTNQRYMTTLLELAKLNFNVVQATL QKDLREASKWWYNLGLTKNLDFARDRM VECFMCAVGLAFETDHKSFRTWLTKVINL ILIVDDVYDVYGSLEELKHFTRAVERWDL METEQLPECMKICFQVLYNTTCEIAYEIDE ENGWNQVLPH…
Fxa3Bg200279.1		M/S TPS		FaTPS11		F. x ananassa		g	-		FaRR1 Genomic		MLIIDQMASSSRAFFKVFNPAPKSIPHIGQS NLMQLTHKKQLPTFQRRGIAEDSLLPSSTT PIKPMNVETKHTRTMGDIFVQHSQKLELF RNVLRNVAELDALEGLNMIDAVHRLGIDF HFQREIDEILHKQMSIVSASDDLHEVALRF RLLRQHGYFVPEDVFNNFKDSKGTFKQV LGEDIKGLMSLYEASQLGTEGEDTLVEAE KFSGHLLKTSLSHLDHHQARIVGNTLRNP HHKSLASFMARNFFVTSQATNSWLNLLK DVAKTDFNMVRSQHQNEVVQISKWWKE LGLAKELKFARDQPQKWYIWSMACLTDP KLSEERVELTKPISFVYLIDDIFDVYGTLD DLILFTEAVNRWEITAIDHVPDYMKICFKA LYDMTNEI…
Fxa3Bg200281.1		M/S TPS		FaTPS12		F. x ananassa		g	-		FaRR1 Genomic		MASSSWAFFKVFNPQIAPKSISHIGQSDLM QLTHKKQLPTFQRRGIAEDSLLPSSTTPIKP MNVETKHTRTMGDIFVQHSQKLELFRNV LRNVAELDALEGLNMIDAVQRLGIDYHF QREIDEILHKQMGIVSACDDLYDVALRFR LLRQHGYFVPEDVFNNFKDSKGTFKQVL GEDIKGLMSLYEASQLGTEGEDTLVEAEK FSGHLLKTSLSHLDHHRARIVGNTLRNPH HKSLASFMARNFFVTSQATNSWLNLLKE VAKTDFNMVRSLHQKEIVQISKWWKELG LVKELKFARDQPLKWYTWSMAGLTDPKL SEERVELTKPISFVYLIDDIFDVYGTLDDLI LFTEAVNRWEITAIDHLPDYMKICFKALY DMTNEFSCKV…
Fxa3Bg200284.1		M/S TPS		FaTPS13		F. x ananassa		g	-		FaRR1 Genomic		MHVETKHTRTMGDFFVQHSQKLELLRNV FRNVAELDALEGLNMIDAVQRLGIDYHFQ QEIDEILHNQMSIVSACDDLHEVALRFRLL RQHGYFVPEDVFNNFKNSKGKFKQVLGE DIKGLMSLYEASQLGTVLAQRPQRGCDE GKKQGSGNEAPGSVGTEGEDTLVEAEKFS GHLLKTSLSHLDHHRARIVGNTLRNPHHK SLASFMARNFFVTSQATNSWLNLLKEVA KTDFNMVRSLHQNEIVQISKWWKELGLA KELKLARDQPLKWYIWSMACLTDPKLSE ERVELTKPISFVYLIDDIFDVYGTLDDLILF TEAVNRWEITAIDHLPDNMKICFRALYDIT NEISCKVYLKHGWNPLQSLKISWASLCNA FLVEAKWFASG…
Fxa3Bg200286.1		M/S TPS		FaTPS14		F. x ananassa		g	-		FaRR1 Genomic		MNVETKHTRTMDDIFVQHSRKLELLRNV LRNAAEVDALEGLNMIDAVQRLGIDYHF QREIDAILHKQMSIVSASDDLHEVALRFRL LRQHGYSVPEDVFNNFKESKGTFKQVLGE DIKGLMSLYEASQLGTEGEDTLVEAEKFS GHLLKTSLSHLDHHQARIVGNTLRNPHHR SLASFMARNFFVTSQATRPNSWLTLLKEVAKIDFNMVRSRHQNEIVQISKWWKDLGL AKELKFARDQPLKWYIWSMAVLTDPKLS EERVELTKPISFVYLIDDIFDVYGTLDDLC LFTEAVNRWEITAIDHLPDYMKICFKALY DMTNEFSCKVYQKHGWNPLQSLKISWAS LCNAFLVEAKWFASGKLPKSEEYLKNGIV SSGVNVVLVHMFF…
Fxa3Bg201829.1		M/S TPS		FaTPS15		F. x ananassa		a	-		FaRR1 Genomic		MSSQVSASEAQTPKDVTAEENDTKTDQQ VQELKEEVRTMLMSPVKKISQKLELIDDIT RLGVSRHFKEVIDEILRKVYDHANDLRVS SEIFSKFKNGEGLFEESLVNDVVGLLSLYE ATHLMRHGEDILEEALTFATTHLESAVHS LSSLLLKQVKHALYQPYWKGLPRIEAVH YLSIYGEIDSHNKALLSLAKWWKDLDFV NKLPFARDRIVEAYFWALAVYFEPEYHLA RMMCCKFVTIITIVDDIYDVYGTYEELKLF TEAVERWNISAADQLPGKLAMKGNLYRI RYGREAFKVQVRAYIQEAKWFKQKYTPT MDEYMEVELNTSFFAFSTTAFLGLGAIVT KDSMDRVFDDPKIVKVTSVVDRLLNDIVG HKFEQKREHIA…
Fxa3Cg100132.1		M/S TPS		FaTPS16		F. x ananassa		a	-		FaRR1 Genomic		MSFQLPSAASQAPTPNAAAHVMRRSVNF KPSIWGEHFLSYDSMEVDIILEQQVQQLK EEVKRMLMDHVKDDSQKLSLIDDIQRLG VSYHFENEICEILQQIFDKDHVSYDDVLHQ NDSDLYAVALGFRLLRQQGHNTSSDKYF SNLKDNDGKFKESLVNDIKGLLSLYEATH LRIHGDDILDEALTFTTTHLESATRRGLSS PLSKQVTHALYQPLWKGMTRIEVSHYLAI YQEDKSHNATLLNLARLDFNLLQQLHKK ELCELTRWWKDVDFVKNLPFARDRVVEC YLSTLGVFFEPKYYIARRTLCKFIYMVAVI DDMYDVYGTLEELELFNEAIQRWDISAM DPLPDYMKVCYKTLLDVYTELEENLASE GSLYGIHHARESM…
Fxa3Cg100266.2		M/S TPS		FvrTPS17 PQ433324		F. virginiana		g	95		NC transcript		MASSSRAFFKVFNPAPKSIPHIGQSNLMQL THKKRLPTFQRRGIAEDSLLPSSTTPIKPM NVETKHTRTMGDIFVQHSQKLELLKTVLR NVAELDALEGLNMIDAVQRLGIDFHFQRE IDEILHKQMSIVSASDDLHEVALRFRLLRQ HGYFVPEDVFNNFKDSKGTFKQVLGEDIK GLMSLYEASQLGTEGEDILVEAEKFSGHL LKTSLSHLDHHQARIVGNTLRNPHHKSLA SFMARNFFVTSQATNSWLNLLKDVAKTD FNMVRSLHQNEIVQISKWWKELGLAKEL KFARDQPLKWYIWSMACLTDPKLSEERV ELTKPISFVYLIDDIFDVYGTLDDLILFTEA VNRWEITAIDHLPDYMKICFKALYDMTNE FSSKVYL…
Fxa3Cg100266.2		M/S TPS		FaTPS17 PQ433334		F. x ananassa		g	96.5		FaRR1 transcript		MNVETKHTRTMGDIFVQHSQKLELLKTV LRNVAELDALEGLNMIDAVQRLGIDYNF QREIDEILHKQMSIVSARDDLHEVALRFRL LRQHGYFVPEDVFNNFKDSKGTFKQVLG EDIKGLMSLYEASQLGTEGEDILVEAEKFS GHLLKTSLSHLDHHRVRIVANTLRNPHHK SLAPFMARNFFVTSQATNSWLNLLKEVA KTDFNMVRSLHQNEIVQMSKWWKELGL AKELKFARDQPLKWYIWSMACLTDPKLS EERVELTKPISFVYLIDDIFDVYGTLDDLIL FTEAVNRWEITAIDHLPDYMKICFKALYD MTNEFSSKVYLKHGWNPLQSLKISWASL CNAFLVEAKWFASGKLPKSEEYLKNGIVS SGVNVVLVHMFFL…
Fxa3Cg100266.3		M/S TPS		FcTPS18 PQ433314		F. chiloensis		g	96.9		AMB transcript		MALSTRAFFKVFNPQITPNSISHIGQSNLM QLTQKKQLPTFQRRGIAEDSLLPSSTTPIKP MNVETKHTRTMGDIFVQHSQKLELLKTVLRNVAELDALEGLNMIDTVQRLGIDYNFQ REIDEILHKQMSIVSARDDLHEVALRFRLL RQHGYFVPEDVFNNFKDSKGTFKQVLGE DIKGLMSLYEASQLGTEGEDILVEAEKFS GHLLKTSLSHLDHHRVRIVANTLRNPHHK SLAPFMARNFFVTSQATNSWLNLLKEVA KTDFNMVRSLHQNEIVQMSKWWKELGL AKELKFARDQPLKWYIWSMACLTDPKLS EERVELTKPISFVYLIDDIFDVYGTLDDLIL FTEAVNRWEITAIDHLPDYMKICFKALYD MTNEFSSKVY…
Fxa3Cg100266.3		M/S TPS		FaTPS18 PQ433335		F. x ananassa		g	100		FaRR1 transcript		MALSTRAFFKVFNPQITPNSISHIGQSNLM QLTQKKQLPTFQRRGIAEDSLLPSSTTPIKP MNVETKHTRTMGDIFVQHSQKLELLKTV LRNVAELDALEGLNMIDAVQRLGIDYNF QREIDEILHKQMSIVSACDDLHEVALRFRL LRQHGYFVPEDVFNNFKDSKGMFKQVLG EDIKGLMSLYEASQLGTEGEDTLVEAEKF SGHLLKTSLSHLDHHRARIVANTLRNPHH KSLAPFMARNFFVTSQATNSWLNLLKEV AKTDFNMVRSLHQNEIVQISKWWKELGL AKELKFARDQPLKWYIWSMACLTDPKLS EERVELTKPVSFVYLIDDIFDVYGTLDELI LFTEAVNRWEITAIDHLPDYMKICFKALY DMTNEFSSKV…
Fxa3Cg101786.1		M/S TPS		FaTPS19		F. x ananassa		a	-		FaRR1 Genomic		MPSQSAPAPPSQTTMSEIAGLTPFPPGICG DGFTTFKTLDNVTRAHMELQIAQLKVLV RELLTSTAAGLSHQLKLIDDIQRLGVSYHF ETELAEVLENIHSRLHDGDLDLYNDSLRF RLLRQHGYNISSGDIFKKFKDANGNFKES LTVDVPGMLSLYEATHLRVHGEEILEEALVFTTNHLELAMSQVSYPLKAQISAALERP LRRSLERLSARNYITIYQATTSHNEALLKL AKLDFNLLQSLHKEELSEVTRWWKEQDY ERKIPFARHRIVECFFWMVGMYYEPQYSA ARKIGSKLCTFATMLDDVYDSYGGTVEEL EIFRAAMDRWDVNCCMDGLPPYMIGFYH SLMDMMNAIEEELEKQGLSYRVQYAKQV LKNQARDYLVE…
Fxa3Cg101875.1		M/S TPS		FaTPS20		F. x ananassa		a	-		FaRR1 Genomic		MSVTAVILASQSPQSLNNADTRRSANFHP SIWGDRFLSCNNTMETDMKGEQQVLQQL KEEVKRMLMAPPVETGLGKLELIDDIQRL GVSYHFEYEIDQTMQQIHENLNGTCDDD DLHTCALRFRLLRQHGYNVSCADMFNKF KDCDGNFDESLHHDIVGLQSLYEATHLRV RGEEFLEEALAFTTTRLESAANLLSAPLLK QVSHALNQPLWKGLPRLEARHYMSLHQE LHGSRNHVLLRFAKLDFNLLQQVHLKELS DIARWWKKLDFASKLPFARDRVIECYFWI LGVYFEPKYYFARKTLTKVIAMTSIIDDIY DVYGTLEELDLFTRAIERWDISAMDELPE YMQVCYEALLDIYAEAEQGLASEGKSYRI DYAKEAMKRLV…
Fxa3Dg200246.1		M/S TPS		FaTPS21		F. x ananassa		b	-		FaRR1 Genomic		MDCSKQLRNPQAEEQQIHQWQTKSEFSA HSVHDQSRRSANYKPNIWKYDFLESLNSK FDGGGYLIQMQKLIKEVKKLFVECKESDV IAKLELIDSIRKLGLNNHFEQEIKAAVDAI ASAELENNRNPCISSEGDDLYAAALFFKIL RQQGYQVSQDIFGRYMDEMGTLKNSTSG NVKGMIELLETSNLAFEGENFLEKAQAFLI ATLRDTDTMWDEIDSSNSKNVTYAFQISS QRRAQWFNVMKSERHTNQPYMTTLLELA KLNFNVVQATLQKDLREAYKWWYNLGL TKNLDFARDRMVECFMCAVGLAFETDHK SFRKWLTKVINLILIIDDVYDVYGSLEELK HFTRAVERWDVMETEQLPECMKICFQVL YNTTCEIAYEIL…
Fxa3Dg200253.1		M/S TPS		FaTPS22		F. x ananassa		g	-		FaRR1 Genomic		MGDDIFVQHSQKLELLRNVLRNVAEVDA LEGLNMIDAVQRLGIDYHFQREIDEILYKQ MSIVSACDDLHEVALRFRLLRQHGYSVPE DMFNNFKDSKGTFKQALGEDIKGLMSLY EASQLGTEGEDTLVEAEKFSGHLLKTSLS HIDHRRARTVGNTLRNPHHRSLASFMAR NFFVTSQATNSWLNLLKEVAKTDFNMVR SLHQNEIVQISKWWKELGLAKELKFARD QPLKWYTWSMAGLTDPKLSEERVELTKPI SFVYLIDDIFDVYGTLDDLILFTEAVNRWE ITAIDHLPDYMKICFKALYDMTNEFSCKV YQKHGWNPLQSLKISWASLCNAFLVEAK WFAAGQLPKSEEYLKNGIVSSGVNVVLV HMFFLLGQNITRKS…
Fxa3Dg201726.1		M/S TPS		FaTPS23		F. x ananassa		a	-		FaRR1 Genomic		MPSQSAAAPPSQTMSEIAGLTAIYQPGICG DGFNNFESLDNITRAHMEKQINQLKVLVR ELLTSTAAGLSHQLKLIDDIQRLGVSYHFE TKLAEALENIHSRLHDGDLDLYNDSLRFR LLRQHGYNISSGDIFKKFKDANGNFKESL TADVQGMLSLYEATHLRVHGEEILEEALV FTTNHLELAISQVSCPLKAQISDALQRPM WRSLERLSARNYIPIYQATTSHNEALLKL AKLDFNLVQALYKEELSEVSRWWKELDF EMKMPFARHRIVECFFWMVGMYYEPKYS VGRKIGTKLCAMATMLDDIFDSYGTFEEL KIFRQVIERWDVKCCMDDLPRYMKVYYH SLCDVMNEIEEELEKLGMPDRVHYAKQV LKDQARDYLVE…
Fxa4Cg202367.1		M/S TPS		FaTPS24		F. x ananassa		a	-		FaRR1 Genomic		MALHQVLASPAPTLNAAFDVKPRPANYA PCMWGDHFLSNSSMEVDVKLEQRVQELK EEVKRMLMAAVNEPASHMLDMVDNIQR LGLSYSFESEIDTILKHILERMVTVTTLYFR LLRQQGYNVSCDVFNKFKESNGTFKEYLT SDVVGLLSLYEATHLRVHGEDILEEALIFT RTHLESAAPRLSSPLSKQVIHALYQPLWK GFSRVEARHYMSVYEEYDSHNKNLLTLA KLDFNLMQKVHQKELCDMTRWWKDLDF ANKLPFARDRIVETYFWALATIFEPEYQFA RTMVCKYGALTTVQDDVYDVYGSYQEL ELYTDAIERWDISAIDDQLPQCLKDCYKG LLDSYSSYEEKLAKEGNLYRLDYAKEAIK IQLRGYFQEAKWLK…
Fxa4Dg102142.1		M/S TPS		FaTPS25		F. x ananassa		a	-		FaRR1 Genomic		MASAQAQITNAASDVKRCSPHYTPGIEGQ HFLSNSAAADLEANVVLEQHFQELKEQV KRMLMAAVNQPLHILDMIDNIQRLGLSN HFDKAIDAILEQVHNAFGTEDQENGGDLY TTALRFRLLRQQGYNVSCDVFNKFKQSN GTFKEHLMSDIVGLLSLYEATHLRVHGED ILEEALTFTTSHLESAAPQLSSPLSKQVTH ALYQPLWKGFSRLEARHYMSVYEEDDSH NQTLLTLAKLDFNLAQKVDQKELSDMTR WWKDLDFVNKLPFARDRLVEAYFWGLA TCYEPEYYFARIMACKSVALSTVLDDVYD VYGTYEELERFTEAIERWDISAVDQVQLP QCMEVCYKGLLDSYSGYEEKLADEGNLY RIEFAKEAIKIQLRGY…
Fxa4Dg102144.1		M/S TPS		FaTPS26		F. x ananassa		a	-		FaRR1 Genomic		MALHQVLASPAQTLNATFDVKPRPANYA PCIWGDHFLSYSSMEVDIKLEQRVQELKE EVKRMLMAAVNESTSHMLDIVDNIQRLG LSYRFENEIDTILKHVHDHFYGSKDLGKD GDLYTTALYFRLLRQQGYNVSCDVFNKF KESNGTFKEYLTSDVVGLLSLYEATHLRV HGEDILEEALIFTRTHLESAAPRLSSPLSKQ VIHALYQPLWKGFSRVEARHYVSVYEEY DSHNKNLLTLAKLDFNLMQKVHQKELCD MTRWWKDLDFANKLPFARDRIVETYFW ALATIFEPEYQFARTMVCKYGAPTTVQDD VYDVYGSYQELELYTDAIQRWDISAIDDQ LPQCLKDCYKGLLDSYSAYEEKLAKEGNLYRLDYAKEAIKIQLR…
Fxa5Ag200582.1		M/S TPS		FaTPS27		F. x ananassa		a	-		FaRR1 Genomic		MDPQLVSASQAQTQNGSSTPDVERRSANF SPSVWGDYFLKYASVETDDIEAEKSIKEL KEEVKGVLRLSSPQRLDLIDYIQRLGVAH HFEDEIHQLLQQIHNQYSSSYDDDDLHTV ALRFRLLRQQGFKVSCDMFNKFIDVDGNL KESSVADVPGLLSLYEAAHLRTYGDDILD RAMSFTTTHLESAVAAQGRLIPPLSNQVA HALYQPLWMGNPRIEARHYLSSYQELNS APHFSQSLLTFAKLDFNQLQRIHQKELSEI TRWWKELDFVNKLPFARNRIVEAYFWSL GVCFEPKYRLPRETICKALGLLTMIDDTFD TYGKFDELELFAEAVERWDLSAMDSLPD YMKIIYEAVLNTYTEIETELAKEGNSYRIE YLVEGMQCQ…
Fxa5Ag203430.1		M/S TPS		FaTPS28		F. x ananassa		a	-		FaRR1 Genomic		MSLQVLASQSQTPNARPSANYTPSIWGDH FLSFATAPDTGADVKLPLAYYEYAPCIWD DHFLSYSTTKVNIKLEQHVRELKEEVKRM LMDLANVSGSQQIDLVNDIQRLGVAYHFE NEIDEILKQIHHNYSCGTDDDDLYTTALRF RLLRQHGYNISCDTFNKFKEGNHQTFKAS LHSDVSELLSLYEATHLRVHGEEILEEALA FTTTHLELIKHSLSPPLSNLVSHSLNQPLRT SVARVEARHYLSIYQECDSHNETLLTLAK LDFNLVQQLHQKELCEITRWWKNLDVKN KLPFARDRVTEVYFIWVLSVYFEPRFSFAR RTSCKVTAILSIIDDIYDSQGTLEELELFTE AIQRWDICAIDPLPDYMKVFYKAMLEVYI EIE…
Fxa5Bg100567.1		M/S TPS		FaTPS29		F. x ananassa		a	-		FaRR1 Genomic		MDPQLVSASQAQTQNGSSTPDVERRSANF SPSVWGDYFLKYASVETDDIEADKSIKEL KEDVKGVLLSSPQRLDLIDYIQRLGVAHH FVDEIHQLLQQIHNKYSSSYDDDDLHTVA LRFRLLRQQGFKVSCDMFNKFIDVDGNLK ESSVADVPGLLSLYEAAHLRTYGDDILDR AMSFTTTHLESAVAAQGRLSPPLSNQVAH ALYQPLWKGIEARHYLSCYQELNSAPHFS QSLLTFAKLDFNQLQLIHQKELSEITRWW KELDFVNKLPFARNRIVEAYFWSLGVCLE PKYRLPRETICKALGLLTMIDDTFDTYGK LDELELFAEAVERWDLSAMDSLPDSMKII YEAVLNSYTEIEAELAKEGNSYRIAYLVE GMQCQVRAY…
Fxa5Bg103205		M/S TPS		FaTPS30		F. x ananassa		a	-		FaRR1 Genomic		MSLPVLASQIHKPDTGADVKIPLAYYEHA PCIWDDHFLSYSSTKVDIKLEQHIQELKEE VKRMIMDPANVSGSQQIDLVNDIQRLGV AYHFENEIDEILKQIHHNYSCGIDDDDIYT TALRFRLLRQQGYNISCGKLNANLCSSKE LPTDADIFTKFKDGNHQTFKASLQSDVSG LLSLYEATHLRVHGEEILEEALAFTTTHLE SIKHSLSPPLSNLVSHSLNQPLRTGVARVK ARHYLSIYQDCDSHNETLLTLAKLDFNLV QQLHQKELCEITRWWKNLDVKKKLPFAR DRVTEVYFIWVLSVYFEPQFSFARRTSCK VTALLSIIDDIYDSQGTLEELELFTEAIQRW DICATDPLPDYMKVFYKAMLEVYIEIEEE LAKEG…
Fxa5Cg200524		M/S TPS		FaTPS31		F. x ananassa		a	-		FaRR1 Genomic		MDPRLVSASQAQTQNGSSTPDVERRSANF PPSVWGDYFLKYASVETDDIKADKCIKEL KEDVKGALLSSPQRLDLIDYIQRLGVAHH FEDETHQLLQQIHNQYSSSSSDDDDDLHT VALRFRLLRQEGFEVSSADMFNKFIDVDG NLKESCVADVPGLLSLYETAHLRKHGEDF LDRAMSFTTTHLESAVAAQGRLSPPLSNQ VAHALYQPLWKGNPRIEARHYLSSYQEL NSAPHFSQSLLTFAKLDFNQLQRIHQKELS EITRWWKELDFVNKLPFARNRIVEAYFWS LGVCFEPKYRLPRETICKALGLLTMIDDTF DTYGKLDELELFAEAVERWDLSAMDSLP DYMKIIYEAVLNSYTEIEAELAKEGNSYRI EYLVEGMQ…
Fxa5Cg202929		M/S TPS		FaTPS32		F. x ananassa		a	-		FaRR1 Genomic		MSLQVLASQSQTPNARPSANYTPSIWGDH FLSYDTVEVDFSHKQQFQELKRQVKMML MVPVKEPSDKLNLVDDIQRLGVSYHFENE IDEVLEQIYQTTHGSDMANDDDLCTTALR FRLLRQQGYNVSCDIFNKFKEGNDQTFKQ TLQSDVSGLLSLYEATHLRIHGEDILEEAL VFTTTHLESIKHSLSHSLSKQITHSLKQPLR KGIIRVEARYYLSIYHEFDSHNETLLTFAK LDFNLLQQVHQIELCEVTRWWKDLDVRN ELPFTRDRVTEVYFCWALSICFEPEYAFAR RTLCKVTALTSILDDIYDLYGTLEELELFT EAIERWDIRVIDALPNYMKVCYKALLDV YTEVEEELAKERKLYLIHYAREAMKLQA RSYYLEA…
Fxa5Dg200534		M/S TPS		FaTPS33		F. x ananassa		a	-		FaRR1 Genomic		MDPQLNSASQPQTQNGSSGIPHVDRRSAN FSPSIWGDYFLAYTSLETKDTEANQRIQEL KEEVKRVIISSLPSQRLDLIDYIQRLGVSYR FEDEIHQLLQQIHNRYSSSSSSSSCYDDDD DDLHTVALRFRLLRQQGFKVSCYMFNSPTVELSKIRSVFSGAEKTGTLRFIDVDGNLKE SCVADLPGLLSLYEAAHLRTYGDDILYRA MSFTTIHLDGSTRPFKPPTLKSSSSCLISITL EGKPRIEARHYLSSYQELNSTPHFSDFCKV GFQSIAAYPSERTMWWKELNSVNKLPFA RDRIVEGYFWSLGVYFELKYHFGRTTLCK VIVLTTMLDDVYDVHGTPEELEQFTEAVQ RWDISATDSLREYMKVLYHAMLNVYTDI EDE…
Fxa5Dg200537		M/S TPS		FaTPS34		F. x ananassa		a	-		FaRR1 Genomic		MDPLLVSASQSQTQNGSSTADVERRSADF SPSVWGEYFLAYASVETADIEADKRIKEL KEEVKRVLLSSPPSQRLDLIDYIQRLGVSH HFEDEIHQLLQKIHNQYSSSSSSDDDDDLH TVALRFRLLRQEGFEVSSADMFNKFIGVD GNLKESCVADVPGLLSLYETAHLRKHGE DFLDRAMSFTTTHLESAVAAQGRLSPPLS NQVAHALYQPLWKGYPRIEARHYLSNYQ ELNSAPHFSQSLLTFAKLDFKFFQRVHQK ELSEITRWWKELDFVNKLPFARNRIVEAY FWSLGVCFEPKYRLPRETLCKALGLLTMI DDTFDTYGKLDELELFAEAIQRWDLSAM DSLPDYMKIIYEAVLNAYAEIEAELSKEG NSYRIAYLVE…
Fxa5Dg200537.1		M/S TPS		FaTPS35 PQ433336		F. x ananassa		a	93.4		FaRR1 transcript		MDPLLVSASQAQTQNGSSTADVERRSAN FSPSVWGEYFLAYASVETADIQADKRVKE LKEEVKRVLLSSPPSQRLDLIDYIQRLGLS HHFEDEIHQFLQQIHNQYSSSSSDDDDLHT VALRFRLLRQEGFNKVSCDMFNKFIDVDG NLKESCVADVPGLLSLYETAHLRKHGEDF LDRAMSFTTTHLESAVAAPGRLSPSLSNQ VAHALYQPLWKGNPRIEARHYLSSYQEL NSAPHFSQSLLTFAKLDFNFFQRIHQKELS EITRWWKELDFVNKLPFARDRIVECYFWS LGVCFEPKYRLPRETLCKILGLLTMIDDTFDTYGKFDELELFTEAIQRWDLSAMDSLPD YMKIIYEAVLNAYTEIEAELAKEGNSYRIA YLVEGTQ…
Fxa5Dg200537.1		M/S TPS		FvTPS35 PQ433319		F. vesca		a	93		UC06 transcript		MDPLLVSASQAQTQNGSSTADVERRSAN FSPSVWGEYFLAYASVETADIQADKRVKE LKEEVKRVLLSSPPSQRLDLIDYIQRLGLS HHFEDEIHQFLQQIHNQYSSASSDDDDLH TVALRFRLLRQEGFNKVSCDMFNKFIDVD GNLKESCVADVPGLLSLYETAHLRKHGE DFLDRAMSFTTTHLESAVAAPGRLSPSLS NQVAHALYQPLWKGNPRIEARHYLSSYQ ELNSAPHFSQSLLTFAKLDFNFFQRIHQKE LSEITRWWKELDFVNKLPFARDRIVECYF WSLGVCFEPKYRLPRETLCKILGLLTMID DTFDTYGKFDELELFTEAIQRWDLSAMDS LPDYMKIIYEAVLNAYTEIEAELAKEGNS YRIAYLVEGT…
Fxa5Dg200537.1		M/S TPS		FaTPS36 PQ433337		F. x ananassa		a	93		DPW transcript		MDPLLVSASQAQTQNGSSTADVERRSAN FSPSVWGEYFLAYASVETADIQADKRVKE LKEEVKRVLLSSPPSQRLDLIDYIQRLGLS HHFEDEIHQFLQQIHNQYSSSSSDDDDLHT VALRFRLLRQEGFNKVSCDMFNKFIDVDG NLKESCVADVPGLLSLYETAHLRKHGEDF LDRAMSFTTTHLESAVAAPGRLSPSLSNQ VAHALYQPLWKGNPRIEARHYLSSYQEL NSAPHFSQSLLTFAKLDFNFFQRIHQKELS EITRWWKELDFVNKLPFARDRIVECYFWS LGVCFEPKYRLPRETLCKILGLLTMIDDTF DTYGKFDELELFTEAIQRWDLSAMDSLPD YMKIIYEAVLNAYTEIEAELAKEGNSYRIE YLVEGM…
Fxa6Ag100563		M/S TPS		FaTPS37		F. x ananassa		a	-		FaRR1 Genomic		MSMIIEPSLSSPVPQIAMPEIVRPIANFQPSI WGDQFLNYDSQDIKTGAFWQQQVEQLK VNVKSKVFTNECDFALRLKLIDAIQRLGV AYHFEEEIEDALRHIHATYRDQDHFNDDS DLSTVALCFRLLRQHGYEISSDMFNKFKD ENGSFKEGLVADGCAMLSLYEAAHLKVH GENILEEALVFTTAHLESAKSSACYSTQM TEQITQALVRPLRTSLERICAKRHMSVYQ LEDDAALIKHNETLLKLAKMDFNLVQFL HKKELCEITRWWKELDFERKLPFARDRK VELFFWIVGVYFEPQYSIGRIFMTKVAILL TVMDDIYDAYGTFEELVVFTEAIDRWDV KCIDELPDYLKIFYYELLNVFHEMDTVLA KEGRSYRVCYA…
Fxa6Ag100563.1		M/S TPS		FvTPS37 PQ433320		F. vesca		a	96.2		UC06 transcript		MSMIIEPSLSSPVPQIAMPEIVRPIANFQPSI WGDQFLNYDSQDIKTGAFWQQQVEELKV NVKSKVFTNECDFALRLKLIDAIQRFGVA YHFEEEIEDALRHIHATYRDQDHINDDSD LSTVALCFRLLRQHGYAISSDIFNKFKDEN GSFKEGLVADGCAMLSLYEAAHLKVHGE NILEEALVFTTAHLESAKSSACYSTQMTE QITQALVRPLRTSLERICAKRHMSVYQLE DDAALIKHNETLLKLAKMDFNLVQFLHK KELCEITRWWKELDFERKLPFARDRKVEL FFWIVGVYFEPQYSTGRIFMTKVAILLTV MDDIYDAYGTFEELVVFTEAIDRWDVKCI DELPDYLKIFYYGLLNVFNEMDKVLAKE GRSYRVCYA…
Fxa6Ag101058		M/S TPS		FaTPS38		F. x ananassa		a	-		FaRR1 Genomic		MALHQVLASPAQTLNAAFDVKPRPANYA PCIWGDHFLSYSSMELDVKVEQHVQELK EEVKRMLMVVVNEPASHMLDMVDNIQR LGLSYHFKNEIDTILKHAHDHFYGSKDFG KDGDLYTTALHFRLLRQQGYNVSCDVFN KFKESNGTFKEYLTSDVVGLLSLYEATHL RVHGEDILEEALIFTTTHLESAPPRLSSPLS KQVTHALYQPLWKGFSRVEARHYMSVY EDYDSHNKTLLTLAKLDFNLMQKVHQKQ LSDMTRWWKDLDFANKLPFARDRIVETY FWALATIFEPEYHFARTMVCKYGALTTV QDDVYDVYGSYQELELYTDAIERWDISAI DDQLPQCLKDCYKGLLDSYSAYEEKLAK EGNLYRLDYAKEAIKIQL…
Fxa6Ag101852		M/S TPS		FaTPS39		F. x ananassa		a	-		FaRR1 Genomic		MSTQLLASLSIQTPKIVNPEILRRTANYHPS IWGDQFSNYEESQDPMTRSLLQKQVNQL KVVVKREVFRNASSDFSTQMKSIDAMQR LGIAYHFERDIENALEQAHAACVHDGNLY NVALRFRLLREHGYNVSSDIFKRFKDAND NFKEGLTSDLPGMLSFYEATHLRIHGEDIL EDGLHFTTAHLESSANDVNHPLAAQITQA LERPLRKFPERLYARHYISIFPDDPKSLHH EAVALLLKLAKLDFNLVQSLHKKELSEIIR WWDELDFERELPFARNRIVELYFWTLGV YAEPQYSKARHFLTKAIAFGSVLDDIYDA YGSFEELKIFTEAIQRWDVNCIDELPDYM KIFYRRLFILCNEIEVEMVKQGKSYRVHFA KEIIKA…
Fxa6Ag104161		M/S TPS		FaTPS40		F. x ananassa		b	-		FaRR1 Genomic		MSLLFCSSSPSILFTKLTSATRYLRMLMPA PVLVHVHHTTATKQSSFTLSNSSAKVIDPP VAHQRRLAQYHPTIWGPKLIDSFSTHYTH ESYASQLEGLKQNVSRAWVVSSTKGDAC SILKLIDSMQRLGVAYHFEKEIQAAIGALV SSWNASTTTDLQTVALQFRILRQHGISIST DLFNKFRNGEGSFKDSLSNDVEGLLSLYE SSHLGIPGEDVMEEAKSFSSKNLKQSMSTI LNDDNLLKRVEKSLETPVHWRMPRIEAID FISMYQRDDSSNLALLELAKLDYNLVQSV HQKEIKELSRWWRELDFKSKASFSRDRL MENYLWALGITYEPQFSECRIGLTKFVCIL SAIDDMYDVYGFLDELELFTDAVTQWNL KANEDL…
Fxa6Ag104161.1		M/S TPS		FcTPS40 PQ433315		F. chiloensis		b	95.6		ILE transcript		MAMPAPVLEHEHHTTATKQSSFILSNSSS KVIDPPVAHQRRLAQYHPTIWGPKLIDSFS TRYSHESYASKLEGLKQNVSEYLHVLSTK AKGDACLTLKLIESMQRLGVAYHFEKEIK AAIVTLVSSGTASTTTDLQTVALQFRIQRQ YGISISSDLFNQFRNSEGSFKDSLSNDVEG LLSLYEASHLGMPGEDVLEEAKSFSSKNL KQSLTTILNDDNLRKRVDQSLETPVHWK MPRIEALDFINMYQRDDSRNLVLLELAKL DYNLVQSVHQNEIKELSRWWRELDFKSK ASFSRDRLMENYLWALGITYEPQFSECRI GLTKFVCILSAIDDMYDVYGFLDELELFT DAVTQWNLKANEDLPEYMKPIYSAMFTF GNELADQNC…
Fxa6Ag104161.1		M/S TPS		FvrTPS40 PQ433325		F. virginiana		b	95.6		HS transcript		MAMPAPVLEHEHHTTATKQSSFILSNSSS KDVVIDPPVAHQRRLAQYHPTIWGPKLID SFSTRYSHESYASKLEGLKQNVSEYLHVL STKAKGDACFTLKLIDSMQRLGVAYHFG KEFKAAIVTLVSSGTASTTTDLQTVALQF RILRQYGISISSDLFNKFRNDEGSFKDSFNN DVDGLLSLYEASHLGMPGEDVLEEAKSFS SKNLKQSLTTILNDDNLRKRVDQSLETPV HWKMPRIEALDFINMYQRDDSRNLVLLE LAKLDYNLVQSVHQNEIKELSRWWRELD FKSKASFSRDRLMENYLWALGITYEPQFS ECRIGLTKFVCILSAIDDMYDVYGFLDELE LFTEAVTQWNLKANEDLPEYMKPIYSAM FTFGNELADQ…
Fxa6Ag104162		M/S TPS		FaTPS41		F. x ananassa		b	-		FaRR1 Genomic		MALPALVLEHAHHTTATKQSSFILSNSSSK VIDPPVAHQRRLAQYHPTIWGPKLIDSFST RYTHESYASKLEDLKQNVSEDLHVLSTKA KGDAWLTLKLIDSMQRLGVAYHFDKEIK AAIVTLVSSSTASTTTDLQTVALQFRILRQ YGISISSDLFNQFRNCEGSFKDSLSNDVEG LLSLYEASHLGMPGEDVLEEAKRFCSKNL KQSMAKLKDDNLLKRVAQSLQTPLHWR MPRIEALNFITMYQREDSKNLQALLELAK LDYNLVQSVHQMEIKELSRQVYMETWW RELDLKSKASFSRDRLMENYMWAMGICY DPQFLQCRIGLTKFVCILTVIDDMYDVYG FLDELEHFTYAVTQWNMEAKEELPEYMK PIYIAMLEFGND…
Fxa6Ag104162.1		M/S TPS		FaTPS42		F. x ananassa		b	92.7		FaRR1 transcript		MPGPVLEQAHHTTATKQSSFILSNSSSKVI DPPVAHQRRLAQYHPTIWGPKLIDSFSTR YNHESYASKLEGLKQNVSEYLHVLSTKA
				PQ433338									KGDACLTLKLIESMQRLGVAYHFEKEIKA AIVTLVSSGTASTTTDLQTVALQFRILRQY GISISSDLFNQFRNSEGSFKDSLSNDVEGLL SLYEASHLGMPGEDVLEEAKSFSSKNLKQ SMATLKDDNLLKRVAQSLQTPLHWRMPR IEALNFITMYQKEDSKNLQAPLELAKLDY NLVQSIHQMEIKELSRWWRELDLKSKASF SRDRLMENYMWAMGIIYDPQFQQGRIGL TKFVCILTVIDDMYDVYGYLDELERFTDA VTQWNMEAKEELPEYMKPIYIAMLEFGN DLADNIFKNTGLNTLPYIKNEWINLCKAY MVEARWFYGGYTPTLEVYLKNAWTSVG GPGAVLHAYLLIQGSQLTEASLESFINGSQ LIYWASIITR…
Fxa6Ag104168		M/S TPS		FaTPS43		F. x ananassa		b	-		FaRR1 Genomic		MSTPIMASNGSTATETSYLDVQRRTADYK PSIWSYEFLQSLQDELYEDDRWKSMEEYV KHMIDYGNDAQSVETTLELIDDIQRLGLG HRFEASIVGVLHRIMKNLDQITDEDAPSLH LTALSFRLLRQHGFQVSQDVFKNFTDCDG SFKDCLCKDVKGMLSLYEASFLGFEGETL LDEALAFTSMHLKNLSCRLLDTLGRNVLE QVSHALEMPLHHRMQRLEARWYIEVYNK RQDANQMLLEFAKLDYNVVQQTYQSDL KDLSRWWKDMGLAKKLSFSRDRLMECFF WSVGIVSEPQFSNLRKGITKVSVLICTIDD VYDVYGTLDELKLFTAVVERWDVNAVEI LQDYQLKLSFLALYNTVNEMAYETLKDQ GVDVLPYLTKAWT…
Fxa6Ag104224		M/S TPS		FaTPS44		F. x ananassa		b	-		FaRR1 Genomic		MSTLNLASSGSIATQTSDLDVKTRTADYK PSIWSYEFLQSLQEEQYEDDRWTLLEEDV KHIIDYDNDAKSVKTTLELIDDIQRLGLGH RFEASITGAIDRIMKNLDQITDEDTPSLHLT ALSFRLLRQRGFQVSQDIFKIFTDCDRDGS FTDCLRKDVKGMLSLYEASFLGFEGETLL DEALAFTSTHLKNLSSRLLNTHGRNVLEQ VSHALEMPLHHRMQRLEARWYIEVYNKR QDANQMLLEFAKLDYNVVQQTYQSELK DLSRWWKDMGLAKKLSFSRDRLMECFF WSVGILSEPQFSNLRKGITKVSVLICTIDD VYDVYGTLDKLELFTSVVERWDVNAMEI LQDYQLELSFLALYNTVNEIAYETLKEQG VDVLPYLTKA…
Fxa6Ag104324		M/S TPS		FaTPS45		F. x ananassa		b	-		FaRR1 Genomic		MSTQTSGVKRVTPDYKPSIWNDEFLHSLQ IHDCKQDQPYEDNKWKSMEESVTHMIDD AQSVETTLEFIDDIQRLGLGHRLETNITRV LERIMKKLEQKTDEDTPSLHLTALRFRLL RQHGFQLSQDVFKIFTDCDGSFNDRLCKD VKGMLSLYEASFLGFEGETLLDEALAFTS MHLKNLSCRLLDTHGRNVLEQVSHALEM PLHHRMQRLEARWYIEAYNKRADANQV LLEFAKLDYNAVQQTYQRDLKDLSRWW KDMGLAKKLPFAKDRLMECFFWSVGIVF EPQLSNLRKGITKVSALISTVDDIYDVYAT YDELEQFTSLVERWDVNAAVETLPDYKL KLCFLALYNTVNEMAYETLKEQGVDVLP YLRKAWADLCKAFLRE…
Fxa6Bg100527		M/S TPS		FaTPS46		F. x ananassa		a	-		FaRR1 Genomic		MIIDPSLSSPVPQIAMPEIVRPIANFQPSIWG DQFLNYDSQDIKTEALWQQQVEELKVNV QSEVFTNEGDFALRLKLIDAIQRLGVAYH FEEEIEDALRHIHATYHDKDHFNDDSDLS TAALCFRLLRQHGYEISSDIFNKFKDENGS FKEGLVADGCAMLSLYEAAHLRVHGENI LEEALVFTTTHLESAKSSACYSAQMTEQIT QALARPLRTSLERICAKRHMSVYQLEDDA ALIKHNETLLKLAKMDFNLVQFLHKKELC EITRWWKELDFERKLPFARDRKVELFFWI VGVYFEPQYSISRIFMTKVAILLTVMDDIY DAYGTFEELVVFTEAIDRWDVKRIDELPD YLKIFYYELLNVFREMDTVLAKEGRSYRV CYAIQ…
Fxa6Cg100917		M/S TPS		FaTPS47		F. x ananassa		a	-		FaRR1 Genomic		MALHQVLASPAQTLNAAFDVKPRPANYA PCIWGDHFLSYSSMEVDVKFEQRVQELKE EVKKMLMAAVNEPALHMLDIVDNIQRLG LSYRFENEIDTILKHVRDHFYGSKDLGNY GDLYSIALHFRLLRQQGYNVSCDVFNKFK ESNGTFKEYLTSDVVGLLSLYEATHLRVH GEDILEEALIFTRTHLESAAPRLSSPLSKQV THALYQPLWKGFSRVEARHYMSVYEDY DSHNKTLLTLAKLDFNLMQKVHQKELSD MTRWWKDLDFANKLPFARDRIVETYFW ALATIFEPEYHFARMMVCKYGALTTVQD DVYDVYGSYQELELYTDAIERWDISAIDD QLPQCLKDCYKGLLDSYSAYEEKLAKEG NLYRLEYAKEAIKIQL…
Fxa6Cg101643		M/S TPS		FaTPS48		F. x ananassa		a	-		FaRR1 Genomic		MSTQLASRFVIKRISASLSIQTLKIVNPEILR RTAIYHPSIWGDRFSNYESQDPMTRSLQQ KQVDQLKVVVKREVFRNASSDFSTQMKS IDAMQRLGIAYHFERDIENALEHAHAACV HAGDLYNVALRFRLLREHGYNVSSDIFKR FKDANGNFKEGLTSDLHGMLSFYEATHL RIHGEDILEDGLHFTTAHLESSANDVNHPL AAQITQALERPLRKFPERLYARRYISIFPD DPKSLHPEAVALLLKLAKLDFNLVQSLHK KELSEIIRWWDELDFERELPFARNRIVELY FWILGVYFEPQYSKARHFLTKVIAFISVLD DIYDAYGTFEELKMFTEAIQRWPDVNCID ELPDYMKIYYRRLFNLCNEIEIKAQARLYF AEA…
Fxa6D101605.1		M/S TPS		FvTPS50 PQ433321		F. vesca		a	96.4		UC06 transcript		MPVQATPAAESQIISKPEVVRRTANFKPSV WGDRFANYAEDIITQTQMQEQVEELKQV VRKEVFTNAADDSSHQLKLIDEIQRLGVA YHFESEIDQALERIHETYQDIHDGGDLYN VALRFRLLRRHGYNVSCDVFNKFKDTNG DYKKSLVTDLSGMLSFYEAAHLRVHGEK LLEEALVFTTTHLQSASAKSSLLKTQITEA VERPLLKTMERLGARRYMSIYQDEASYSE NLLKLAKLDFNVVQCLHKKELSDILRWY KELDFARRMPFARDRIVELFFWIAGIYFEP EYVFGRHILTKLIEITTVMDDMYDAFGTF EELVILTEAIDRWDASCMDQLPDYMQPFY ITLLDVIDEVEEELTKQGRSYRIHYAKEIM KNQARLYFA…
Fxa6Dg100848		M/S TPS		FaTPS49		F. x ananassa		a	-		FaRR1 Genomic		MALHQVLASPAQTLNAAFDVKPRPANYA PCIWGDHFLSYSSMEVDVKFEQRVQELKE EVKRMLMAVVNEPASHMLDMVDNIQRL GLSYRFENEIDTILKHVHDHFCGSKYLGK NCDLYTTALHFRLLRQQGYNVSCDVFNK FKESNGTFKEYLTSDVVGLLSLYEATHLR VHGEDILEEALIFTRTHLESAAPRLSSPLSK QVTHALYQPLWKGFSRVEARHYMSVYE DYDSHNKTLLTLAKLDFNLMQKVHQKEL SDMTRWWKDLDFANKLPFARDRIVETYF WALATIFEPEYHFARTMVCKYGALTTVQ DDVYDVYGSYQELELYTDAIERWDISAID DQLPQCLKDCYIGLLDSYSAYEEKLAKEG NLYRLEYAKEAIKIQL…
Fxa6Dg101605		M/S TPS		FaTPS50		F. x ananassa		a	-		FaRR1 Genomic		MPVQATPAAESQIISKPEVVRRTANFKPSV WGDRFANYAEDIITQAQMQEQVEELKQV ARKEVFTDAADDSSRQLKLIDAIQRLGVA YHFESEIDNALERIHETYQDIHDDDGDLY NVALRFRLLRRHGYNVSCDVFNKFKDTN GDYKKSLVTDVSGMLSFYEAAHLRVHGE TLLEETLVFTTTHLESASAISSLLKTQITEA LERPLLKTMERLGARRYMSIYQDEASHSE NLLKLAKLDFNVVQCLHKKELSDILRWY KELDFARRMPFARDRVVELFFWIAGIYFE PEYVFGRHILTKLIEIVTVMDDMYDAFGT FEELVILTEAIDRWDASCMDQLPDYMQPF YITLLDVIDEVEEELTKQGRSYRIHYAKDI MKNQARLYF…
Fxa6Dg103609		M/S TPS		FaTPS51		F. x ananassa			-		FaRR1 Genomic		MSRLLFFSSSSPSFLFTKLTNTSYLRLVMP GPVLEQAHHTTATKQSSFILSNSSSKVIDPPVAHQRRLAQYHPTIWGPKLIDSFSTRYS HESYASKLEGLKQNVSEYLHVLSTKAKG DACLTLKLIDSMQRLGVAYHFEKEFKAAI VTLVSSGTASTTTDLQTVALQFRILRQYGI SISSDLFNQFRNSEGSFKDSLSNDVEGLLS LYEASHLGMPEEEVLEEAKSFSSKNLKQS MATLKDDNLLKRVAQSLQTPLHWRMPRI EALNFITMYQREDSKNLQALLELAKLDYN LVQSVHQMEIKELSRQVWKRFRFPNPYD QAVDILLQWWRELDLKSKASFSRDRLME NYMWAMGIIYDPQFQQGRIGLTKFVCILT VIDDMYDVYG…
Fxa6Dg103617		M/S TPS		FaTPS52		F. x ananassa		b	-		FaRR1 Genomic		MSTPILASNGSTATQASYPDVQRRTTDYK PSIWSYEFLRSLHIDDRGYKEQYEDNKWK SMEEYVKHMLGYDNDAQSVETTLEVIDD IQRLGLGHRFEASIIGTLHRIIKNLDQVTDE DTPSLHLTALSFRLLRQHGFQVSQDVFKIF TDCYGSFKDCLCIDVKGMLSLYEASFLGF EGETLLNEALAFTSMHLKNLSCRLLDTQG IGVLEHVSHALEMPLHHRMQRLESRWYIE AYNKRADANQVLLESAKLDYNAVQQTY QRDLSDLSRWWKDMGLANKLPFAKDRL MECFFWSVGMVFEPQLSNLRKGLTKVGA LVSTIDDVYDVYGTFDELELFTSLVERWD VNAVEILQDYRLKLSFLALYNTVNEMAY ETLKDQGVDVLPY…
Fxa6Dg103617.2		M/S TPS		FcTPS52 PQ433316		F. chiloensis		b	99.8		ILE transcript		MSTPILASNGSTATQASYPDVQRRTTDYK PSIWSYEFLRSLHIDDRGYKEQYEDNKWK SMEEYVKHMLGYDNDAQSVETTLEVIDD IQRLGLGHRFEASIIGTLHRIIKNLDQVTDEDTPSLHLTALSFRLLRQHGFQVSQDVFKIF TDCYGSFKDCLCIDVKGMLSLYEASFLGF EGETLLNEALAFTSMHLKNLSCRLLDTQG IGVLEQVSHALEMPLHHRMQRLESRWYIE AYNKRADANQVLLESAKLDYNAVQQTY QRDLSDLSRWWKDMGLANKLPFAKDRL MECFFWSVGMVFEPQLSNLRKGLTKVGA LVSTIDDVYDVYGTFDELELFTSLVERWD VNAVEILQDYRLKLSFLALYNTVNEMAY ETLKDQGVDVLPYL…
Fxa6Dg103674		M/S TPS		FaTPS53		F. x ananassa		b	-		FaRR1 Genomic		MSTLSLASSGSIATQTSDMDVKTRTAYYK PSIWSYEFLQSLQEELYEDDRWTSLEEDV KHMIDYDDVKSVKTTLELIDDIQRLGLGH RFEASITGALDRIMKNLDDQITDEGTPSLH LTALSFRLLRQHGFQVSQDVFKIFTDCDG SFKDCLCKDVKGMLSLYEASFLGFEGETR LDETLAFTSMHLKNLSCRLLDTHGRNVLE QVSHALEMPLHHRMQRLEARWYIEVYNK RQDANQMLLEFAKLDYNVVQQTYQSDL KDLSRWWKDMGLAKKLSFSRDRVMECF FWSVGIVFEPQFSNLRKGITKVSVLICTIDD VYDVYGTLDKLELFTSVVERWDVNAMEI LQDYQLELSFLALYNTVNEIAYETLKEQG VDVLPYLTKAWA…
Fxa7Ag200397		M/S TPS		FaTPS54		F. x ananassa		a	-		FaRR1 Genomic		MSTVPAALAPELAHSSTPNITATLDVITRR VANFSPSVWGDHFLSYSSMEAADGKSKK HVHDLKEELKRMILAPAERPSQKLHFINNI QRLGVSYHFQNEIDKILEQVHREEDDDDA DLCTTALKFRLLRQQVSRQSISKDDDGKF KESDINDVVGLLSLYEASHLLVPGEDALM EALTFCTTHLESAAHRLIPSSQLSKQVTHA LYQPLWKGMPRIEARHYLSVYQEDESNNETLLNFAKLDFNFVQKVHQKELSEITRW WKDLDFATKLPFARDRVVEAYFWALGV YFEPEYYFARMISAKATSIITVIDDIYDVGL WDISAVDQLPDYMKVCYTALLNFFTEIEE SLANKGISYRLHYAREGFKVQVRAYFQE AKWFKQKYTPT…
Fxa7Ag203289.1		M/S TPS		FvrTPS55 PQ433326		F. virginiana		a	98.5		NC transcript		MSPLVLASQVHEPETGADVKLPPAYYEY APCIWNDHFLSYSTTEVDIKLEQHVRELK EEVKRILMDLANVSGSQQIDLVNDLQRLG VAYHFENEIDEILKQIHHNYSCGTDDDDL YTTALRFRLLRQHGYNISCDIFNKFKDGN HQTFKKSLQSDVSGLLSLYEATHLRVHGE EILEEALAFTTTHLESIKHNLSPPLSNLVSH SLNQPLRTGVARVEARHYLSIYPDCDSHN ETLLTLAKLDFNLVQQLHQKELCEITRW WKNLDVKNKLPFARDRVTEIYFIWVLSV YFEPQFSFARRTSCKVTAILSIIDDIYDTQG TLEELELFTEAIQRWDICAIDPLPDYMKVF YKAMLEVYIEIEEELAKEGNSYRIHYAIEA MKKQAT…
Fxa7Ag203289.1		M/S TPS		FaTPS55 PQ433339		F. x ananassa		a	99.4		MM transcript		MSPLVLASQVHEPETGADVKLPPAYYEY APCIWNDHFLSYSTTEVDIKLEQHVRELK EEVKRILMDLANVSGSQQIDLVNDLQRLG VAYHFENEIDEILKQIHHNYSCGTDDDDL YTTALRFRLLRQHGYNISCDIFNKFKDGN HQTFKASLQSDVSGLLSLYEATHLRVHGE EILEEALAFTTTHLESIKHSLSPPLSNLVSH SLNQPLRTGVARVEARHYLSIYPDCDSHN ETLLTLAKLDFNLVQQLHQKELCEITRW WKNLDVKNKLPFVRDRITEVYFIWVLSV YFEPQFSFARRTSCKVTAILSIIDDIYDTQG TLEELELFTEAIQRWDICAIDPLPDYMKVF YKAMLEVYIEIEEELAKEGNSYRIHYAIEA MKKQAT…
Fxa7Ag203294		M/S TPS		FaTPS56		F. x ananassa		a	-		FaRR1 Genomic		MLNIDRCCPASPSWLGSGPSVRMPGPDPM WASQVHEPETGADVKLPPAYYEYAPCIW NDHFLSYSTTEVDIKLEQHVRELKEEVKRI LMDLANVSGSQQIDLVNNLQRLGVAYHF ENEIDEILKQIHHNYSCGTDDDDLYTTALR FRLLRQHGYNISCDIFNKFKDGNHQTFKA SLQSDVSGLLSLYEATHLRVHGEEILEEAL AFTTTHLESIKHSLSPPLSNLVSHSLNQPLR TGVARVEARHYLSIYQDCDSHNETLLTLA KLDFNLVQQLHQKELCEITRWWKNLDVK NKLPFVRDRITEVYFIWVLSVYFEPQFSFA RRTSCKVTAILSIIDDIYDTQGTLEELELFT EAIQRWDICAIDPLPDYMKVFYKAMLEV YIEIE…
Fxa7Bg200423		M/S TPS		FaTPS57		F. x ananassa		a	-		FaRR1 Genomic		MSTVPAALASELAYSSTTNITATLDVITRR VANFSPSVWGDHFLSYSSMEAADGKSKK HVHDLKEELKRMILAPAERPSQKLHFINNI QRLGVSYHFQNEIDKILEQVHREEDDDDA DLCTTALKFRLLRQQGYNASCNMFNKFK DDDGKFKESHINDVVGLLSLYEASHLLVP GEDALMEALTFCTTHLESAAHRLSSSSQL SKQVTHALYQPLWKGMPRIEARHYLSVY QEDDSNNETLLNFAKLDFNFVQKVHQKE LSEITRWWKNLDFATKLPFARDRVVEAYF WALGVYFEPEYYFARMISAKATSIITVIDD IYDVHGTYEELESFTEAIERWDISAVDQLP DYMKVCYTVLLNFFTKLEESLANKGISYR LHYAREGFK…
Fxa7Bg203106		M/S TPS		FcTPS58 PQ433317		F. chiloensis		a	96.1		Amb transcript		MSPLVLASQVHEPETGADVKLPLAYYEY APCIWDDHFLSYSTTEVDIKLEQHVRELK EEVKRILKDPANVSGSQQIHLVNDLQRLG VAYHFENEIDEILKQIHHNYSCGTADDDL YTTALRFRLLRQHGYNISCDIFNKFKDEN HQTFKASLQSDVSGLLSLYEATHLRVHGE EILEEALAFTTTHLESIKHNLSPPLSNLVSH SLNQPLRTGVARVEARHYLSIYQECDSHN ETLLTLAKLDFNLVQQLHQKELCEITRW WKNLDLKNNIPFARDRITEVYFIWVLSVY FEPQFSFARRTSCKVTAILSIIDDIYDSQGT LEELELLTEAIQRWDICAIDPLPDYMKVFY KAMLEVYIEIEEELAKEGNLYRIHYAIEA MKKQAT…
Fxa7Bg203106		M/S TPS		FaTPS58		F. x ananassa		a	-		FaRR1 Genomic		MSLLVLASQVHEPDTGADVKLPLAYYEY APCIWDDHFLSYSTTEVDIKLKQHVRELK EEVKRILMDHANVSGSQQIDLVNDLQRLG VAYHFENEIDEILKQIHHNYSCGTADDDL YTTALRFRLLRQHGYNISCDIFNKFKDGN HQTFKKSLQSDVSGLLSLYEATHLRVHGE EILEEALAFTTTHLESIKHNLSPPLSNLVSH SLNQPLRTGVARVEARHYLSIYQECHSHN ETLLTLAKLDFNLVQQLHQKELCEITRW WKNLDVKNKLPFARDRVTEVYFIWVLSV YFEPQFSFARRTSCKVTAILSIIDDIYDSQG TLEELELLTEAIQRWDICAIDPLPDYMKVF YKAMLEVYIEIEEELAKEGNLYRIHYAIEA VSPIYL…
Fxa7Cg100355		M/S TPS		FaTPS59		F. x ananassa		a	-		FaRR1 Genomic		MSTVPATVDVITRRVANFSPSVWGDHFLS YSSMEAADGKSKKHVHNLKEELKRMILAPAERPSQKLHFINNIQRLGVSYHFQNEIDK ILEQVHREEDDDDADLCTTALKFRFLRQE GYNASCNMFNKFKDDDGKFKESHINDIV GLLSLYEASHLLVPGEDALMEALTFCTTH LESATHRLSSSSQLSKQVTHALYQPLWKG MPRIEARHYLSVYQEDDSNNETLLNFAKL DFNFVQKVHQKELSEITRMISAKATSIITVI DDIYDVHGTYEELESFTEAIERWDISAVD QLPDYMKVCYTALLNFFTELEESLANKGI SYRLHYAREGFKVQVRAYFQEAKWFKQ KYTPTLEEYMSVERDTSFFIVAVVSFVGL GSIVTEDSMDW…
Fxa7Cg101251		M/S TPS		FaTPS60		F. x ananassa		a	-		FaRR1 Genomic		MAASVALARVEFGRISTTSPHLDLKLGIRR MPSQLSSESEALSPKATADVKRRSTNFKL SIWGDYFLSYASMEVDSTLEQKVQQLKEE VKRMLVDNVKDGSQKLSLIDDIQRLGVS YHFENEICEILQQIYDNDHVSYDDLHQNN SDLHAVSLRFRLLRQQGYNASCVKYFSNL KDNDGKFKESLVDDTKGLLGLYEATHLRI HGDDILDEALTFTTTHLESATRRGLSSPLS KQVTHALNQPFWKGMPRIEARHYISTYQE DKYSHNETLLNFARLDFNLLQQLHQKKL CELTRWWKDLDFVKKLPFTRNRLVECYFI ALGIFFEPEYYFGRRTFCKVIYMLSAIDDI YDVHGTLEELDSSMKLFRGLNQLIPYHVG HLFPGSVA…
Fxa7Cg103018		M/S TPS		FaTPS61		F. x ananassa		a	-		FaRR1 Genomic		MSPQVLASQVQEPDTGADVKLPLAYYEY APCIWDDHFLSYSTTEVDIKLEQHVRELK EEVKRILMDPANVSGSQQIDLVNDLQRLG VAYHFENEIDEILKQIHHNYSCGTDDDDL YTTALRFRLLRQHGYNISCDARSSKELPT DADIFNKFKDGNHQTFKKSLQSDVSGLLS LYEATHLRVHGEEILEEALAFTTTHLESIK HNLSPPLSNLVSHSLNQPLRTGVARVEAR HYLSIYQECDSHNETLLTLAKLDFNLVQQ LHQKELCEITRWWKNLDLKNNIPFARDRITEVYFIWVLSVYFEPQFSFARRTSCKFSFA RRTSCKVTAILSIIDDIYDSKGTLEELELLT EAIQRWDICAIDPLPDYMKVFYKAMLEV YIEIEEEL…
Fxa7Dg100343		M/S TPS		FaTPS62		F. x ananassa		a	-		FaRR1 Genomic		MSTVPAALASELAHSSSPNITATLDVITRR VANFSPSVWGDHFLSYSSMEAADGKSKK HVHDLKEELKRMILAPAERPSQKLHFINNI QRLGVSYHFQNEIDKILEQVHREEDDDDD ADLCTTALKFRVLRQEGYNASCNMFNKF KDDDGKFKESHINDVVVLLSLYEASHLLV PGEDALMEALTFCTTHLESATHRLSSSSQL SKQVTHALYQPLWKGMPRIEARHYLSVY QEDDSNNETLLNFAKLDFNFVQKVHQKE QSEITRWWKDLDFATKLPFARDRVVEAY FWALGVYFEPEYYFARMISAKPTSIITVID DIYDVHGTYEELESFTEAIERWDISAVDQL PDYMKVCYTALLNFFTELEESLANKGISY RLHYAREGF…
Fxa7Dg102096		M/S TPS		FaTPS63		F. x ananassa		a	-		FaRR1 Genomic		MPSQLSSESEALSPKATAVVKRRSTNFKPS IWGDYFLSYASMEVDITLEQQVQQLKEEV KRMLVDNVKDGSQKLSLIDDIQRLGVSY HFENEICEILQQIYDNDHVSYNDLYQNNS DLHAVSLRFRLLRQQGYNASCDKYFSNL KDNVGKFKESLVDDTKGLLGLYEATHLRI HGDDILDEALPFTTTHLQSATRRDLSSPLS KQVTHALNQPFWKGMPRIEARHYISTYQE DKYSHNETLLNFARLDFNLLQQLHQKELC ELTSWCKDLDFVKKLPFTRNRLVECYFIA LAIYFEPAYYFGRTFCKVIYMLSAIDDIYD VHGTLEELELFNEAFLRWDISALDQSSDY MKVCFQAQLDVFTEIEEKLASEGNLYAIH HPRESLKM…
Fxa7Dg102851		M/S TPS		FxaTPS64		F. x ananassa		a	-		FaRR1 Genomic		MSPQILASQVQEPDTGADVKLPLAYYEYA PGIWDDHFLSYSTTEVDIKLEQHVRELKE EVKRILMDPANVSGSQQIDLVNDIQRLGV AYHFENEIDEILKQIHHNYSCGTDDDDLY TTALRFRLLRQHGYNISCDIFNKFKDGNH QTFKKSLQSDVSGLLSLYEATHLRVHGEE ILEEALAFTTTHLESIKHNLSPPLSNLVSHS LNQPLRTGVSRVEARHYLSIYQECDSHNE TLLTLAKLDFNLVQQLHQKELCEITRWW KNLDLKNKIPFARDRITEVYFIWVLSVYFE PQFSFARRTSCKVTAILSIIDDIYDTQGTLE ELELFTEAIQRWDICAIDPLPDYMKFFYKA MLEVYIEIEEELAKEGNSYRIHYAIEAVSPI YL…
